# Supplementary material for: TBP regulates transposable element expression in early mouse embryos
Source: EMBO J. 2026 Mar 20;45(9):3073–101. doi: 10.1038/s44318-026-00736-w (PMC13144441; doi:10.1038/s44318-026-00736-w)
Supplement: Supplementary file 1 — Table EV1 [file 44318_2026_736_MOESM1_ESM.xlsx]

## Sheet: Sheet1
Legend Table EV1. List of candidate TFs found in each footprint.
On figure 1, footprints are numbered from left to right. For each number and each TE, the stage, the number of the footprint and the TF candidates identified in each footprint are indicated (E2C, early 2-cell stage; 2C, late 2-cell stage).
TE	Number on Figure 1	Footprint number	list of TFs
MT2_Mm	1	E2C 1	arid5a, hbp1, mafk
MT2_Mm	2	E2C+2C 1	ehf, elf3, gabpa, mafk, obox6, srf, tcf7l2
MT2_Mm	3	E2C 2	arid5a, bbx, duxbl1, gata3, hbp1, irf9, mafk, obox2, obox3, obox5, sox8, tcf7l2, dux
MT2_Mm	4	E2C+2C 2	foxk1, klf7, nr2f2, smad3, zbtb7b, zfp281,zfp740, zscan4c
L1MdTf_II	1	2C 1	tfap2c, tfap2e, mtf1, e2f2, klf7, zfp281, smad3, obox2, ehf, nr2f2, tcf7, zbtb7b, zfp410
L1MdTf_II	2	2C 2	ehf
L1MdTf_II	3	E2C 1	ehf, hoxa7, pou2f1, mafk, alx1, gbx2, emx2, nobox, lhx8
L1MdTf_II	4	2C 3	klf7, ehf, tcf3, mybl1
ORR1A0	1	2C 1	ehf, hbp1, mybl1, rfx7, zfp410
ORR1A0	2	2C 2	hmbox1, klf7, lhx8, srf, zfp740, zscan4c
ORR1A0	3	C2 3	meis2, pknox1, tcf3, tcf7
ORR1A1	1	E2C 1	ehf, elf3, nr2f2, obox1, obox5, otx1, tcf3, zbtb7b, tfap2c
ORR1A2	2	E2C 2	atf1, irf9, mafk, nr2f2
ORR1A3	3	E2C 3	alx1, crx, zscan4c, klf7, lmx1a, max, mtf1, obox1, obox2, obox3, obox5, obox6, otx1, zbtb7b, tcf7, zfp281
ORR1A4	4	2C 1	elf3, foxj3, foxk1, gata3, lmx1a, mtf1, sox15, sox8, srf, tfap2e
B2_Mm1a	1	2C 1	gabpa, irf9, tc3, tcf7
B2_Mm1a	2	2C 2	hoxa7, tbp, foxj3, lmx1a, hbp1
B3A	1	2C 1	mafk, max, zfp281, ehf, klf7, zscan4c, rfx7, zfp410, zfp740, tcf3
B3A	2	2C 2	pou2f2, tfap2e, foxj3, irf9, lmx1a, srf
