# Supplementary material for: TBP regulates transposable element expression in early mouse embryos
Source: EMBO J. 2026 Mar 20;45(9):3073–101. doi: 10.1038/s44318-026-00736-w (PMC13144441; doi:10.1038/s44318-026-00736-w)
Supplement: Supplementary file 2 — Table EV2 [file 44318_2026_736_MOESM2_ESM.xlsx]

## Sheet: Sheet1
Legend Table EV2. List of RT-qPCR primers used in this study.
Primer name	Sequence 5'-3'	Reference	Target
actin_frd	G​C​T​G​T​A​T​T​C​C​C​C​T​C​C​A​T​C​G​T​G	Cheloufi 2015, Rodriguez-Terrones 2018
actin_rev	C​A​C​G​G​T​T​G​G​C​C​T​T​A​G​G​G​T​T​C​A​G
gapdh_frd	CATGGCCTTCCGTGTTCCTA	Ishiuchi 2015, Rodriguez-Terrones 2018
gapdh_rev	GCCTGCTTCACCACCTTCTT
mervl_int_1_frd	CTCTACCACTTGGACCATATGAC	Ishiuchi 2015, Rodriguez-Terrones 2018	POL
mervl_int_1_rev	GAGGCTCCAAACAGCATCTCTA
mervl_int_2_frd	CTCAAGGCCCACCAATAGTTTC	Zhang 2019	GAG
mervl_int_2_rev	CCCATGTCAATAAACTCAGCCTG
mt2_mm_frd	GGCTACACCTTCTGCTGGAG	Zhang 2019	LTR
mt2_mm_rev	TCGCAGCTGTGAATGGAAGT
l1_orf1_frd	GGACCAGAAAAGAAATTCCTCCCG	Ishiuchi 2015, Rodriguez-Terrones 2018
l1_orf1_rev	CTCTTCTGGCTTTCATAGTCTCTGG
l1_orf2_frd	AGTGCAGAGTTCTATCAGACCTTC	Fadloun 2013
l1_orf2_rev	AACCTACTTGGTCAGGATGGATG
iapez_frd	AAGCAGCAATCACCCACTTTGG	Ishiuchi 2015, Rodriguez-Terrones 2018
iapez_rev	CAATCATTAGATGCGGCTGCCAAG
sineb2_frd	GAGCACCTGACTGCTCTTCC	Fadloun 2013
sineb2_rev	ACACACCAGAAGAGGGCATC
malr_mt_frd	ATGTCTTGGGGAGGACTGTG	Peaston 2004
malr_mt_rev	AGCCCCAGCTAACCAGAACT
malr_orr_int_frd	AAGTATGGCCCCCATAGACTCAT	Verified by sequencing	ORR1A1 internal
malr_orr_int_rev	CAACAAGGCCACACCTTCAGA
malr_orr_ltr_frd	CTGGTTGGAATGGGTGTGTC	Verified by sequencing	Amplified both ORR1A1 and ORR1A0 LTR
malr_orr_ltr_rev	GGAGGAGCTGAGAGTTCTATGT
dux_fwd	GCCCTGCTATCAACTTTCAAGA
dux_rev	CTGAGACCCCCATTCGCTTG
zscan4c_fwd	AGCACCCTGAGCATGAAGAG
zscan4c_rev	TAGTCGGAGCACTCGGGAA
foxk1_fwd	CCGAGTTATCCAGACGGTCG
foxk1_rev	AGGGCATAAGCATTGCCAGT
tcf7l2_fwd	CAAATCCCCCATCCGCTAGG
tcf7l2_rev	TGGGGTAGGGGTGTCTGAAT
zfp740_fwd	TGCTTTGGAGCCTTTCGGAG
zfp740_rev	TTTTCGCCACTGTGTACCCG
hbp1_fwd	TCCACAAAGTCCCCTGATGC
hbp1_rev	GGTGGGCGTGCATAGGAAT
zfp281_fwd	GCAGTGCGTGTTATCCTCCT
zfp281_rev	ATGCTCACCAAGGACTGCAA
rfx7_fwd	CCAACGCTCTGCAACACAAG
rfx7_rev	TTGCTGTGCCCGACTAGATG
pknox1_fwd	TCCCAGCAGATTCAGAGTGC
pknox1_rev	TAATGCCTGCGTGACCACTT
elf3_fwd	GCTGGAGAAGGATGGCATGT
elf3_rev	GGCCATCATCCAGGAGTTCC
zbtb7b_fwd	GAGGCACCCACAGTACTCAC
zbtb7b_rev	CGGCACCTGTAGGAGGACTA
mybl1_fwd	TAAAAGCTGCAAACAGGAGCAC
mybl1_rev	CCAGCTCTCTAAGGCAAGGG
hmbox1_fwd	CAAGCAGTTGTTGCACAGGT
hmbox1_rev	TACCATCGGTAGAACGCCCT
zfp410_fwd	CCTCAGAATGCAGCCGACTAA
zfp410_rev	AGGCTCCTCAAAACAGCTGAA
atf1_fwd	CTCACAGAAAGCTCACGGGAT
atf1_rev	TGCTGGGATTTTCTCCTTCCC
tbp_fwd	CAGCAGCCTCAGTACAGCAA
tbp_rev	CGGTGCAGTGGTCAGAGTTT
foxj3_fwd	CATGAGAGCAGCCATCCAGAA
foxj3_rev	GCTGTTGGACTTCTTCCTGGT
obox6_fwd	CCAGGAATCTTCTCCGCCTC
obox6_rev	TTCCAAGCTGTAACAGGGGC
gabpa_fwd	CCGGGGAACAGAACAGGAAA
gabpa_rev	TACGTTGTCCCCATTTTTGCG
bbx_fwd	TGCCAGAGGGCATAAAAGCA
bbx_rev	CCTGTCCTGGTAGGCTAGGT
klf7_fwd	AAGCTCCCACTTAAAGGCCC
klf7_rev	GGAGAAACACCTGTCGCAGT
arid5a_fwd	GTTCATGAAGGAGCGACACAC
arid5a_rev	CGGCCTGTCACCAGCTCATA
nr2f2_fwd	TGCGGAGGAACCTGAGCTAC
nr2f2_rev	CTGTACAGCTTCCCGTCTCAT
srf_fwd	CGCGTGAAGATCAAGATGGAG
srf_rev	GGACAGCTCATAGGCCTTCTT
sox8_fwd	CCCGCATCTCCATAACGCAG
sox8_rev	CTCGCTTTCACTCAGCAAGC
sox15_fwd	CTGCTGGGCGATGAAGAGAA
sox15_rev	GGGGTCGGTACTTGTAGTCG
obox3_fwd	TGGAACTCTGGTCAATCAGCA
obox3_rev	ATCCTTTGCCAGAGCTCATCTT
obox5_fwd	GTAGCTGAAGCTCCAGTCAGG
obox5_rev	ATGGACCGGAATTGTGAGCA
gata3_fwd	AAGCTCAGTATCCGCTGACG
gata3_rev	GATACCTCTGCACCGTAGCC
irf9_fwd	GGTATGGTAAGGAGAAGGATGG
irf9_rev	ATCCTGGTCCTCTCGGAAGT
duxbl1_fwd	CTGCAGTACTGGCCTACTGG
duxbl1_rev	ACCACACACGAAGAGTGTCC
smad3_fwd	GTTGGAAGAAGGGCGAGCAG
smad3_rev	ATCCAGTGACCTGGGGATGGTA
obox1_fwd	GGCGGATGAACCTCCAGAAT
obox1_rev	GGGTTGACTCAGAAACCGCT
meis2_fwd	ATGGCGCAAAGGTACGATGA
meis2_rev	GGGTCTCCGTACATGGAAGC
ehf_fwd	AGTCACCTTCCAGTTGCAGAG
ehf_rev	GTGAGTGCCTCTTGGGTTGT
mafk_fwd	TGACGACTAATCCCAAGCCC
mafk_rev	GACACCAGCTCATCATCGCT
obox2_fwd	TGCAAAAACATTTTGATGAGTGCAG
obox2_rev	ACCAACTGATAGTGCCAGCTC
lhx8_fwd	TGTGTGTAAGCTGGAGGGAAAG
lhx8_rev	GGGATTCACCAGTCCTTCTTCC
lmx1a_fwd	AGAGCGTCTACAACTCTGATCC
lmx1a_rev	TGCATGTGATCTCCAGGCATCT
nobox_fwd	GCACTAGTATCGCCTCACCA
nobox_rev	GGTAAATGTGGAGCCTGGGA
crx_fwd	GTCCCATACTCAAGTGCCCC
crx_rev	CGTGCATACACATCCGGGTA
