# Supplementary material for: TBP regulates transposable element expression in early mouse embryos
Source: EMBO J. 2026 Mar 20;45(9):3073–101. doi: 10.1038/s44318-026-00736-w (PMC13144441; doi:10.1038/s44318-026-00736-w)
Supplement: Supplementary file 3 — Table EV3 [file 44318_2026_736_MOESM3_ESM.xlsx]

## Sheet: Sheet1
Legend Table EV3. List of antibodies (primary and secondary) used in this study.
Stainings across stages:
Target	Host	Clonality	Provider/Reference	Catalog number	Dilution	Secondary used	Catalog number	Host	Fluorophore	Dilution
LMX1A	Rabbit	Polyclonal	Invitrogen	PA5-115517	1/500	Anti-rabbit	A21429	Goat	Alexa Fluor 555	1/500
GATA3	Rabbit	Monoclonal	Cell Signaling	5852	1/200	Anti-rabbit	A21245	Goat	Alexa Fluor 647	1/500
SMAD3	Rabbit	Monoclonal	Cell Signaling	9523	1/100	Anti-rabbit	A21429	Goat	Alexa Fluor 555	1/500
ZFP410	Rabbit	Polyclonal	Proteintech	14529-1-AP	1/200	Anti-rabbit	A21245	Goat	Alexa Fluor 647	1/500
CRX	Mouse	Monoclonal	Santa Cruz	sc-377138	1/50	Anti-mouse	A11017	Goat	Alexa Fluor 488	1/500
RFX7	Rabbit	Polyclonal	Novus Biologicals	NBP1-71819	1/500	Anti-rabbit	A21429	Goat	Alexa Fluor 555	1/500
TBP	Mouse	Monoclonal	Gazdag et. al 2007	/	1/800	Anti-mouse	A11017	Goat	Alexa Fluor 488	1/500
FOXJ3	Rabbit	Polyclonal	Affinity Biosciences	af0602	1/500	Anti-rabbit	A21245	Goat	Alexa Fluor 647	1/500
Controls Trim-away
Target	Host	Clonality	Provider/Reference	Catalog number	Dilution	Secondary used	Catalog number	Host	Fluorophore	Dilution
TBP	Rabbit	Polyclonal	From Laszlo Tora	/	1/500	Anti-rabbit	A21245	Goat	Alexa Fluor 647	1/500
FOXJ3	Rabbit	Polyclonal	Affinity Biosciences	af0602	1/500	Anti-rabbit	A21245	Goat	Alexa Fluor 647	1/500
