# Supplementary material for: TBP regulates transposable element expression in early mouse embryos
Source: EMBO J. 2026 Mar 20;45(9):3073–101. doi: 10.1038/s44318-026-00736-w (PMC13144441; doi:10.1038/s44318-026-00736-w)
Supplement: Supplementary file 5 — Dataset EV1 [file 44318_2026_736_MOESM5_ESM.xlsx]

## Sheet: ORR1A0
TomTom Output	Gene Name	Footprint stage	Fooprint number	Motif	Orientation
ehf	ehf	2C	1	Secondary	Reverse Complement
hbp1	hbp1	2C	1	Primary	normal
hmbox1	hmbox1	2C	2	Primary	normal
klf7	klf7	2C	2	Primary	normal
lhx8	lhx8	2C	2	Primary	normal
mrg1	meis2	2C	3	Primary	normal
mybl1	mybl1	2C	1	Secondary	Reverse Complement
pknox1	pknox1	2C	3	Primary	normal
rfxdc2	rfx7	2C	1	Primary	Reverse Complement
srf	srf	2C	2	Primary	normal
tcfe2a	tcf3	2C	3	Primary	Reverse Complement
tcf7	tcf7	2C	3	Primary	Reverse Complement
zfp410	zfp410	2C	1	Primary	normal
zfp740	zfp740	2C	2	Primary	normal
gm397	zscan4c	2C	2	Secondary	normal

## Sheet: ORR1A1
TomTom Output	Gene Name	Footprint stage	Fooprint number	Motif	Orientation
cart1	alx1	E2C	3	Primary	Reverse complement
atf1	atf1	E2C	2	Primary	Reverse complement
crx	crx	E2C	3	Primary	normal
ehf	ehf	E2C	1	Primary	Reverse complement
elf3	elf3	E2C	1	Primary	normal
elf3	elf3	2C	1	Secondary	Reverse complement
gm397	zscan4c	E2C	3	Primary	normal
gm397	zscan4c	E2C	3	Secondary	normal
foxj3	foxj3	2C	1	Primary	Reverse complement
foxk1	foxk1	2C	1	Primary	Reverse complement
foxk1	foxk1	2C	1	Secondary	Reverse complement
gata3	gata3	2C	1	Primary	Reverse complement
isgf3g	irf9	E2C	2	Primary	Reverse complement
klf7	klf7	E2C	3	Primary	Reverse complement
klf7	klf7	E2C	3	Secondary	Reverse complement
lmx1a	lmx1a	E2C	3	Primary	normal
lmx1a	lxm1a	2C	1	Primary	Reverse complement
mafk	mafk	E2C	2	Primary	Reverse complement
max	max	E2C	3	Primary	Reverse complement
mtf1	mtf1	E2C	3	Primary	Reverse complement
mtf1	mtf1	2C	1	Secondary	Reverse complement
nr2f2	nr2f2	E2C	1	Secondary	Reverse complement
nr2f2	nr2f2	E2C	2	Primary	Reverse complement
obox1	obox1	E2C	1	Primary	normal
obox1	obox1	E2C	3	Primary	normal
obox2	obox2	E2C	3	Primary	normal
obox3	obox3	E2C	3	Primary	normal
obox5	obox5	E2C	1	Primary	normal
obox5	obox5	E2C	3	Primary	normal
obox6	obox6	E2C	3	Primary	normal
otx1	otx1	E2C	1	Primary	normal
otx1	otx1	E2C	3	Primary	normal
sox15	sox15	2C	1	Primary	Reverse complement
sox8	sox8	2C	1	Primary	normal
srf	srf	2C	1	Secondary	Reverse complement
tcfe2a	tcf3	E2C	1	Primary	Reverse complement
zbtb7b	zbtb7b	E2C	1	Secondary	normal
zbtb7b	zbtb7b	E2C	3	Secondary	Reverse complement
tcf1	tcf7	E2C	3	Primary	Reverse complement
tcfap2c	tfap2c	E2C	1	Primary	normal
tcfap2e	tfap2e	2C	1	Secondary	Reverse complement
zfp281	zfp281	E2C	3	Secondary	Reverse complement

## Sheet: B3A
TomTom Output	Gene Name	Footprint stage	Fooprint number	Motif	Orientation
Pou2f2	pou2f2	2C	2	Primary	normal
Mafk	mafk	2C	1	Primary	Reverse Complement
Max	max	2C	1	Primary	Reverse Complement
Tcfap2e	tfap2e	2C	2	Secondary	normal
Zfp281	zfp281	2C	1	Primary	normal
Foxj3	foxj3	2C	2	Primary	normal
Isgf3g	irf9	2C	2	Primary	normal
Lmx1a	lmx1a	2C	2	Primary	Reverse Complement
Ehf	ehf	2C	1	Secondary	normal
Klf7	klf7	2C	1	Primary	normal
Srf	srf	2C	2	Secondary	normal
Gm397	zscan4c	2C	1	Secondary	normal
Rfxdc2	rfx7	2C	1	Primary	normal
Zfp410	zfp410	2C	1	Primary	Reverse Complement
Zfp740	zfp740	2C	1	Secondary	normal
Tcfe2a	tcf3	2C	1	Primary	Reverse Complement

## Sheet: B2_mm1a
TomTom Output	Gene Name	Footprint stage	Fooprint number	Motif	Orientation
Gabpa	gabpa	2C	1	Primary	normal
Hoxa7	hoxa7	2C	2	Primary	normal
Tbp	tbp	2C	2	Primary	normal
Foxj3	foxj3	2C	2	Primary	normal
Isgf3g	irf9	2C	1	Primary	normal
Lmx1a	lmx1a	2C	2	Primary	normal
Tcfe2a	tcf3	2C	1	Primary	normal
Tcf7	tcf7	2C	1	Primary	normal
Hbp1	hbp1	2C	2	Primary	normal

## Sheet: L1MdTf
TomTom Output	Gene Name	Footprint stage	Fooprint number	Motif	Orientation
Tcfap2c	Tfap2c	2C	1	Primary	normal
Tcfap2c	Tfap2c	2C	1	Secondary	normal
Tcfap2e	Tfap2e	2C	1	Primary	normal
Mtf1	Mtf1	2C	1	Primary	Reverse Complement
E2f2	E2f2	2C	1	Primary	Reverse Complement
Klf7	Klf7	2C	1	Primary	normal
Klf7	Klf7	2C	1	Secondary	normal
Klf7	Klf7	2C	3	Secondary	normal
Zfp281	Zfp281	2C	1	Primary	normal
Zfp281	Zfp281	2C	1	Secondary	normal
Smad3	Smad3	2C	1	Primary	Reverse Complement
Smad3	Smad3	2C	1	Secondary	normal
Obox2	Obox2	2C	1	Primary	Reverse Complement
Ehf	Ehf	2C	1	Primary	normal
Ehf	Ehf	2C	2	Primary	normal
Ehf	Ehf	2C	2	Secondary	normal
Ehf	Ehf	2C	3	Primary	normal
Ehf	Ehf	E2C	/	Primary	normal
Nr2f2	Nr2f2	2C	1	Secondary	Reverse Complement
Tcf1	Tcf7	2C	1	Secondary	normal
Zbtb7b	Zbtb7b	2C	1	Primary	normal
Zbtb7b	Zbtb7b	2C	1	Secondary	normal
Zfp410	Zfp410	2C	1	Secondary	normal
Hoxa7	Hoxa7	E2C	/	Primary	normal
Pou2f1	Pou2f1	E2C	/	Primary	Reverse Complement
Mafk	Mafk	E2C	/	Primary	Reverse Complement
Cart1	Alx1	E2C	/	Primary	Reverse Complement
Gbx2	Gbx2	E2C	/	Primary	Reverse Complement
Emx2	Emx2	E2C	/	Primary	normal
Og2x	Nobox	E2C	/	Primary	Reverse Complement
Lhx8	Lhx8	E2C	/	Primary	Reverse Complement
tcfe2a	tcf3	2C	3	Secondary	normal
Mybl1	Mybl1	2C	3	Secondary	Reverse Complement

## Sheet: MT2_Mm
TomTom Output	Gene Name	Footprint stage	Fooprint number	Motif	Orientation
arid5a	arid5a	E2C	1	primary	reverse complement
arid5a	arid5a	E2C	2	primary	normal
bbx	bbx	E2C	2	primary	reverse complement
duxl	duxbl1	E2C	2	primary	reverse complement
ehf	ehf	E2C+L2C	1	primary	normal
ehf	ehf	E2C+L2C	1	secondary	reverse complement
elf3	elf3	E2C+L2C	1	primary	normal
foxk1	foxk1	E2C+L2C	2	secondary	reverse complement
gabpa	gabpa	E2C+L2C	1	primary	normal
gata3	gata3	E2C	2	secondary	normal
hbp1	hbp1	E2C	1	primary	normal
hbp1	hbp1	E2C	2	primary	normal
isgf3	irf9	E2C	2	primary	normal
klf7	klf7	E2C+L2C	2	primary	reverse complement
mafk	mafk	E2C	1	secondary	normal
mafk	mafk	E2C	2	secondary	normal
mafk	mafk	E2C+L2C	1	primary	normal
nr2f2	nr2f2	E2C+L2C	2	secondary	normal
obox2	obox2	E2C	2	primary	reverse complement
obox3	obox3	E2C	2	primary	reverse complement
obox5	obox5	E2C	2	primary	normal
obox6	obox6	E2C+L2C	1	primary	reverse complement
smad3	smad3	E2C+L2C	2	secondary	reverse complement
sox8	sox8	E2C	2	primary	reverse complement
srf	srf	E2C+L2C	1	primary	normal
tcf7l2	tcf7l2	E2C	2	secondary	reverse complement
tcf7l2	tcf7l2	E2C+L2C	1	secondary	normal
zbtb7b	zbtb7b	E2C+L2C	2	primary	reverse complement
zbtb7b	zbtb7b	E2C+L2C	2	secondary	reverse complement
zfp281	zfp281	E2C+L2C	2	primary	reverse complement
zfp740	zfp740	E2C+L2C	2	secondary	reverse complement
zfp740	zfp740	E2C+L2C	2	primary	reverse complement
gm397	zscan4c	E2C+L2C	2	secondary	normal

## Sheet: Legend DataSet EV1
Dataset EV1: Complete lists of TF motifs found per TE family.
Each table contains the Tomtom output, related gene name, stage of footprint identified, footprint number (if several footprints at the same stage), type of motif (primary or secondary) and orientation of motif (normal or reverse completement). (E2C, early 2-cell stage; 2C, late 2-cell stage).
