# Supplementary material for: TBP regulates transposable element expression in early mouse embryos
Source: EMBO J. 2026 Mar 20;45(9):3073–101. doi: 10.1038/s44318-026-00736-w (PMC13144441; doi:10.1038/s44318-026-00736-w)
Supplement: Supplementary file 6 — Dataset EV2 [file 44318_2026_736_MOESM6_ESM.xlsx]

## Sheet: GENES_FOXJ3_LOF
gene_id	gene_name	baseMean	log2FoldChange	lfcSE	stat	pvalue	padj
ENSMUSG00000005299.6	Letm1	35.336	-1.68169	0.272641	-6.16816	6.90871e-10	1.18775e-05
ENSMUSG00000030034.11	Ino80b	16.8421	-1.09979	0.237779	-4.62528	3.74089e-06	0.0217164
ENSMUSG00000108551.1	Gm20274	3.72347	-3.23325	0.699444	-4.6226	3.78951e-06	0.0217164
ENSMUSG00000062619.6	2310039H08Rik	1.40602	-3.46246	0.785963	-4.40538	1.05598e-05	0.0453861
ENSMUSG00000038914.15	Dido1	102.776	0.531171	0.124475	4.26728	1.97869e-05	0.0538157
ENSMUSG00000049357.11	4933408B17Rik	15.7506	-1.4575	0.338872	-4.30102	1.7001e-05	0.0538157
ENSMUSG00000084790.1	Gm15879	5.47101	-2.97623	0.701203	-4.24446	2.19119e-05	0.0538157
ENSMUSG00000014907.10	Naf1	10.6704	1.43085	0.34616	4.1335	3.57283e-05	0.0682489
ENSMUSG00000110186.1	Gm7789	21.3702	-1.09681	0.264587	-4.14537	3.3927e-05	0.0682489
ENSMUSG00000025609.15	Mkln1	31.8034	-0.916598	0.228072	-4.0189	5.84697e-05	0.0996291
ENSMUSG00000032478.14	Nme6	26.9806	-0.988294	0.249268	-3.96479	7.34617e-05	0.0996291
ENSMUSG00000060733.13	Ipmk	192.889	-0.605582	0.152972	-3.95877	7.53361e-05	0.0996291
ENSMUSG00000110103.1	Zscan4-ps1	6.16759	-1.77098	0.447192	-3.96023	7.48791e-05	0.0996291
ENSMUSG00000004341.8	Gpx6	5.71105	-2.30144	0.584164	-3.93972	8.15751e-05	0.100174
ENSMUSG00000029863.13	Casp2	7.21633	-1.43472	0.369916	-3.8785	0.000105102	0.120461
ENSMUSG00000036208.13	Nepro	98.4742	0.688647	0.17906	3.8459	0.000120111	0.129059
ENSMUSG00000045004.3	Spata21	18.4845	-1.37787	0.361169	-3.81504	0.000136158	0.131134
ENSMUSG00000082976.10	Gm15056	4.51753	-3.07144	0.805519	-3.81299	0.000137297	0.131134
ENSMUSG00000001157.13	Gmcl1	61.143	-2.09699	0.556346	-3.76921	0.000163765	0.145279
ENSMUSG00000028648.13	Ndufs5	28.2765	-0.687701	0.182834	-3.76134	0.000169008	0.145279
ENSMUSG00000108668.1	Gm32816	2.45906	-2.42192	0.646354	-3.74706	0.000178922	0.146478
ENSMUSG00000010760.5	Phlda2	93.6716	-1.25793	0.340369	-3.69577	0.000219219	0.150752
ENSMUSG00000025369.15	Smarcc2	15.824	0.988934	0.266317	3.71337	0.000204514	0.150752
ENSMUSG00000070282.6	3000002C10Rik	25.8386	-1.34006	0.361959	-3.70224	0.000213705	0.150752
ENSMUSG00000101104.6	Gm29247	24.0891	0.841812	0.22754	3.69962	0.000215919	0.150752
ENSMUSG00000071192.5	Wfikkn1	1.41745	-3.24049	0.880263	-3.68128	0.00023207	0.153452
ENSMUSG00000018567.14	Gabarap	90.2447	-0.652237	0.178196	-3.66021	0.000252004	0.160461
ENSMUSG00000042279.13	H1foo	170.424	-1.14407	0.317085	-3.6081	0.000308453	0.177765
ENSMUSG00000086813.1	Gm13657	4.59511	-2.18614	0.603253	-3.62392	0.000290177	0.177765
ENSMUSG00000050777.7	Tmem37	8.64476	-3.25195	0.906874	-3.58589	0.000335935	0.186303
ENSMUSG00000020423.6	Btg2	15.9308	-1.421	0.403115	-3.52504	0.000423418	0.226336
ENSMUSG00000058147.1	Xlr3c	10.517	-1.26267	0.358895	-3.51822	0.000434452	0.226336
ENSMUSG00000027551.15	Zfp64	1.86944	2.59958	0.741279	3.50688	0.000453388	0.229254
ENSMUSG00000004359.16	Spic	404.159	-0.900329	0.259994	-3.46289	0.000534409	0.241778
ENSMUSG00000030298.10	Sec13	98.2494	-0.66807	0.191915	-3.48108	0.000499398	0.241778
ENSMUSG00000082924.1	Gm11462	2.4848	-2.98983	0.861342	-3.47113	0.000518281	0.241778
ENSMUSG00000084111.4	Gm15710	4.59366	1.50127	0.43345	3.46354	0.000533119	0.241778
ENSMUSG00000045291.8	E330021D16Rik	167.903	-0.829345	0.240348	-3.45061	0.000559331	0.243146
ENSMUSG00000114598.1	D130062J10Rik	4.00714	-1.95967	0.568426	-3.44754	0.000565719	0.243146
ENSMUSG00000043541.16	Casc1	3.68408	-1.81734	0.534732	-3.39861	0.000677288	0.272284
ENSMUSG00000050188.8	Lsm10	80.2972	-0.621447	0.182319	-3.40856	0.000653064	0.272284
ENSMUSG00000114458.1	Gm47551	4.51365	-1.99635	0.587663	-3.39711	0.000681028	0.272284
ENSMUSG00000019774.8	Mtrf1l	6.85727	1.54242	0.459149	3.35931	0.000781362	0.292026
ENSMUSG00000040813.16	Tex264	13.8228	-1.14399	0.340235	-3.36236	0.000772788	0.292026
ENSMUSG00000030246.11	Ldhb	413.197	-0.824549	0.245961	-3.35235	0.000801274	0.293096
ENSMUSG00000053080.10	2700081O15Rik	1.71378	2.78221	0.834958	3.33215	0.000861764	0.305735
ENSMUSG00000019868.16	Vta1	34.9583	-0.85214	0.260495	-3.27123	0.00107079	0.305745
ENSMUSG00000020549.14	Elac2	34.9356	0.756313	0.230535	3.28069	0.00103554	0.305745
ENSMUSG00000032265.14	Tent5a	3.71871	-3.78837	1.15433	-3.28188	0.00103119	0.305745
ENSMUSG00000035649.17	Zcchc7	41.1901	0.763889	0.230652	3.31186	0.000926766	0.305745
ENSMUSG00000037686.6	Aspg	16.1522	1.25945	0.379738	3.31662	0.000911128	0.305745
ENSMUSG00000037846.18	Rtkn2	13.9315	-1.09159	0.333516	-3.27296	0.00106426	0.305745
ENSMUSG00000038750.12	Omt2b	8567.01	-0.493267	0.150445	-3.27873	0.00104276	0.305745
ENSMUSG00000062981.5	Mrpl42	48.4462	-0.656317	0.200859	-3.26755	0.00108483	0.305745
ENSMUSG00000076062.1	Mir92-1	2.63018	2.43572	0.738548	3.29798	0.000973841	0.305745
ENSMUSG00000078184.1	Rbm8a2	153.352	-0.852992	0.259518	-3.28682	0.00101324	0.305745
ENSMUSG00000097827.1	5330439K02Rik	1.82	-2.48678	0.753263	-3.30134	0.000962253	0.305745
ENSMUSG00000097927.2	Gm6999	1.99247	2.77029	0.835052	3.31751	0.000908237	0.305745
ENSMUSG00000023192.12	Grm2	257.815	-0.640354	0.196556	-3.25788	0.00112249	0.306336
ENSMUSG00000030729.17	Pgm2l1	16.8062	-0.997581	0.306208	-3.25786	0.00112257	0.306336
ENSMUSG00000093381.1	Gm20615	17.3697	-1.22827	0.378379	-3.24615	0.00116978	0.309398
ENSMUSG00000116165.1	Pdxp	51.3942	-0.981339	0.30219	-3.24742	0.00116456	0.309398
ENSMUSG00000022177.9	Haus4	173.818	-0.635752	0.196691	-3.23224	0.00122824	0.310529
ENSMUSG00000073077.6	Gm7173	8.12623	-1.51648	0.468866	-3.23437	0.00121913	0.310529
ENSMUSG00000041638.18	Gcn1l1	43.396	0.686719	0.213495	3.21657	0.00129734	0.323245
ENSMUSG00000029536.8	Gatc	16.5934	0.9668	0.302564	3.19536	0.00139656	0.328899
ENSMUSG00000048355.2	Arxes1	11.6248	-1.51203	0.471717	-3.20538	0.00134884	0.328899
ENSMUSG00000055024.12	Ep300	148.023	0.462407	0.144652	3.19669	0.00139015	0.328899
ENSMUSG00000109969.1	Zscan4-ps3	10.7768	-1.6935	0.529361	-3.19913	0.00137843	0.328899
ENSMUSG00000013833.15	Med16	26.8153	-0.756521	0.238804	-3.16795	0.00153517	0.355972
ENSMUSG00000020766.4	Galk1	29.3409	1.1387	0.360262	3.16075	0.00157363	0.355972
ENSMUSG00000041515.10	Irf8	3.27426	-2.1243	0.671342	-3.16427	0.00155475	0.355972
ENSMUSG00000087020.1	Gm16283	4.58938	-2.96365	0.941055	-3.14928	0.00163672	0.365435
ENSMUSG00000015850.11	Adamtsl4	2.02722	-1.95115	0.621687	-3.13848	0.00169827	0.368643
ENSMUSG00000026031.15	Cflar	18.5432	-0.787286	0.250553	-3.14219	0.00167686	0.368643
ENSMUSG00000083849.1	Gm13477	1.35169	2.7949	0.891365	3.13553	0.00171541	0.368643
ENSMUSG00000022013.4	Dnajc15	132.873	-0.627258	0.200344	-3.13091	0.00174268	0.369469
ENSMUSG00000036810.16	Cnep1r1	89.2305	-0.405287	0.129583	-3.12763	0.00176224	0.369469
ENSMUSG00000043131.14	Mob1a	375.897	0.599883	0.192067	3.1233	0.00178833	0.370116
ENSMUSG00000047084.8	Ngrn	48.667	0.534379	0.171274	3.12002	0.00180839	0.370116
ENSMUSG00000036093.7	Arl5a	14.5635	1.08223	0.34785	3.11119	0.00186334	0.376876
ENSMUSG00000030889.14	Vwa3a	3.85487	-1.68004	0.541604	-3.10197	0.00192237	0.381845
ENSMUSG00000048486.6	Fitm2	6.25323	1.21737	0.393482	3.09385	0.00197577	0.381845
ENSMUSG00000087611.1	4930458D05Rik	51.7117	-0.845639	0.273342	-3.0937	0.00197674	0.381845
ENSMUSG00000018143.10	Mafk	44.3178	0.840299	0.272666	3.08179	0.00205758	0.383355
ENSMUSG00000024891.5	Slc29a2	54.7082	0.685928	0.222743	3.07946	0.00207376	0.383355
ENSMUSG00000027342.14	Pcna	308.534	0.426308	0.138308	3.08232	0.00205397	0.383355
ENSMUSG00000032059.13	Alg9	6.07066	-1.38977	0.450721	-3.08343	0.0020463	0.383355
ENSMUSG00000031976.14	Urb2	20.727	0.749107	0.245513	3.05119	0.00227937	0.412494
ENSMUSG00000026111.15	Unc50	413.373	-0.53757	0.176427	-3.04698	0.00231155	0.41396
ENSMUSG00000004952.13	Rasa4	55.9129	-0.817106	0.269729	-3.02936	0.00245075	0.420858
ENSMUSG00000005469.10	Prkaca	23.4758	-0.66031	0.217607	-3.03442	0.00241	0.420858
ENSMUSG00000021998.16	Lcp1	7.44511	-1.41387	0.470327	-3.00614	0.00264583	0.420858
ENSMUSG00000025198.16	Erlin1	15.8658	0.838693	0.278766	3.00859	0.00262465	0.420858
ENSMUSG00000029490.3	Mfsd7a	10.0712	-1.09054	0.362443	-3.00886	0.00262228	0.420858
ENSMUSG00000035198.9	Tubg1	161.534	-0.39854	0.133083	-2.99466	0.00274748	0.420858
ENSMUSG00000042678.16	Myo15	4.50844	-1.31704	0.434835	-3.02882	0.00245511	0.420858
ENSMUSG00000060843.11	Ctnna3	7.28776	-1.22526	0.409654	-2.99096	0.00278101	0.420858
ENSMUSG00000073294.4	AU022751	529.125	-0.908251	0.304045	-2.98723	0.00281518	0.420858
ENSMUSG00000086022.1	Rad51ap2	1.11362	-2.63411	0.872222	-3.02	0.00252772	0.420858
ENSMUSG00000092019.4	Gm4027	28.624	-1.20044	0.401311	-2.99129	0.00277803	0.420858
ENSMUSG00000092541.7	Gm20537	8.38737	0.850853	0.281862	3.01868	0.00253876	0.420858
ENSMUSG00000095057.1	Zfp353-ps	26.1513	-1.50456	0.498876	-3.0159	0.00256222	0.420858
ENSMUSG00000097503.2	3110045C21Rik	2.49796	-2.02244	0.673404	-3.00331	0.00267064	0.420858
ENSMUSG00000108573.1	Gm44986	3.94676	-1.26202	0.422242	-2.98885	0.0028003	0.420858
ENSMUSG00000114632.1	Gm48399	55.9808	0.62574	0.208146	3.00625	0.00264491	0.420858
ENSMUSG00000116537.1	AC163633.1	9.57957	-1.19121	0.395626	-3.01095	0.0026043	0.420858
ENSMUSG00000035960.14	Apex1	143.863	0.547586	0.183701	2.98085	0.00287449	0.423025
ENSMUSG00000043683.4	Fem1a	48.7149	0.644286	0.216344	2.97807	0.00290071	0.423025
ENSMUSG00000029211.11	Gabra4	1.77277	-2.60432	0.877629	-2.96745	0.00300277	0.425002
ENSMUSG00000030814.17	Bcl7c	95.2571	-0.569224	0.191769	-2.96828	0.00299475	0.425002
ENSMUSG00000034278.3	Dnajc17	30.9295	-0.544991	0.183395	-2.97168	0.00296173	0.425002
ENSMUSG00000044712.15	Slc38a6	5.93701	1.44378	0.487989	2.95863	0.00309012	0.425002
ENSMUSG00000070828.10	Zscan4f	31.7957	-1.19829	0.404992	-2.95881	0.00308828	0.425002
ENSMUSG00000070990.2	Foxe1	5.15054	1.68839	0.569573	2.96431	0.0030336	0.425002
ENSMUSG00000074997.3	Pin1rt1	36.3303	-0.644024	0.217497	-2.96107	0.00306572	0.425002
ENSMUSG00000022613.8	Miox	79.8594	-0.902538	0.305793	-2.95147	0.00316267	0.431528
ENSMUSG00000106888.1	Gm42848	4.12673	-1.35831	0.460741	-2.94809	0.00319744	0.432838
ENSMUSG00000025838.12	Pramel6	91.4958	-0.599507	0.203688	-2.94326	0.00324774	0.436212
ENSMUSG00000027313.3	Chac1	7.88281	-1.39366	0.475653	-2.93	0.00338966	0.444848
ENSMUSG00000028062.15	Lamtor2	174.079	-0.53779	0.183328	-2.93348	0.00335184	0.444848
ENSMUSG00000108476.1	Gm44974	3.44567	-2.38218	0.812698	-2.9312	0.00337659	0.444848
ENSMUSG00000021079.16	Timm9	104.942	0.60536	0.206788	2.92745	0.00341758	0.445114
ENSMUSG00000096010.2	Hist4h4	1.42152	-2.4106	0.827205	-2.91414	0.00356665	0.461037
ENSMUSG00000050520.4	Cldn8	1.07198	-2.8296	0.971903	-2.9114	0.00359815	0.461637
ENSMUSG00000024968.13	Rcor2	27.107	0.567589	0.195337	2.90569	0.00366439	0.466654
ENSMUSG00000048100.13	Taf13	203	-0.47408	0.163424	-2.90092	0.00372063	0.470331
ENSMUSG00000028718.16	Stil	46.3007	0.546175	0.188605	2.89586	0.00378118	0.474496
ENSMUSG00000021597.16	Slf1	14.2745	0.827062	0.287192	2.87982	0.00397903	0.478556
ENSMUSG00000021930.14	Spryd7	79.4577	0.504679	0.174878	2.88589	0.00390306	0.478556
ENSMUSG00000026688.5	Mgst3	152.783	-1.10919	0.384225	-2.88682	0.00389153	0.478556
ENSMUSG00000033307.7	Mif	99.6635	0.822613	0.285313	2.88319	0.00393664	0.478556
ENSMUSG00000054272.6	Zscan4c	20.867	-1.28467	0.445611	-2.88294	0.00393978	0.478556
ENSMUSG00000078566.8	Bnip3	302.062	-0.593308	0.206031	-2.8797	0.00398055	0.478556
ENSMUSG00000047443.14	Erfe	5.59802	1.33652	0.46566	2.87016	0.00410268	0.489815
ENSMUSG00000098010.1	Gm21542	7.61061	-1.55316	0.54173	-2.86703	0.00414342	0.491267
ENSMUSG00000025492.6	Ifitm3	70.4195	-0.891415	0.313011	-2.84787	0.00440129	0.514742
ENSMUSG00000027303.18	Ptpra	14.9388	-0.725739	0.254824	-2.848	0.00439945	0.514742
ENSMUSG00000038538.17	Ubn2	73.4967	0.430134	0.151185	2.84508	0.00444006	0.515767
ENSMUSG00000046994.9	Mars2	43.4801	0.656534	0.230997	2.84218	0.00448069	0.516993
ENSMUSG00000013622.15	Atraid	51.6872	-0.528836	0.187402	-2.82193	0.00477352	0.518223
ENSMUSG00000020437.12	Myo1g	6.14694	-1.12028	0.397144	-2.82083	0.00478994	0.518223
ENSMUSG00000020712.11	Tcam1	9.46276	0.932212	0.329009	2.83339	0.0046057	0.518223
ENSMUSG00000026986.14	Hnmt	15.8891	0.830574	0.292875	2.83594	0.00456917	0.518223
ENSMUSG00000030120.14	Mlf2	267.299	-0.394023	0.139489	-2.82476	0.00473163	0.518223
ENSMUSG00000031660.13	Brd7	45.4819	-0.571799	0.202373	-2.82548	0.00472105	0.518223
ENSMUSG00000037805.15	Rpl10a	463.2	0.519804	0.184548	2.81663	0.00485307	0.518223
ENSMUSG00000042406.8	Atf4	406.126	0.394535	0.140042	2.81726	0.00484359	0.518223
ENSMUSG00000066224.13	Arid3c	3.8512	1.87343	0.664401	2.81973	0.00480638	0.518223
ENSMUSG00000072679.10	D6Ertd474e	205.376	-0.688247	0.243051	-2.8317	0.00463007	0.518223
ENSMUSG00000083287.4	Gm13502	2.95179	-1.92614	0.682815	-2.82088	0.00478928	0.518223
ENSMUSG00000104667.1	Gm4961	54.4083	-0.60255	0.213797	-2.81832	0.00482752	0.518223
ENSMUSG00000028766.10	Alpl	20.4766	0.976508	0.347245	2.81216	0.00492098	0.519027
ENSMUSG00000087390.1	Gm7598	14.5174	-1.07446	0.381902	-2.81344	0.00490138	0.519027
ENSMUSG00000000594.7	Gm2a	324.407	-0.290926	0.104078	-2.79527	0.00518563	0.521832
ENSMUSG00000020059.9	Sycp3	124.682	-0.609991	0.21789	-2.79954	0.00511755	0.521832
ENSMUSG00000042590.16	Ipo11	63.9053	0.530994	0.189982	2.79497	0.00519039	0.521832
ENSMUSG00000044952.5	Kctd21	4.51855	1.46617	0.5229	2.80392	0.00504852	0.521832
ENSMUSG00000049932.3	H2afx	104.777	-0.770469	0.274966	-2.80205	0.00507783	0.521832
ENSMUSG00000070780.11	Rbm47	19.4263	-0.692464	0.246711	-2.80678	0.00500397	0.521832
ENSMUSG00000093665.2	Obox3-ps1	44.7809	-0.544615	0.194315	-2.80274	0.00506708	0.521832
ENSMUSG00000003420.8	Fcgrt	53.4649	-0.617349	0.222607	-2.77327	0.00554967	0.525242
ENSMUSG00000015143.15	Actn1	3.91312	1.49826	0.538273	2.78346	0.00537826	0.525242
ENSMUSG00000019951.10	Uhrf1bp1l	58.1569	-0.461358	0.165559	-2.78667	0.00532525	0.525242
ENSMUSG00000021552.7	Gkap1	56.1134	-0.831109	0.300616	-2.76469	0.00569774	0.525242
ENSMUSG00000025582.4	Nptx1	2.77508	2.02917	0.73785	2.75011	0.00595744	0.525242
ENSMUSG00000031144.15	Syp	12.358	1.2112	0.437342	2.76946	0.00561485	0.525242
ENSMUSG00000031497.9	Tnfsf13b	134.863	-0.47182	0.17114	-2.75692	0.00583492	0.525242
ENSMUSG00000037221.13	Mospd3	32.119	-0.59208	0.214194	-2.76422	0.00570594	0.525242
ENSMUSG00000039883.5	Lrrc17	29.2412	-0.750742	0.273022	-2.74975	0.00596405	0.525242
ENSMUSG00000040158.12	Tax1bp3	31.2201	-0.775208	0.279705	-2.77152	0.00557954	0.525242
ENSMUSG00000041774.16	Ydjc	30.6723	0.709166	0.254436	2.78721	0.00531645	0.525242
ENSMUSG00000042625.16	Safb2	50.8636	0.52032	0.188612	2.75868	0.00580346	0.525242
ENSMUSG00000043110.2	Lrrn4	28.2046	0.841638	0.304568	2.76338	0.00572055	0.525242
ENSMUSG00000043644.4	0610009L18Rik	2.83838	-1.98417	0.717756	-2.76441	0.00570253	0.525242
ENSMUSG00000045975.8	C2cd2	14.6943	0.631962	0.228666	2.76369	0.00571523	0.525242
ENSMUSG00000046546.3	Fam43a	15.7265	-1.43174	0.514683	-2.78179	0.00540595	0.525242
ENSMUSG00000059058.7	Tma7-ps	8.79239	-0.917644	0.334004	-2.74741	0.00600685	0.525242
ENSMUSG00000060499.7	Rpl10l	231.47	0.550956	0.200584	2.74676	0.00601865	0.525242
ENSMUSG00000066463.13	Omt2a	8590.25	-0.377196	0.137053	-2.75218	0.00591994	0.525242
ENSMUSG00000072572.9	Slc39a2	2.40063	-2.33663	0.843532	-2.77005	0.00560471	0.525242
ENSMUSG00000073102.7	Drc1	52.8731	-0.664851	0.240234	-2.76751	0.00564861	0.525242
ENSMUSG00000078974.10	Sec61g	99.3196	-0.523783	0.190193	-2.75395	0.00588814	0.525242
ENSMUSG00000087166.9	L1td1	30.7174	0.615251	0.223312	2.75512	0.00586704	0.525242
ENSMUSG00000100621.1	Gm28374	6.62709	1.00479	0.363998	2.76042	0.00577262	0.525242
ENSMUSG00000115685.1	D730044K07Rik	248.566	0.432805	0.156643	2.763	0.00572732	0.525242
ENSMUSG00000026799.15	Med27	411.822	-0.561365	0.204684	-2.74259	0.00609569	0.529278
ENSMUSG00000014313.15	Cox6c	252.322	-0.444454	0.162365	-2.73737	0.00619325	0.529295
ENSMUSG00000025537.12	Phkg1	30.594	-0.68212	0.250881	-2.71889	0.00655009	0.529295
ENSMUSG00000032633.12	Flcn	130.103	-0.47095	0.172494	-2.73023	0.00632894	0.529295
ENSMUSG00000033739.8	Fkbpl	51.0349	-0.833712	0.30592	-2.72526	0.00642513	0.529295
ENSMUSG00000034993.7	Vat1	4.85261	-0.948864	0.347943	-2.72707	0.00639003	0.529295
ENSMUSG00000041617.10	Ccdc74a	25.2705	-0.803753	0.294746	-2.72693	0.0063926	0.529295
ENSMUSG00000045598.10	Zfp553	49.8307	0.540414	0.197986	2.72955	0.00634207	0.529295
ENSMUSG00000050390.12	C77080	14.0728	1.31322	0.481229	2.72889	0.00635475	0.529295
ENSMUSG00000050592.8	Fam78a	2.77582	-1.54668	0.567305	-2.72636	0.00640377	0.529295
ENSMUSG00000066595.9	Flvcr1	14.2702	0.836629	0.307461	2.72109	0.00650675	0.529295
ENSMUSG00000079009.8	Gm14139	12.9359	1.04489	0.384527	2.71735	0.00658077	0.529295
ENSMUSG00000110702.1	Gm45767	1.35039	-2.21251	0.807539	-2.73981	0.0061474	0.529295
ENSMUSG00000112129.1	Pbld1	4.26249	-1.58	0.581531	-2.71696	0.00658848	0.529295
ENSMUSG00000114827.1	Gm46432	2.63023	2.24124	0.823277	2.72234	0.00648211	0.529295
ENSMUSG00000013158.6	4933405L10Rik	1.66542	2.14727	0.792392	2.70986	0.00673125	0.533289
ENSMUSG00000031952.5	Chst5	7.02485	-1.09422	0.403713	-2.71038	0.00672052	0.533289
ENSMUSG00000062785.14	Kcnc3	1.83056	1.75648	0.647907	2.71101	0.00670776	0.533289
ENSMUSG00000024042.7	Sik1	7.30444	1.06134	0.392214	2.70602	0.0068095	0.537013
ENSMUSG00000006301.17	Tmbim1	70.4086	-0.487877	0.180407	-2.70432	0.00684447	0.537306
ENSMUSG00000024797.13	Vps51	9.82092	0.801617	0.297221	2.69704	0.00699596	0.539075
ENSMUSG00000026806.15	Ddx31	57.6747	0.480173	0.178313	2.69286	0.00708414	0.539075
ENSMUSG00000028069.16	Gpatch4	52.7482	0.824677	0.305296	2.70124	0.00690818	0.539075
ENSMUSG00000030966.13	Trim21	57.3112	-1.19902	0.444073	-2.70004	0.00693313	0.539075
ENSMUSG00000036835.7	Psenen	45.6006	-0.869412	0.322871	-2.69275	0.00708648	0.539075
ENSMUSG00000058600.13	Rpl30	256.466	0.411857	0.152637	2.69828	0.00696986	0.539075
ENSMUSG00000111409.1	Gm49380	21.051	-0.608084	0.225605	-2.69535	0.00703146	0.539075
ENSMUSG00000038056.15	Kmt2c	332.071	0.317166	0.118064	2.68639	0.00722294	0.544635
ENSMUSG00000082090.1	Gm16481	1.82292	2.39242	0.890418	2.68685	0.00721297	0.544635
ENSMUSG00000020840.10	Blmh	59.4346	-0.370975	0.138341	-2.6816	0.0073271	0.546004
ENSMUSG00000022768.17	Ccdc116	19.6791	0.74462	0.277999	2.6785	0.0073953	0.546004
ENSMUSG00000031461.4	Myom2	54.8053	-0.732424	0.273597	-2.67702	0.00742804	0.546004
ENSMUSG00000043284.12	Tmem11	166.085	0.420607	0.157127	2.67686	0.00743165	0.546004
ENSMUSG00000062373.8	Tmem65	22.6206	0.663541	0.247768	2.67807	0.00740484	0.546004
ENSMUSG00000068882.13	Ssb	160.085	0.443463	0.16526	2.68343	0.00728715	0.546004
ENSMUSG00000041840.7	Haus1	26.7185	-0.61652	0.230681	-2.6726	0.00752656	0.550624
ENSMUSG00000031708.16	Tecr	29.1011	0.711171	0.26625	2.67106	0.00756116	0.550811
ENSMUSG00000013155.10	Enkd1	3.9072	1.46686	0.551344	2.66052	0.00780203	0.553277
ENSMUSG00000017453.4	Pipox	2.02787	-1.92328	0.721633	-2.66518	0.00769479	0.553277
ENSMUSG00000020076.7	Ddx50	32.7498	0.443039	0.167013	2.65272	0.00798449	0.553277
ENSMUSG00000020828.13	Pld2	34.9604	-0.670816	0.25245	-2.65722	0.00787881	0.553277
ENSMUSG00000021573.15	Tppp	1.70614	2.37119	0.889029	2.66716	0.00764946	0.553277
ENSMUSG00000026435.15	Slc45a3	149.649	-0.479782	0.181449	-2.64417	0.00818924	0.553277
ENSMUSG00000026761.12	Orc4	104.254	0.395395	0.149324	2.6479	0.00809933	0.553277
ENSMUSG00000027509.11	Rae1	81.641	0.383597	0.145129	2.64314	0.00821408	0.553277
ENSMUSG00000028034.15	Fubp1	122.92	0.505486	0.18996	2.66101	0.00779066	0.553277
ENSMUSG00000030095.10	Tmem43	11.0902	-0.825256	0.311758	-2.6471	0.00811847	0.553277
ENSMUSG00000034910.5	Pygo1	12.7267	-0.839285	0.317655	-2.64213	0.00823865	0.553277
ENSMUSG00000035172.15	Plekhh3	1.92149	-2.69999	1.01882	-2.65011	0.00804656	0.553277
ENSMUSG00000050732.9	Vamp8	91.628	-0.767599	0.29016	-2.64543	0.00815872	0.553277
ENSMUSG00000068580.11	Zfyve19	37.5703	-0.481285	0.181023	-2.65869	0.00784442	0.553277
ENSMUSG00000071658.4	Gng3	42.8138	-0.908484	0.343691	-2.64332	0.00820981	0.553277
ENSMUSG00000085079.3	Khdc1b	1430.07	-0.525699	0.198008	-2.65493	0.00793238	0.553277
ENSMUSG00000093847.2	Gm5039	22.1074	-1.01529	0.383328	-2.64863	0.00808189	0.553277
ENSMUSG00000097334.1	2700012I20Rik	3.83602	1.45907	0.549584	2.65486	0.00793413	0.553277
ENSMUSG00000022216.17	Psme1	11.4441	1.1292	0.428999	2.63216	0.00848431	0.55461
ENSMUSG00000025647.16	Shisa5	18.2856	-0.935933	0.354933	-2.63693	0.00836611	0.55461
ENSMUSG00000067847.13	Romo1	593.78	-0.489811	0.186061	-2.63253	0.00847516	0.55461
ENSMUSG00000103473.1	Gm37696	16.0632	-1.83085	0.694022	-2.63803	0.00833882	0.55461
ENSMUSG00000047150.8	1700001C19Rik	3.34465	-1.25535	0.477773	-2.62751	0.00860129	0.560126
ENSMUSG00000021661.16	Ankra2	62.8734	-0.546547	0.209254	-2.61189	0.00900432	0.560507
ENSMUSG00000024175.2	Tekt4	2.80157	-1.62214	0.619568	-2.61819	0.00883987	0.560507
ENSMUSG00000024177.8	Nme4	9.94706	-0.991925	0.378154	-2.62307	0.00871416	0.560507
ENSMUSG00000024843.15	Chka	350.872	0.377191	0.144354	2.61296	0.00897607	0.560507
ENSMUSG00000025403.5	Shmt2	58.0327	-0.651523	0.250245	-2.60354	0.00922658	0.560507
ENSMUSG00000026457.14	Adipor1	90.1589	-0.433379	0.166406	-2.60434	0.0092051	0.560507
ENSMUSG00000026525.9	Opn3	1.84219	-1.68065	0.644966	-2.6058	0.00916603	0.560507
ENSMUSG00000028621.17	Cyb5rl	8.42698	0.830133	0.317895	2.61134	0.0090188	0.560507
ENSMUSG00000032192.9	Gnb5	2.87027	-1.63788	0.628526	-2.6059	0.00916335	0.560507
ENSMUSG00000032290.7	Ptpn9	18.7784	-0.662109	0.252931	-2.61775	0.00885122	0.560507
ENSMUSG00000044348.14	Slc25a53	4.3419	1.26899	0.485031	2.6163	0.00888886	0.560507
ENSMUSG00000047797.14	Gjb1	1.3653	2.33073	0.893984	2.60713	0.00913047	0.560507
ENSMUSG00000047963.7	Stbd1	45.936	-0.668074	0.254935	-2.62057	0.00877828	0.560507
ENSMUSG00000050288.6	Fzd2	9.7207	0.850026	0.325869	2.60849	0.00909431	0.560507
ENSMUSG00000055069.3	Rab39	54.8655	-0.490732	0.18693	-2.62521	0.00865945	0.560507
ENSMUSG00000084799.7	Ino80dos	10.3007	-0.690931	0.265087	-2.60643	0.00914908	0.560507
ENSMUSG00000087367.1	Gm15491	13.365	0.744981	0.284984	2.61411	0.00894591	0.560507
ENSMUSG00000114424.1	Gm47414	13.1693	-0.674843	0.257587	-2.61987	0.00879639	0.560507
ENSMUSG00000117113.1	CT010445.1	1.54926	2.30503	0.884863	2.60495	0.00918875	0.560507
ENSMUSG00000113572.1	Gm7959	1.45108	-2.05093	0.788942	-2.59959	0.00933352	0.563024
ENSMUSG00000018326.9	Ywhab	95.3879	0.356666	0.137372	2.59636	0.00942171	0.566357
ENSMUSG00000035919.16	Bbs9	32.4448	-0.51464	0.198518	-2.59241	0.00953071	0.568931
ENSMUSG00000039568.6	Ubald1	63.0942	0.439669	0.169591	2.59253	0.00952741	0.568931
ENSMUSG00000024589.16	Nedd4l	11.2254	-0.816068	0.314983	-2.59083	0.00957441	0.569561
ENSMUSG00000015790.16	Surf1	48.1331	0.595585	0.230157	2.58774	0.00966084	0.572721
ENSMUSG00000022601.11	Zbtb11	43.826	0.494326	0.191348	2.58338	0.00978369	0.576194
ENSMUSG00000079445.3	B3gnt7	7.11148	-1.4034	0.543261	-2.58328	0.00978646	0.576194
ENSMUSG00000019916.14	P4ha1	25.0533	-0.66986	0.259944	-2.57694	0.00996797	0.577001
ENSMUSG00000022360.8	Atad2	150.972	0.371102	0.143954	2.57793	0.00993948	0.577001
ENSMUSG00000030659.14	Nucb2	18.4173	-0.854164	0.33114	-2.57946	0.00989542	0.577001
ENSMUSG00000039512.12	Uhrf1bp1	26.9232	-0.597612	0.231879	-2.57726	0.00995874	0.577001
ENSMUSG00000040459.11	Arglu1	25.0137	0.50959	0.197574	2.57924	0.00990177	0.577001
ENSMUSG00000002944.15	Cd36	17.0783	-0.752865	0.29306	-2.56898	0.0101998	0.583644
ENSMUSG00000021969.8	Zdhhc20	48.1099	0.378037	0.147065	2.57054	0.0101539	0.583644
ENSMUSG00000038543.13	BC028528	24.1228	-0.738254	0.287443	-2.56835	0.0102185	0.583644
ENSMUSG00000099922.1	Gm29016	19.4185	-0.707134	0.274964	-2.57173	0.0101193	0.583644
ENSMUSG00000020886.17	Dlg4	3.50054	-1.81532	0.708687	-2.56152	0.0104215	0.583665
ENSMUSG00000026360.9	Rgs2	51.2973	-0.979879	0.382163	-2.56404	0.0103463	0.583665
ENSMUSG00000028152.10	Tspan5	23.2056	-0.578851	0.225708	-2.5646	0.0103294	0.583665
ENSMUSG00000031667.16	Aktip	55.664	-0.52358	0.204321	-2.56253	0.0103911	0.583665
ENSMUSG00000036781.13	Rps27l	1136.63	-0.352609	0.137691	-2.56086	0.0104413	0.583665
ENSMUSG00000038188.17	Scarf1	11.2411	0.746445	0.29154	2.56035	0.0104565	0.583665
ENSMUSG00000068739.13	Sars	21.9752	-0.673684	0.262469	-2.56672	0.0102665	0.583665
ENSMUSG00000049606.16	Zfp644	46.9186	0.457698	0.179062	2.55608	0.0105858	0.587068
ENSMUSG00000073867.2	AA474408	1.49684	-1.84706	0.722949	-2.5549	0.0106219	0.587178
ENSMUSG00000115554.1	Gm19111	8.91653	-1.20281	0.471557	-2.55072	0.0107501	0.59236
ENSMUSG00000038569.13	Rad9b	21.353	0.567488	0.222658	2.54869	0.0108127	0.593903
ENSMUSG00000026135.17	Zfp142	52.998	0.522867	0.205745	2.54133	0.0110432	0.601255
ENSMUSG00000026655.15	Fam107b	41.2618	-0.60794	0.239246	-2.54107	0.0110514	0.601255
ENSMUSG00000070047.14	Fat1	26.5377	0.575379	0.22631	2.54243	0.0110084	0.601255
ENSMUSG00000046312.4	AI464131	85.3954	0.459986	0.181194	2.53864	0.0111283	0.603527
ENSMUSG00000002052.6	Supt6	91.0261	0.376543	0.148711	2.53205	0.0113399	0.605722
ENSMUSG00000022335.17	Zfat	8.06348	0.956662	0.378006	2.53081	0.0113798	0.605722
ENSMUSG00000027615.14	Hps3	6.3544	0.944982	0.373755	2.52834	0.0114602	0.605722
ENSMUSG00000029103.16	Lrpap1	57.1938	-0.707738	0.280353	-2.52446	0.0115878	0.605722
ENSMUSG00000029279.15	Brdt	372.767	-0.52426	0.207648	-2.52475	0.011578	0.605722
ENSMUSG00000033793.12	Atp6v1h	50.5046	0.508247	0.200798	2.53114	0.0113692	0.605722
ENSMUSG00000034850.15	Tmem127	3.50154	1.46095	0.578745	2.52434	0.0115916	0.605722
ENSMUSG00000038330.10	C87499	64.579	-0.789998	0.312725	-2.52618	0.0115311	0.605722
ENSMUSG00000038544.14	Inip	79.8248	0.402989	0.15938	2.52849	0.0114556	0.605722
ENSMUSG00000084998.1	Gm16279	26.8519	-0.601897	0.237335	-2.53606	0.0112106	0.605722
ENSMUSG00000093565.1	Rab26os	19.7874	0.750282	0.296378	2.53151	0.0113574	0.605722
ENSMUSG00000010025.19	Aldh3a2	2.21521	-1.68864	0.669572	-2.52197	0.0116698	0.607962
ENSMUSG00000035086.13	Becn1	103.054	-0.389794	0.154694	-2.51977	0.0117431	0.609932
ENSMUSG00000028830.14	AU040320	82.4045	-0.373018	0.14827	-2.5158	0.0118762	0.614245
ENSMUSG00000078932.8	CN725425	10.1056	0.793249	0.315386	2.51517	0.0118976	0.614245
ENSMUSG00000062729.11	Ppox	8.64795	0.69405	0.276289	2.51204	0.0120034	0.617853
ENSMUSG00000020159.8	Gabrp	19.0619	-0.772625	0.308794	-2.50208	0.0123468	0.618336
ENSMUSG00000021236.16	Entpd5	19.0568	-0.687682	0.27421	-2.50786	0.0121464	0.618336
ENSMUSG00000022863.15	Btg3	17.1878	0.920293	0.368182	2.49956	0.0124349	0.618336
ENSMUSG00000023902.18	Zscan10	9.84081	-1.02018	0.406948	-2.50691	0.0121793	0.618336
ENSMUSG00000031485.15	Plpbp	119.287	-0.397524	0.158912	-2.50153	0.0123657	0.618336
ENSMUSG00000040359.14	Ufl1	8.30611	0.805768	0.322232	2.50058	0.0123989	0.618336
ENSMUSG00000046962.16	Zbtb21	21.2378	0.533344	0.212456	2.51037	0.0120603	0.618336
ENSMUSG00000066553.5	Gm6969	7.46252	-1.90083	0.760549	-2.49929	0.0124444	0.618336
ENSMUSG00000075702.9	Selenom	1.66001	1.90784	0.762841	2.50097	0.0123854	0.618336
ENSMUSG00000085143.1	Gm11520	6.2098	-0.936931	0.374827	-2.49963	0.0124322	0.618336
ENSMUSG00000092074.2	Dynlt1a	5.86545	-1.10194	0.439761	-2.50578	0.0122182	0.618336
ENSMUSG00000099003.1	Mir7035	20.3226	-0.832006	0.332154	-2.50488	0.0122493	0.618336
ENSMUSG00000017478.15	Zc3h18	68.4805	0.34248	0.137348	2.49352	0.0126483	0.623064
ENSMUSG00000018509.8	Cenpv	31.7459	-0.684879	0.274599	-2.49411	0.0126274	0.623064
ENSMUSG00000027245.11	Hypk	357.694	-0.344889	0.138257	-2.49455	0.0126115	0.623064
ENSMUSG00000006019.15	Dhx34	1.23087	-1.82133	0.738852	-2.46508	0.0136982	0.626289
ENSMUSG00000006498.16	Ptbp1	238.725	0.409267	0.166286	2.46123	0.0138462	0.626289
ENSMUSG00000019715.14	Gle1	331.213	-0.214598	0.086623	-2.47737	0.0132353	0.626289
ENSMUSG00000020412.16	Ascc2	59.9121	0.511813	0.206345	2.48038	0.0131241	0.626289
ENSMUSG00000020607.7	Fam84a	5.97353	-1.31689	0.536465	-2.45475	0.0140981	0.626289
ENSMUSG00000021993.10	Mipep	29.3772	-0.878185	0.353649	-2.48321	0.0130203	0.626289
ENSMUSG00000022257.4	Laptm4b	159.708	-0.414298	0.168177	-2.46346	0.0137603	0.626289
ENSMUSG00000023940.14	Sgo1	150.609	-0.366046	0.148543	-2.46424	0.0137305	0.626289
ENSMUSG00000024073.16	Birc6	81.3927	0.484643	0.196219	2.46991	0.0135146	0.626289
ENSMUSG00000024083.16	Pja2	3.43676	-1.23489	0.498689	-2.47627	0.0132763	0.626289
ENSMUSG00000026698.8	Pigc	6.36076	-0.97613	0.393501	-2.48063	0.013115	0.626289
ENSMUSG00000026767.12	Mindy3	57.4776	-0.594604	0.240797	-2.46931	0.0135373	0.626289
ENSMUSG00000028101.18	Pias3	26.4667	0.698395	0.281858	2.47782	0.0132186	0.626289
ENSMUSG00000028617.10	Lrrc42	135.331	-0.451091	0.183531	-2.45785	0.0139771	0.626289
ENSMUSG00000029169.11	Dhx15	50.5151	0.499476	0.203319	2.45662	0.0140252	0.626289
ENSMUSG00000030685.5	Kctd13	158.794	-0.425232	0.173124	-2.45623	0.0140403	0.626289
ENSMUSG00000031595.9	Pdgfrl	4.16547	1.56299	0.63657	2.45533	0.0140754	0.626289
ENSMUSG00000032191.5	Bcl2l10	644.325	-0.991273	0.403101	-2.45912	0.0139279	0.626289
ENSMUSG00000034435.6	Tmem30b	1.954	-1.94339	0.791472	-2.45541	0.0140725	0.626289
ENSMUSG00000036231.5	Agr3	12.0813	-1.04455	0.421998	-2.47526	0.0133138	0.626289
ENSMUSG00000036391.16	Sec24a	187.084	0.272316	0.110342	2.46793	0.0135895	0.626289
ENSMUSG00000038774.9	Ascc3	72.3086	0.36028	0.14621	2.46413	0.0137345	0.626289
ENSMUSG00000040128.9	Pnrc1	55.4415	-0.750664	0.304416	-2.46592	0.0136663	0.626289
ENSMUSG00000049299.14	Trappc1	32.7908	-0.710454	0.285946	-2.48457	0.0129707	0.626289
ENSMUSG00000054102.15	Nlrp9a	48.5205	-0.742404	0.3024	-2.45504	0.0140868	0.626289
ENSMUSG00000062397.8	Zfp706	1386.43	-0.405535	0.164509	-2.46512	0.0136966	0.626289
ENSMUSG00000078681.10	Tm2d3	456.931	-0.418852	0.16978	-2.46703	0.0136238	0.626289
ENSMUSG00000081355.1	Gm15264	14.5046	-0.809036	0.327291	-2.47191	0.0134392	0.626289
ENSMUSG00000086154.2	Gm16196	7.49063	-0.982956	0.400142	-2.45652	0.0140292	0.626289
ENSMUSG00000097692.2	A230060F14Rik	2.24277	-1.71742	0.696857	-2.46453	0.0137194	0.626289
ENSMUSG00000108391.1	Gm9768	47.3917	0.559947	0.227535	2.46093	0.0138578	0.626289
ENSMUSG00000110945.1	Gm9856	12.9722	0.675208	0.272038	2.48204	0.0130633	0.626289
ENSMUSG00000113233.1	Gm31063	5.24474	-1.10429	0.446699	-2.47212	0.0134315	0.626289
ENSMUSG00000115680.1	Gm35167	2.43593	-1.91052	0.774065	-2.46816	0.0135809	0.626289
ENSMUSG00000007610.15	Gtpbp3	124.332	0.41666	0.169889	2.45254	0.0141851	0.62853
ENSMUSG00000019992.8	Mtfr2	15.619	0.877868	0.358776	2.44684	0.0144115	0.632031
ENSMUSG00000022913.16	Psmg1	22.6176	-0.624481	0.255422	-2.4449	0.0144891	0.632031
ENSMUSG00000025577.7	Cbx2	67.7904	-0.382097	0.156239	-2.44559	0.0144616	0.632031
ENSMUSG00000026421.14	Csrp1	14.8489	-0.875473	0.358332	-2.44319	0.0145582	0.632031
ENSMUSG00000038925.13	E330034G19Rik	588.038	-0.888738	0.363005	-2.44828	0.0143541	0.632031
ENSMUSG00000039693.11	Msantd3	17.0569	-0.87224	0.356992	-2.44331	0.0145534	0.632031
ENSMUSG00000071456.6	1110002L01Rik	24.3843	0.761869	0.311373	2.4468	0.014413	0.632031
ENSMUSG00000078765.11	U2af1l4	36.4831	-0.566939	0.231775	-2.44608	0.0144421	0.632031
ENSMUSG00000041132.11	N4bp2l1	3.67576	-1.38779	0.568378	-2.44168	0.0146193	0.633084
ENSMUSG00000020481.15	Ankrd36	2.09208	-1.94579	0.797697	-2.43926	0.0147172	0.635724
ENSMUSG00000042992.15	Borcs5	78.6316	-0.491868	0.201948	-2.43562	0.0148664	0.640561
ENSMUSG00000025064.14	Col17a1	1.0676	2.23353	0.920112	2.42746	0.0152051	0.642612
ENSMUSG00000030060.14	Hmces	63.2274	-0.420818	0.17308	-2.43134	0.0150429	0.642612
ENSMUSG00000030695.16	Aldoa	77.6422	0.492435	0.202942	2.42648	0.0152459	0.642612
ENSMUSG00000032320.7	Rcn2	15.9323	-0.640818	0.263426	-2.43263	0.0149896	0.642612
ENSMUSG00000033697.15	Arhgap39	28.7622	-0.651004	0.268303	-2.42638	0.0152505	0.642612
ENSMUSG00000066037.14	Hnrnpr	98.893	0.404508	0.166563	2.42855	0.0151593	0.642612
ENSMUSG00000071648.3	Rom1	1.11816	2.10861	0.868335	2.42834	0.0151683	0.642612
ENSMUSG00000091528.8	Gm9268	2.30075	2.32597	0.957262	2.42982	0.0151064	0.642612
ENSMUSG00000040021.13	Lats1	6.2085	1.02164	0.421252	2.42525	0.015298	0.643038
ENSMUSG00000030058.17	Copg1	46.017	-0.372383	0.153616	-2.42411	0.0153459	0.643478
ENSMUSG00000006310.10	Zbtb32	10.72	1.13418	0.474083	2.39236	0.0167404	0.646887
ENSMUSG00000009941.10	Nxf2	11.0767	-2.02378	0.84843	-2.38532	0.0170642	0.646887
ENSMUSG00000013150.15	Gfod2	43.0025	0.638185	0.263576	2.42126	0.0154669	0.646887
ENSMUSG00000020850.14	Prpf8	122.752	0.477358	0.199254	2.39572	0.0165876	0.646887
ENSMUSG00000021264.12	Yy1	45.9862	0.470161	0.196945	2.38727	0.0169741	0.646887
ENSMUSG00000021481.11	Zfp346	44.5651	0.472823	0.196586	2.40517	0.0161648	0.646887
ENSMUSG00000021884.18	Hacl1	3.47909	-1.23946	0.51676	-2.39852	0.0164615	0.646887
ENSMUSG00000022330.5	Osr2	4.18836	-1.44597	0.59946	-2.41213	0.0158598	0.646887
ENSMUSG00000022528.8	Hes1	22.7906	-2.06547	0.855278	-2.41497	0.0157364	0.646887
ENSMUSG00000024997.7	Prdx3	32.096	-0.610504	0.253582	-2.40752	0.0160612	0.646887
ENSMUSG00000025899.14	Alkbh8	11.7433	-0.773667	0.322634	-2.39797	0.0164863	0.646887
ENSMUSG00000026049.11	Tex30	65.1509	0.498993	0.207478	2.40504	0.0161708	0.646887
ENSMUSG00000027508.15	Pag1	29.4133	0.670298	0.279555	2.39773	0.016497	0.646887
ENSMUSG00000028551.14	Cdkn2c	11.4313	-0.852169	0.355066	-2.40003	0.0163937	0.646887
ENSMUSG00000028845.15	Tekt2	13.4267	-0.912154	0.382049	-2.38753	0.0169618	0.646887
ENSMUSG00000030424.15	Zfp939	60.7847	0.468558	0.194914	2.40392	0.0162204	0.646887
ENSMUSG00000031691.14	Tnpo2	33.5325	0.417445	0.173145	2.41096	0.0159107	0.646887
ENSMUSG00000031879.14	Ciao2b	77.9112	-0.641799	0.268386	-2.39133	0.0167876	0.646887
ENSMUSG00000033576.12	Apol6	2.98391	-1.64204	0.688163	-2.38612	0.0170274	0.646887
ENSMUSG00000035473.10	Galm	17.6781	-0.639943	0.266997	-2.39682	0.0165381	0.646887
ENSMUSG00000035722.15	Abca7	2.72472	-1.9288	0.803737	-2.39979	0.0164045	0.646887
ENSMUSG00000036902.11	Neto2	15.6069	0.806104	0.338085	2.38432	0.0171105	0.646887
ENSMUSG00000036992.10	Nxt1	325.691	0.388421	0.162437	2.39122	0.0167927	0.646887
ENSMUSG00000039238.6	Zfp750	24.5606	-0.919062	0.383456	-2.39679	0.0165394	0.646887
ENSMUSG00000042854.9	Trp53rkb	22.0692	0.626824	0.26059	2.4054	0.0161548	0.646887
ENSMUSG00000045010.14	Gm4779	50.9601	0.549177	0.229314	2.39487	0.0166262	0.646887
ENSMUSG00000045248.6	Med26	35.1414	0.485432	0.202157	2.40126	0.0163388	0.646887
ENSMUSG00000050468.12	Astl	9.72368	-0.690385	0.288721	-2.39118	0.0167942	0.646887
ENSMUSG00000053192.9	Mllt11	57.0969	-0.561646	0.235472	-2.38519	0.0170701	0.646887
ENSMUSG00000055485.6	Soga1	17.2359	0.912428	0.381356	2.39258	0.0167302	0.646887
ENSMUSG00000068252.6	Apol7b	54.1984	0.766963	0.317857	2.41292	0.0158252	0.646887
ENSMUSG00000073700.3	Klhl21	162.519	0.581096	0.242314	2.39811	0.0164799	0.646887
ENSMUSG00000076937.3	Iglc2	2.33739	-1.90149	0.794755	-2.39255	0.0167316	0.646887
ENSMUSG00000082674.1	Gm11914	18.2996	-0.9325	0.391131	-2.38411	0.0171204	0.646887
ENSMUSG00000086992.7	Gm15941	26.8912	-0.676174	0.283225	-2.38741	0.0169676	0.646887
ENSMUSG00000090157.7	Gm16534	2.49575	-1.20515	0.504905	-2.38688	0.0169918	0.646887
ENSMUSG00000093507.1	Gm20627	23.1535	-0.744004	0.308745	-2.40977	0.0159626	0.646887
ENSMUSG00000093769.4	Hist2h3c1	2.75262	-1.58231	0.655773	-2.4129	0.0158262	0.646887
ENSMUSG00000095935.1	Gm11238	17.2981	-1.0005	0.414631	-2.413	0.0158219	0.646887
ENSMUSG00000101965.1	Gm29129	8.58968	-1.05824	0.437626	-2.41813	0.0156007	0.646887
ENSMUSG00000105153.4	Gm3143	182.162	-0.671805	0.28096	-2.39111	0.0167977	0.646887
ENSMUSG00000110120.1	Gm45251	12.6069	-1.20565	0.498186	-2.42009	0.0155168	0.646887
ENSMUSG00000013033.16	Adgrl1	4.95913	-0.94746	0.398681	-2.37649	0.0174784	0.650521
ENSMUSG00000018339.11	Gpx3	99.007	-0.469277	0.197472	-2.37642	0.0174814	0.650521
ENSMUSG00000027478.15	Dnmt3b	8.50874	-0.801524	0.336909	-2.37905	0.0173572	0.650521
ENSMUSG00000033808.16	Tmem87a	22.7116	0.501823	0.210986	2.37846	0.017385	0.650521
ENSMUSG00000038022.11	Mindy4	1.2333	-2.06271	0.867316	-2.37827	0.017394	0.650521
ENSMUSG00000049439.13	Cyp20a1	36.7735	0.590896	0.248624	2.37667	0.0174697	0.650521
ENSMUSG00000067038.5	Rps12-ps3	31.0842	0.738194	0.310193	2.37979	0.0173224	0.650521
ENSMUSG00000021764.8	Ndufs4	21.106	0.750503	0.316275	2.37294	0.0176469	0.651638
ENSMUSG00000026674.9	Ddr2	177.335	0.403857	0.170237	2.37233	0.0176763	0.651638
ENSMUSG00000040836.15	Gpr161	127.852	0.438913	0.185077	2.37152	0.0177153	0.651638
ENSMUSG00000053128.15	Rnf26	27.3504	-0.487041	0.205291	-2.37245	0.0176708	0.651638
ENSMUSG00000053353.5	2310001K24Rik	4.04792	1.08157	0.456163	2.37102	0.0177389	0.651638
ENSMUSG00000110915.1	Gm36198	10.6315	0.707427	0.298151	2.37271	0.017658	0.651638
ENSMUSG00000020521.7	Rnft1	48.9935	-0.388758	0.164161	-2.36815	0.0178773	0.654206
ENSMUSG00000061136.14	Prpf40a	244.71	-0.304451	0.128569	-2.36799	0.0178849	0.654206
ENSMUSG00000020052.9	Ascl1	4.07158	-2.49931	1.05589	-2.36703	0.0179317	0.654525
ENSMUSG00000022012.9	Enox1	72.9995	-0.563536	0.238582	-2.36202	0.0181756	0.65646
ENSMUSG00000029550.11	Sppl3	30.7113	0.632636	0.267787	2.36246	0.0181539	0.65646
ENSMUSG00000060126.14	Tpt1	185.096	-0.264143	0.111747	-2.36376	0.0180907	0.65646
ENSMUSG00000060601.13	Nr1h2	71.5279	-0.34456	0.146003	-2.35995	0.0182776	0.658759
ENSMUSG00000075053.3	Vdac3-ps1	2.10923	2.14482	0.90962	2.35792	0.0183774	0.659592
ENSMUSG00000032291.8	Crabp1	4.31116	-1.62018	0.687673	-2.35603	0.0184715	0.661587
ENSMUSG00000003746.16	Man1a	2.82308	-1.56617	0.665018	-2.35508	0.0185186	0.661897
ENSMUSG00000029622.16	Arpc1b	27.9823	0.777675	0.330815	2.35079	0.0187337	0.665563
ENSMUSG00000032803.15	Cdv3	235.658	0.452171	0.19248	2.34919	0.0188145	0.665563
ENSMUSG00000039262.16	Prrc2b	9.87575	0.981803	0.417899	2.34938	0.0188049	0.665563
ENSMUSG00000047030.15	Spata2	145.76	0.332833	0.141567	2.35106	0.0187198	0.665563
ENSMUSG00000102252.5	Snrpn	40.0414	-0.491454	0.209202	-2.34918	0.0188148	0.665563
ENSMUSG00000089083.1	Rnu7	1.44047	-1.61846	0.689408	-2.34761	0.0188944	0.667006
ENSMUSG00000109608.1	Gm45597	1.88555	-1.53019	0.652154	-2.34636	0.0189576	0.667866
ENSMUSG00000029314.14	Gpat3	65.7133	-0.632716	0.26988	-2.34444	0.0190559	0.668498
ENSMUSG00000073207.1	Ccdc160	4.57616	-1.76978	0.754895	-2.34441	0.0190572	0.668498
ENSMUSG00000085815.1	Gm13548	3.40165	-1.93759	0.826714	-2.34373	0.0190922	0.668498
ENSMUSG00000025786.16	Zdhhc3	69.167	0.337999	0.144597	2.33752	0.019412	0.668801
ENSMUSG00000028796.17	Phc2	154.454	-0.336416	0.143836	-2.33889	0.0193413	0.668801
ENSMUSG00000038023.12	Atp6v0a2	27.3849	-0.453259	0.193761	-2.33927	0.0193214	0.668801
ENSMUSG00000038651.15	Sycp2l	10.4559	-0.717766	0.306418	-2.34244	0.019158	0.668801
ENSMUSG00000047710.8	Champ1	83.8729	0.422354	0.180502	2.33988	0.0192898	0.668801
ENSMUSG00000047842.7	Diras2	14.7521	-0.979664	0.418996	-2.33812	0.0193808	0.668801
ENSMUSG00000096727.2	Psmb9	1.54098	-2.3808	1.0168	-2.34146	0.0192083	0.668801
ENSMUSG00000097403.2	9230116N13Rik	6.32513	-0.946269	0.404559	-2.33901	0.0193348	0.668801
ENSMUSG00000029312.12	Klhl8	307.182	-0.497666	0.213012	-2.33633	0.0194741	0.669226
ENSMUSG00000038502.17	Ptov1	17.1558	-0.768292	0.328922	-2.33579	0.0195022	0.669226
ENSMUSG00000020098.7	Pcbd1	20.2365	-0.689436	0.295812	-2.33065	0.0197716	0.671765
ENSMUSG00000045962.16	Wnk1	393.298	0.246207	0.105578	2.332	0.0197005	0.671765
ENSMUSG00000060924.15	Csmd1	1.62793	-2.55421	1.09509	-2.33242	0.0196785	0.671765
ENSMUSG00000087547.1	Platr27	2.95136	1.44189	0.618567	2.33102	0.0197525	0.671765
ENSMUSG00000115961.1	Gm41409	76.8171	0.639884	0.274238	2.33332	0.0196316	0.671765
ENSMUSG00000031503.13	Col4a2	2.19661	1.74223	0.748267	2.32835	0.0198934	0.672609
ENSMUSG00000085882.1	2610507I01Rik	4.41806	-2.30255	0.989083	-2.32797	0.0199138	0.672609
ENSMUSG00000112943.1	Gm18983	2.83224	-1.48729	0.638476	-2.32944	0.0198357	0.672609
ENSMUSG00000000959.7	Oxa1l	44.4493	-0.659404	0.28372	-2.32414	0.0201182	0.672668
ENSMUSG00000022010.19	Tsc22d1	127.129	-0.5616	0.241695	-2.32358	0.0201478	0.672668
ENSMUSG00000028692.14	Akr1a1	143.723	-0.35437	0.152402	-2.32524	0.0200593	0.672668
ENSMUSG00000032999.10	Nlrp4f	155.544	-0.767052	0.330204	-2.32296	0.0201812	0.672668
ENSMUSG00000045007.9	Tubg2	264.886	-0.453463	0.195222	-2.32281	0.0201894	0.672668
ENSMUSG00000051510.13	Mafg	43.6405	0.469766	0.202222	2.32301	0.0201784	0.672668
ENSMUSG00000059970.7	Hspa2	63.846	-0.833672	0.359052	-2.32187	0.0202399	0.673044
ENSMUSG00000108954.1	Gm44901	1.02514	2.42243	1.04399	2.32035	0.0203221	0.674473
ENSMUSG00000000346.9	Dazap2	268.254	-0.474265	0.204738	-2.31644	0.020534	0.678272
ENSMUSG00000020328.10	Nudcd2	45.3081	-0.501412	0.216499	-2.316	0.0205584	0.678272
ENSMUSG00000028330.8	Ncbp1	249.546	0.398883	0.172332	2.31462	0.0206338	0.678272
ENSMUSG00000037492.16	Zmat4	14.8042	-0.761381	0.328642	-2.31675	0.0205176	0.678272
ENSMUSG00000090054.1	Gm15629	4.81782	-1.21302	0.524016	-2.31486	0.0206208	0.678272
ENSMUSG00000001785.13	Pwp1	217.353	0.508149	0.219723	2.31268	0.0207405	0.679181
ENSMUSG00000021420.13	Fars2	48.898	-0.678312	0.293229	-2.31325	0.0207088	0.679181
ENSMUSG00000097092.2	Gm26725	13.1481	-1.00446	0.434886	-2.30971	0.0209043	0.683243
ENSMUSG00000026578.6	Ccdc181	12.3143	-0.906797	0.392839	-2.30832	0.0209813	0.684461
ENSMUSG00000001103.7	Sebox	261.274	-0.570778	0.25034	-2.28001	0.0226069	0.685075
ENSMUSG00000002486.15	Tchp	42.4745	0.530377	0.230645	2.29954	0.0214743	0.685075
ENSMUSG00000007867.9	Ift43	154.769	-0.732419	0.320206	-2.28734	0.0221761	0.685075
ENSMUSG00000015542.17	Nat9	5.2107	-1.35486	0.594305	-2.27974	0.022623	0.685075
ENSMUSG00000017721.15	Pigt	12.6036	0.683731	0.297718	2.29657	0.0216432	0.685075
ENSMUSG00000022387.17	Brd1	183.97	0.265676	0.116684	2.27688	0.0227933	0.685075
ENSMUSG00000023259.16	Slc26a6	23.0937	-0.696171	0.303679	-2.29246	0.0218794	0.685075
ENSMUSG00000024095.15	Hnrnpll	14.1096	-0.646996	0.283004	-2.28617	0.0222442	0.685075
ENSMUSG00000024487.4	Yipf5	43.2216	-0.561497	0.245238	-2.2896	0.0220442	0.685075
ENSMUSG00000025353.5	Ormdl2	86.3965	-0.404567	0.176255	-2.29535	0.021713	0.685075
ENSMUSG00000027944.13	Hax1	355.629	-0.24455	0.107323	-2.27863	0.022689	0.685075
ENSMUSG00000028413.13	B4galt1	10.0111	-0.932972	0.405358	-2.3016	0.0213577	0.685075
ENSMUSG00000030270.11	Cpne9	28.1496	-0.685882	0.300819	-2.28005	0.0226049	0.685075
ENSMUSG00000030730.12	Atp2a1	0.68414	-2.57222	1.11594	-2.30497	0.0211682	0.685075
ENSMUSG00000032840.7	2410131K14Rik	8.98246	0.866321	0.377195	2.29674	0.0216334	0.685075
ENSMUSG00000033184.14	Tmed7	6.81439	-0.86436	0.375687	-2.30074	0.0214061	0.685075
ENSMUSG00000034645.14	Zyg11a	17.9101	0.649258	0.285101	2.27729	0.0227691	0.685075
ENSMUSG00000035629.19	Rubcn	25.1469	-0.450661	0.196556	-2.29279	0.0218601	0.685075
ENSMUSG00000036980.13	Taf6	63.5029	-0.414708	0.180712	-2.29486	0.0217413	0.685075
ENSMUSG00000038037.5	Socs1	12.8183	-0.75959	0.332627	-2.28361	0.0223946	0.685075
ENSMUSG00000038095.15	Sbno1	195.271	0.274329	0.119726	2.2913	0.0219458	0.685075
ENSMUSG00000038451.13	Spsb2	1.25476	2.51264	1.09487	2.29492	0.0217377	0.685075
ENSMUSG00000039097.5	Rln1	7.54152	-2.24323	0.979679	-2.28975	0.0220355	0.685075
ENSMUSG00000039474.13	Wfs1	7.60375	-1.04492	0.453679	-2.30322	0.0212665	0.685075
ENSMUSG00000041264.16	Uspl1	302.239	0.282296	0.123007	2.29495	0.0217358	0.685075
ENSMUSG00000042745.9	Id1	52.3382	-0.68907	0.301887	-2.28254	0.0224576	0.685075
ENSMUSG00000043986.5	Spata31d1d	1.09062	-2.5173	1.09721	-2.29428	0.0217745	0.685075
ENSMUSG00000044502.16	Bod1	56.1094	-0.33347	0.145711	-2.28857	0.0221044	0.685075
ENSMUSG00000045237.5	1110012L19Rik	16.0484	-0.893149	0.391289	-2.28258	0.0224552	0.685075
ENSMUSG00000046794.9	Ppp1r3b	13.1796	0.95586	0.417241	2.29091	0.0219688	0.685075
ENSMUSG00000048170.14	Mcmbp	38.9936	0.462676	0.202785	2.28161	0.0225124	0.685075
ENSMUSG00000053219.15	Raet1e	4.14103	-1.58666	0.696574	-2.27781	0.0227378	0.685075
ENSMUSG00000054863.9	Fam19a5	1.61754	-2.07253	0.900609	-2.30125	0.0213775	0.685075
ENSMUSG00000056293.12	Gsdmc2	74.948	0.441102	0.193224	2.28285	0.022439	0.685075
ENSMUSG00000058799.16	Nap1l1	566.5	0.291878	0.127684	2.28594	0.0222579	0.685075
ENSMUSG00000071657.12	Bscl2	111.161	-0.487964	0.211806	-2.30382	0.0212325	0.685075
ENSMUSG00000078762.10	Haus5	12.7245	-0.652096	0.285413	-2.28474	0.0223279	0.685075
ENSMUSG00000084847.7	Gm15507	61.6157	-0.845277	0.369186	-2.28957	0.0220462	0.685075
ENSMUSG00000085492.7	Trmt61b	109.535	0.633941	0.274962	2.30556	0.0211355	0.685075
ENSMUSG00000089857.9	Zfp882	1.3664	-1.67029	0.724652	-2.30496	0.021169	0.685075
ENSMUSG00000099094.1	Gm19569	1.03339	-2.31438	1.00834	-2.29525	0.0217189	0.685075
ENSMUSG00000101674.6	4930444A19Rik	1.46108	1.51338	0.661196	2.28886	0.0220876	0.685075
ENSMUSG00000109378.1	Gm49396	34.7486	-0.498704	0.218947	-2.27774	0.022742	0.685075
ENSMUSG00000112080.1	Gm47595	5.50027	-1.09815	0.478286	-2.296	0.0216757	0.685075
ENSMUSG00000114006.1	Gm47997	1.76368	-2.15145	0.941547	-2.28502	0.0223117	0.685075
ENSMUSG00000024430.14	Cabyr	2.0081	-1.77945	0.782578	-2.27383	0.0229761	0.686666
ENSMUSG00000025374.13	Nabp2	20.3195	-0.595627	0.26201	-2.2733	0.0230083	0.686666
ENSMUSG00000079162.8	Trim43b	469.037	-0.389563	0.171232	-2.27505	0.0229027	0.686666
ENSMUSG00000109975.1	Gm19196	3.57947	-1.13263	0.498212	-2.27339	0.0230026	0.686666
ENSMUSG00000022711.16	Pmm2	51.5404	0.611914	0.269596	2.26974	0.0232232	0.689555
ENSMUSG00000023044.2	Csad	8.10702	0.993689	0.437967	2.26887	0.0232763	0.689942
ENSMUSG00000023827.8	Agpat4	0.941427	-2.46102	1.08834	-2.26127	0.0237426	0.694188
ENSMUSG00000024949.17	Sf1	107.406	0.341876	0.151112	2.2624	0.0236725	0.694188
ENSMUSG00000032199.13	Polr2m	102.392	0.477284	0.210943	2.26262	0.0236591	0.694188
ENSMUSG00000035495.15	Tstd2	110.11	0.404188	0.178716	2.26162	0.0237209	0.694188
ENSMUSG00000040746.15	Rnf167	131.559	-0.330106	0.145876	-2.26292	0.0236403	0.694188
ENSMUSG00000044949.4	Ubtd2	60.1744	-0.388042	0.1714	-2.26395	0.023577	0.694188
ENSMUSG00000049658.13	Bdp1	49.9742	0.459762	0.203111	2.26359	0.0235991	0.694188
ENSMUSG00000050668.10	Gpatch11	13.0426	-0.674207	0.297619	-2.26534	0.023492	0.694188
ENSMUSG00000038145.17	Snrk	3.33162	-1.31687	0.582634	-2.26021	0.0238083	0.694295
ENSMUSG00000067750.3	Khdc1a	235.115	-0.375338	0.166085	-2.25991	0.023827	0.694295
ENSMUSG00000082332.2	Gm13384	21.0988	-0.708004	0.313497	-2.25841	0.0239204	0.695837
ENSMUSG00000005813.12	Metap1	94.2153	0.470515	0.208491	2.25676	0.0240228	0.696567
ENSMUSG00000024897.8	Apba1	12.3138	-0.61722	0.273505	-2.2567	0.0240265	0.696567
ENSMUSG00000031591.14	Asah1	7.71041	-0.722116	0.320261	-2.25477	0.0241476	0.698897
ENSMUSG00000029038.9	Ssu72	422.497	-0.295264	0.131085	-2.25246	0.0242931	0.701926
ENSMUSG00000041062.6	Mslnl	2.7556	1.29273	0.575151	2.24763	0.0245997	0.704863
ENSMUSG00000046262.14	C87977	50.2392	-0.630294	0.280281	-2.24879	0.0245257	0.704863
ENSMUSG00000055239.10	Kcmf1	159.628	-0.247977	0.110271	-2.24879	0.0245258	0.704863
ENSMUSG00000057101.8	Zfp180	7.29912	0.923505	0.410867	2.2477	0.0245955	0.704863
ENSMUSG00000086213.2	A330040F15Rik	3.08082	-1.41927	0.63084	-2.24981	0.0244613	0.704863
ENSMUSG00000000131.15	Xpo6	108.996	0.435357	0.195113	2.23131	0.0256605	0.707134
ENSMUSG00000006403.13	Adamts4	5.54165	-1.00304	0.447243	-2.24271	0.0249156	0.707134
ENSMUSG00000010045.2	Tmem115	8.55963	-0.964857	0.431361	-2.23677	0.0253013	0.707134
ENSMUSG00000020381.10	Mrnip	14.2328	-0.716587	0.321047	-2.23204	0.0256126	0.707134
ENSMUSG00000022560.9	Slc52a2	48.3975	0.463087	0.206591	2.24156	0.0249895	0.707134
ENSMUSG00000024774.15	Ankrd22	18.7744	0.942158	0.422251	2.23127	0.025663	0.707134
ENSMUSG00000025006.16	Sorbs1	92.439	-0.434064	0.194206	-2.23507	0.0254129	0.707134
ENSMUSG00000027222.14	Pex16	66.8513	-0.484935	0.216481	-2.24008	0.0250857	0.707134
ENSMUSG00000027255.14	Arfgap2	55.2698	-0.413377	0.184596	-2.23936	0.0251325	0.707134
ENSMUSG00000030105.8	Arl8b	177.532	0.382036	0.170294	2.24339	0.0248715	0.707134
ENSMUSG00000030792.8	Dkkl1	39.5292	-0.613745	0.274712	-2.23414	0.0254737	0.707134
ENSMUSG00000031538.6	Plat	13.294	-0.818677	0.366896	-2.23136	0.025657	0.707134
ENSMUSG00000036427.5	Gpi1	39.4089	0.412115	0.183644	2.2441	0.0248257	0.707134
ENSMUSG00000036678.8	Aaas	45.3481	-0.394888	0.176566	-2.23649	0.0253196	0.707134
ENSMUSG00000038250.9	Usp38	167.016	0.264092	0.118066	2.23682	0.0252983	0.707134
ENSMUSG00000038446.8	Cdc40	47.5328	-0.430097	0.192539	-2.23382	0.0254949	0.707134
ENSMUSG00000039354.16	Smarcal1	24.2028	-0.599814	0.268945	-2.23025	0.0257308	0.707134
ENSMUSG00000041729.15	Coro2b	8.10254	-1.21199	0.542957	-2.2322	0.0256019	0.707134
ENSMUSG00000052949.14	Rnf157	4.65667	-1.13935	0.509333	-2.23695	0.0252897	0.707134
ENSMUSG00000054986.13	Sec14l3	1.37326	-2.07646	0.927144	-2.23963	0.0251146	0.707134
ENSMUSG00000056952.13	Tatdn2	16.0429	0.693466	0.310973	2.22999	0.0257484	0.707134
ENSMUSG00000057278.8	Snrpg	824.557	-0.364115	0.162795	-2.23665	0.0253093	0.707134
ENSMUSG00000087288.1	Gm13061	3.10762	-1.29029	0.577249	-2.23524	0.0254015	0.707134
ENSMUSG00000096993.3	Gm26787	12.7688	-0.727592	0.324268	-2.2438	0.0248454	0.707134
ENSMUSG00000097259.2	Gm26766	4.81686	-1.20534	0.538181	-2.23965	0.0251138	0.707134
ENSMUSG00000019975.12	Ikbip	18.2308	0.69475	0.313117	2.21882	0.0264987	0.708501
ENSMUSG00000022540.16	Rogdi	22.8368	-0.504072	0.227063	-2.21997	0.0264209	0.708501
ENSMUSG00000026479.13	Lamc2	1.66248	-1.64978	0.742641	-2.2215	0.0263171	0.708501
ENSMUSG00000026634.16	Angel2	413.892	-0.365763	0.164367	-2.22528	0.0260625	0.708501
ENSMUSG00000027203.15	Dut	854.512	-0.399814	0.179696	-2.22495	0.0260847	0.708501
ENSMUSG00000028803.18	Nipal3	3.86978	1.14909	0.516235	2.22591	0.02602	0.708501
ENSMUSG00000036533.9	Cdc42ep3	1.84623	-1.53412	0.690617	-2.22138	0.026325	0.708501
ENSMUSG00000036879.15	Phkb	6.55716	0.894191	0.401863	2.22511	0.0260737	0.708501
ENSMUSG00000038886.10	Man2a2	46.9554	0.625739	0.281878	2.21989	0.026426	0.708501
ENSMUSG00000039989.7	Cbx4	1.06607	2.21878	0.999195	2.22057	0.0263801	0.708501
ENSMUSG00000042097.17	Zfp239	57.3345	-0.775919	0.348498	-2.22647	0.0259829	0.708501
ENSMUSG00000046323.8	Dppa3	5053.18	-0.322844	0.145164	-2.224	0.0261487	0.708501
ENSMUSG00000086740.1	Gm17029	10.2532	-1.50052	0.67545	-2.2215	0.0263168	0.708501
ENSMUSG00000095334.2	Gm21984	1.87043	-1.32031	0.594728	-2.22002	0.0264171	0.708501
ENSMUSG00000109402.1	Gm45040	4.48238	-1.15512	0.51925	-2.22459	0.0261089	0.708501
ENSMUSG00000112054.1	Gm33680	1.62668	-1.72635	0.777906	-2.21922	0.0264716	0.708501
ENSMUSG00000114929.1	Gm48441	7.14808	-1.19808	0.539466	-2.22086	0.0263602	0.708501
ENSMUSG00000037580.10	Gch1	104.787	-0.478452	0.215777	-2.21735	0.0265994	0.708987
ENSMUSG00000052962.3	Mrpl35	33.7746	-0.629379	0.283766	-2.21795	0.0265583	0.708987
ENSMUSG00000000686.11	Abhd15	5.76278	0.687744	0.310326	2.2162	0.026678	0.709064
ENSMUSG00000027074.14	Slc43a3	36.5526	-0.48653	0.219544	-2.2161	0.0266848	0.709064
ENSMUSG00000025439.5	Clns1a	161.25	0.577226	0.260583	2.21513	0.0267509	0.709725
ENSMUSG00000013539.14	Tango2	65.6198	-0.445777	0.201308	-2.2144	0.0268013	0.709965
ENSMUSG00000001039.12	B9d1	112.412	-0.523383	0.242279	-2.16025	0.0307532	0.71209
ENSMUSG00000006932.17	Ctnnb1	121.659	0.357937	0.16394	2.18334	0.029011	0.71209
ENSMUSG00000007891.16	Ctsd	36.0163	-0.548675	0.24812	-2.21133	0.0270131	0.71209
ENSMUSG00000011096.17	Akt1s1	55.5424	-0.435072	0.19994	-2.17601	0.0295546	0.71209
ENSMUSG00000014859.9	E2f4	71.4249	-0.407754	0.188666	-2.16125	0.030676	0.71209
ENSMUSG00000015605.6	Srf	17.9994	0.547323	0.247973	2.20719	0.0273008	0.71209
ENSMUSG00000017299.13	Dnttip1	5.50994	0.841882	0.385467	2.18406	0.0289581	0.71209
ENSMUSG00000017386.10	Traf4	88.8244	-0.484905	0.220544	-2.19867	0.0279011	0.71209
ENSMUSG00000018012.11	Rac3	74.5387	-0.524074	0.24219	-2.16389	0.0304724	0.71209
ENSMUSG00000019066.13	Rab3d	128.892	-0.435043	0.201269	-2.1615	0.0306571	0.71209
ENSMUSG00000019986.17	Ahi1	1.23145	2.03512	0.940701	2.16341	0.0305099	0.71209
ENSMUSG00000020542.18	Myocd	1.48268	1.89778	0.878359	2.1606	0.0307266	0.71209
ENSMUSG00000020654.15	Adcy3	14.6406	0.911603	0.415505	2.19396	0.028238	0.71209
ENSMUSG00000023018.5	Smarcd1	5.36607	1.01522	0.459254	2.21058	0.0270649	0.71209
ENSMUSG00000025736.14	Jmjd8	4.38454	-0.872413	0.397071	-2.19712	0.0280119	0.71209
ENSMUSG00000027185.15	Nat10	64.6205	0.440577	0.201532	2.18614	0.0288055	0.71209
ENSMUSG00000027593.15	Raly	96.0206	-0.611417	0.278182	-2.1979	0.0279561	0.71209
ENSMUSG00000027606.12	Dnajc5b	10.5	-0.770341	0.354884	-2.17068	0.0299553	0.71209
ENSMUSG00000027679.13	Dnajc19	19.6198	-0.527809	0.242654	-2.17515	0.0296189	0.71209
ENSMUSG00000028639.14	Ybx1	245.799	-0.475528	0.219468	-2.16673	0.0302552	0.71209
ENSMUSG00000028710.17	Atpaf1	9.79893	-0.755434	0.346575	-2.17971	0.0292789	0.71209
ENSMUSG00000029179.14	Zcchc4	8.59629	0.603726	0.279421	2.16063	0.0307241	0.71209
ENSMUSG00000029725.10	Ppp1r35	7.78387	-0.742072	0.343557	-2.15997	0.0307749	0.71209
ENSMUSG00000029776.11	Hibadh	6.9294	-0.886187	0.409845	-2.16225	0.0305989	0.71209
ENSMUSG00000030117.5	Gdf3	11.9091	0.904363	0.410018	2.20567	0.0274074	0.71209
ENSMUSG00000031576.16	Kcnu1	3.21282	-1.18728	0.540108	-2.19823	0.0279327	0.71209
ENSMUSG00000031605.8	Klhl2	13.178	-0.686927	0.31389	-2.18844	0.0286379	0.71209
ENSMUSG00000032324.11	Tspan3	1.80482	-1.51894	0.698321	-2.17514	0.0296199	0.71209
ENSMUSG00000032329.4	Hmg20a	26.195	-0.473482	0.218984	-2.16217	0.0306048	0.71209
ENSMUSG00000033039.10	Micall1	17.896	-0.547345	0.251345	-2.17767	0.0294306	0.71209
ENSMUSG00000033356.3	Pus7l	7.94556	-0.81089	0.373413	-2.17156	0.0298886	0.71209
ENSMUSG00000034210.13	Efcab14	71.4736	-0.507576	0.230867	-2.19856	0.0279091	0.71209
ENSMUSG00000035704.17	Alg8	7.9551	0.81148	0.374382	2.16752	0.0301951	0.71209
ENSMUSG00000035773.6	Kiss1r	7.58738	-1.03318	0.477497	-2.16374	0.0304843	0.71209
ENSMUSG00000037296.7	Lsm1	103.156	-0.488548	0.22556	-2.16593	0.0303165	0.71209
ENSMUSG00000037966.15	Ninj1	139.145	-0.462034	0.21341	-2.16501	0.0303871	0.71209
ENSMUSG00000038014.7	Fam120a	19.3794	0.616016	0.279537	2.2037	0.0275455	0.71209
ENSMUSG00000038670.11	Mybpc2	2.05072	1.62677	0.741165	2.19488	0.0281719	0.71209
ENSMUSG00000039016.5	Timm8b	343.679	-0.365139	0.167141	-2.18461	0.0289172	0.71209
ENSMUSG00000039449.14	Prpf18	109.734	0.254927	0.117734	2.16528	0.0303666	0.71209
ENSMUSG00000040010.10	Slc7a5	24.4933	0.536234	0.243678	2.20058	0.0277658	0.71209
ENSMUSG00000041143.16	Tmco4	11.5333	0.895417	0.413847	2.16364	0.0304918	0.71209
ENSMUSG00000042323.17	Pbrm1	33.1819	0.402618	0.185689	2.16824	0.0301401	0.71209
ENSMUSG00000042790.16	Rnf214	43.4355	-0.352117	0.161359	-2.1822	0.0290947	0.71209
ENSMUSG00000043155.4	Hpdl	62.7118	0.678158	0.306623	2.2117	0.0269874	0.71209
ENSMUSG00000043286.12	Pnpla1	3.49176	-1.49396	0.677245	-2.20594	0.0273881	0.71209
ENSMUSG00000046000.5	Naa11	17.7927	-0.58525	0.267336	-2.18919	0.028583	0.71209
ENSMUSG00000047352.6	Olfr976	4.8205	-1.35443	0.624184	-2.16992	0.0300127	0.71209
ENSMUSG00000048310.8	Pskh1	39.1639	-0.499634	0.230222	-2.17023	0.0299898	0.71209
ENSMUSG00000048439.15	Nupl2	11.5533	-0.723917	0.331035	-2.18683	0.0287552	0.71209
ENSMUSG00000048930.12	Tada3	19.3227	-0.535504	0.247816	-2.16089	0.0307035	0.71209
ENSMUSG00000049882.9	Vcpkmt	11.4098	0.756855	0.344551	2.19664	0.0280462	0.71209
ENSMUSG00000051855.15	Mest	43.4667	-0.567885	0.260349	-2.18124	0.0291656	0.71209
ENSMUSG00000053091.16	Lins1	6.69368	0.949874	0.439058	2.16344	0.0305075	0.71209
ENSMUSG00000054446.8	Cpa1	184.869	-0.412035	0.189399	-2.17549	0.0295935	0.71209
ENSMUSG00000060332.9	Tmc2	5.43054	-1.03501	0.468166	-2.21077	0.0270515	0.71209
ENSMUSG00000062352.14	Itgb1bp1	97.764	-0.484511	0.222017	-2.18232	0.0290861	0.71209
ENSMUSG00000062995.12	Ica1	28.5735	-0.625382	0.284671	-2.19686	0.0280303	0.71209
ENSMUSG00000064264.14	Zfp428	18.1614	0.886993	0.406861	2.18009	0.0292511	0.71209
ENSMUSG00000066362.5	Rps13-ps1	16.39	0.571851	0.261852	2.18387	0.0289719	0.71209
ENSMUSG00000067768.12	Xlr4b	18.5527	-0.557506	0.256476	-2.17371	0.0297267	0.71209
ENSMUSG00000070324.6	Fbxw22	172.223	-0.612571	0.278425	-2.20013	0.0277977	0.71209
ENSMUSG00000071230.6	Npw	8.02664	1.13446	0.51455	2.20476	0.0274711	0.71209
ENSMUSG00000073676.4	Hspe1	130.252	-0.606486	0.280094	-2.1653	0.030365	0.71209
ENSMUSG00000074763.5	Macrod2os2	0.786536	2.29752	1.04535	2.19785	0.0279597	0.71209
ENSMUSG00000075249.12	Fsip2	1.10421	-2.37939	1.07951	-2.20413	0.0275151	0.71209
ENSMUSG00000085601.7	Gm4969	22.6653	0.700111	0.318266	2.19977	0.0278234	0.71209
ENSMUSG00000086649.1	Gm15286	139.448	-0.359871	0.164328	-2.18995	0.028528	0.71209
ENSMUSG00000086993.1	Rsf1os2	134.809	0.593698	0.27101	2.19068	0.0284747	0.71209
ENSMUSG00000088108.1	Snora47	23.228	-0.676741	0.310626	-2.17863	0.0293591	0.71209
ENSMUSG00000089876.3	Tmem102	1.33443	-2.49601	1.15507	-2.16092	0.0307016	0.71209
ENSMUSG00000091002.2	Tcerg1l	5.19039	-0.914902	0.419723	-2.17977	0.0292743	0.71209
ENSMUSG00000093793.1	Gm24091	1.49093	1.81382	0.826151	2.19551	0.028127	0.71209
ENSMUSG00000093976.2	Gm8674	3.69487	1.48382	0.68183	2.17623	0.029538	0.71209
ENSMUSG00000102627.1	Snurf	29.0974	-0.523209	0.240257	-2.1777	0.0294282	0.71209
ENSMUSG00000104014.1	4930562F17Rik	24.149	0.639168	0.291102	2.19568	0.0281146	0.71209
ENSMUSG00000105547.1	Iglc3	7.89144	-1.28053	0.583799	-2.19344	0.0282754	0.71209
ENSMUSG00000107742.1	9530085L11Rik	6.78324	-0.949849	0.431347	-2.20206	0.0276614	0.71209
ENSMUSG00000108621.1	Gm37494	9.89741	0.82299	0.378505	2.17432	0.0296811	0.71209
ENSMUSG00000108748.1	Gm44579	2.63703	-1.15725	0.534904	-2.16347	0.0305047	0.71209
ENSMUSG00000108806.1	Gm44729	109.29	-0.400479	0.183836	-2.17845	0.0293722	0.71209
ENSMUSG00000108963.1	Gm16478	14.1022	-0.857775	0.389529	-2.20208	0.0276594	0.71209
ENSMUSG00000112289.1	1110019B22Rik	0.949972	-2.16869	0.993938	-2.18191	0.029116	0.71209
ENSMUSG00000113716.1	Gm47518	7.23775	-1.1374	0.521193	-2.18231	0.029087	0.71209
ENSMUSG00000116961.1	AC117662.4	1.22221	-1.81799	0.836072	-2.17444	0.0296722	0.71209
ENSMUSG00000001054.9	Rmnd5b	164.595	0.403819	0.187113	2.15816	0.0309158	0.71301
ENSMUSG00000046707.9	Csnk2a2	53.7537	0.423605	0.196228	2.15873	0.0308708	0.71301
ENSMUSG00000097467.2	Gm26737	11.3338	-1.22203	0.566459	-2.15732	0.0309806	0.71301
ENSMUSG00000101856.1	1700096K18Rik	4.20757	-1.05688	0.489857	-2.15753	0.0309645	0.71301
ENSMUSG00000015994.10	Fnta	29.6496	-0.541604	0.251388	-2.15445	0.0312046	0.715293
ENSMUSG00000029993.16	Nfu1	152.414	-0.330361	0.153318	-2.15475	0.0311815	0.715293
ENSMUSG00000071037.6	Camkmt	9.93876	-1.04733	0.48593	-2.1553	0.0311385	0.715293
ENSMUSG00000104975.1	Iglj2	1.80397	-1.87988	0.873036	-2.15327	0.0312972	0.716461
ENSMUSG00000042015.17	Wdr41	3.62863	-1.25633	0.583771	-2.1521	0.0313894	0.717615
ENSMUSG00000020863.15	Luc7l3	75.1536	0.334228	0.15537	2.15118	0.0314623	0.718327
ENSMUSG00000029591.14	Ung	135.467	0.375283	0.174573	2.14971	0.0315779	0.719358
ENSMUSG00000111082.1	Gm30934	27.412	-0.542849	0.252541	-2.14955	0.0315912	0.719358
ENSMUSG00000023025.16	Larp4	254.887	0.382541	0.178105	2.14784	0.0317264	0.719578
ENSMUSG00000051517.14	Arhgef39	164.179	-0.274434	0.127752	-2.14818	0.0316997	0.719578
ENSMUSG00000113760.1	Gm48222	3.82261	-1.19256	0.555021	-2.14868	0.0316598	0.719578
ENSMUSG00000110190.1	Zscan4-ps2	11.8046	-1.47869	0.688715	-2.14702	0.0317914	0.720102
ENSMUSG00000014850.15	Msh3	16.8297	-0.569109	0.265482	-2.14369	0.0320581	0.722337
ENSMUSG00000020260.9	Pofut2	94.0044	-0.465593	0.217143	-2.14418	0.0320184	0.722337
ENSMUSG00000079007.4	Tcl1b4	636.219	-0.621486	0.289859	-2.14409	0.0320253	0.722337
ENSMUSG00000005968.14	Tuft1	57.2812	-0.43267	0.202033	-2.14158	0.0322273	0.722494
ENSMUSG00000014361.5	Mertk	33.078	-0.593746	0.277391	-2.14046	0.0323172	0.722494
ENSMUSG00000024294.14	Mib1	21.6715	0.557619	0.260426	2.14118	0.0322596	0.722494
ENSMUSG00000029070.9	Mxra8	46.9174	0.421423	0.196756	2.14186	0.032205	0.722494
ENSMUSG00000031431.13	Tsc22d3	19.6697	0.953057	0.444988	2.14176	0.0322127	0.722494
ENSMUSG00000036480.9	Prss56	2.25893	-1.94969	0.910762	-2.14073	0.032296	0.722494
ENSMUSG00000010277.7	2610507B11Rik	93.8153	0.321921	0.150493	2.13911	0.0324266	0.723997
ENSMUSG00000026425.15	Srgap2	9.29085	-0.684029	0.319876	-2.13842	0.032483	0.724316
ENSMUSG00000102869.2	2900097C17Rik	65.2663	0.413665	0.193623	2.13645	0.0326429	0.725229
ENSMUSG00000106717.1	Gm42798	30.358	-1.50733	0.705672	-2.13603	0.0326772	0.725229
ENSMUSG00000112959.1	Gm32834	2.60036	-1.24276	0.58186	-2.13584	0.0326927	0.725229
ENSMUSG00000020267.6	Hint1	101.808	0.625957	0.293151	2.13527	0.0327387	0.725315
ENSMUSG00000013523.13	Bcas1	6.81638	-0.945124	0.445835	-2.1199	0.0340146	0.725863
ENSMUSG00000015846.14	Rxra	15.4359	0.746374	0.35217	2.11936	0.0340601	0.725863
ENSMUSG00000021357.14	Exoc2	16.6159	-0.783045	0.369687	-2.11813	0.0341643	0.725863
ENSMUSG00000021814.17	Anxa7	305.648	-0.515158	0.241511	-2.13306	0.0329199	0.725863
ENSMUSG00000021948.17	Prkcd	245.06	0.431055	0.203408	2.11916	0.0340767	0.725863
ENSMUSG00000022554.7	Hgh1	32.1048	0.638577	0.30057	2.12455	0.0336241	0.725863
ENSMUSG00000022587.14	Ly6e	26.6794	-0.834315	0.393171	-2.12202	0.0338362	0.725863
ENSMUSG00000022974.12	Paxbp1	11.515	0.624231	0.294562	2.11919	0.0340748	0.725863
ENSMUSG00000024896.8	Minpp1	40.2222	0.52078	0.244012	2.13424	0.0328229	0.725863
ENSMUSG00000026245.16	Farsb	116.661	-0.339378	0.159537	-2.12726	0.0333982	0.725863
ENSMUSG00000027742.13	Cog6	4.75283	-1.08429	0.511559	-2.11958	0.0340416	0.725863
ENSMUSG00000029071.16	Dvl1	5.49241	0.861162	0.404294	2.13004	0.0331685	0.725863
ENSMUSG00000029364.15	Wsb2	1.6709	2.09558	0.983317	2.13113	0.0330781	0.725863
ENSMUSG00000032537.15	Ephb1	1.82353	1.79197	0.842237	2.12763	0.0333674	0.725863
ENSMUSG00000032718.4	Mansc1	17.6024	-0.704932	0.332123	-2.1225	0.0337955	0.725863
ENSMUSG00000033862.7	Cdk10	21.5968	0.579947	0.273983	2.11672	0.0342835	0.725863
ENSMUSG00000035278.9	Plekhj1	88.4402	-0.371753	0.174346	-2.13226	0.0329852	0.725863
ENSMUSG00000036285.10	Noa1	87.3588	0.354525	0.166697	2.12676	0.0334401	0.725863
ENSMUSG00000039253.7	Fn3krp	3.52023	-1.4827	0.696469	-2.12888	0.0332638	0.725863
ENSMUSG00000040498.7	Igsf23	5.58877	-1.24111	0.583909	-2.12552	0.0335434	0.725863
ENSMUSG00000041309.17	Nkx6-2	3.16305	-1.65409	0.777404	-2.12771	0.033361	0.725863
ENSMUSG00000042198.12	Chchd7	5.76901	-1.06047	0.498101	-2.12903	0.0332519	0.725863
ENSMUSG00000053490.8	Trim60	259.21	-0.616883	0.29105	-2.11951	0.0340477	0.725863
ENSMUSG00000062432.4	Cyp26c1	1.38173	-2.24759	1.05761	-2.12516	0.0335737	0.725863
ENSMUSG00000063145.10	Bbs5	42.1942	-0.409605	0.192291	-2.13013	0.033161	0.725863
ENSMUSG00000066478.3	Gm5745	13.2241	-1.08524	0.511009	-2.12372	0.0336939	0.725863
ENSMUSG00000072884.10	Gm10433	9.31452	-0.921065	0.432667	-2.12881	0.0332701	0.725863
ENSMUSG00000073616.10	Cops9	238.573	-0.402718	0.190247	-2.11682	0.0342753	0.725863
ENSMUSG00000087113.1	Gm11714	1.2843	-2.0515	0.96676	-2.12204	0.0338344	0.725863
ENSMUSG00000089881.1	Gm16280	2.37982	-1.55728	0.730179	-2.13274	0.0329462	0.725863
ENSMUSG00000106803.1	Gm8930	4.28891	-0.759749	0.358675	-2.11821	0.0341574	0.725863
ENSMUSG00000109926.1	Gm45808	9.05538	0.638202	0.300892	2.12103	0.0339189	0.725863
ENSMUSG00000112183.1	Gm48306	125.48	-0.368532	0.174057	-2.11731	0.0342334	0.725863
ENSMUSG00000113265.1	Gm30198	1.32872	-1.69945	0.800343	-2.1234	0.0337206	0.725863
ENSMUSG00000004364.14	Cul3	353.264	0.336569	0.159319	2.11255	0.0346393	0.728018
ENSMUSG00000021139.17	Gm20498	5.35985	0.871161	0.411902	2.11497	0.0344322	0.728018
ENSMUSG00000062646.12	Ganc	29.9848	0.402103	0.190243	2.11363	0.0345473	0.728018
ENSMUSG00000065845.1	Gm25189	1.26459	-1.86596	0.88298	-2.11325	0.0345794	0.728018
ENSMUSG00000085637.2	1700048M11Rik	2.4263	-1.37488	0.650737	-2.1128	0.034618	0.728018
ENSMUSG00000098183.1	Gm27010	17.738	-0.843023	0.398773	-2.11404	0.0345117	0.728018
ENSMUSG00000000305.12	Cdh4	10.4469	0.702252	0.333484	2.10581	0.0352212	0.729008
ENSMUSG00000022023.6	Wbp4	58.7544	-0.383914	0.182116	-2.10808	0.0350244	0.729008
ENSMUSG00000022263.10	Trio	10.587	0.676022	0.320266	2.11081	0.0347886	0.729008
ENSMUSG00000026576.12	Atp1b1	28.5854	-0.542464	0.257325	-2.10809	0.0350232	0.729008
ENSMUSG00000027323.10	Rad51	107.059	-0.403573	0.191507	-2.10735	0.0350874	0.729008
ENSMUSG00000030647.8	Ndufc2	13.2337	0.740683	0.35165	2.10631	0.0351774	0.729008
ENSMUSG00000032383.7	Ppib	170.019	-0.328012	0.155551	-2.10871	0.0349693	0.729008
ENSMUSG00000035585.16	Tsen34	15.4707	-0.722533	0.343153	-2.10557	0.0352418	0.729008
ENSMUSG00000039646.5	Vasn	5.65356	0.916343	0.435492	2.10416	0.0353649	0.729008
ENSMUSG00000040164.3	Kcns1	2.41598	1.66947	0.792945	2.1054	0.0352566	0.729008
ENSMUSG00000052056.14	Zfp217	229.357	0.398824	0.189148	2.10853	0.0349851	0.729008
ENSMUSG00000074655.1	Gm1527	3.02997	-1.54977	0.736222	-2.10504	0.035288	0.729008
ENSMUSG00000085589.7	A430078I02Rik	3.63976	-1.67428	0.795661	-2.10426	0.0353558	0.729008
ENSMUSG00000090891.3	D6Ertd527e	151.682	-0.494966	0.234758	-2.10841	0.0349958	0.729008
ENSMUSG00000104614.5	Fbxw27	34.2746	-0.50739	0.24048	-2.1099	0.0348666	0.729008
ENSMUSG00000111228.1	Gm48789	7.11213	1.71989	0.816195	2.1072	0.0351	0.729008
ENSMUSG00000001942.8	Siae	10.449	0.623568	0.297281	2.09757	0.0359431	0.729031
ENSMUSG00000020015.10	Cdk17	4.54375	-0.872736	0.41551	-2.1004	0.0356938	0.729031
ENSMUSG00000022668.10	Gtpbp8	7.13481	0.784939	0.374418	2.09643	0.0360445	0.729031
ENSMUSG00000023873.13	1700010I14Rik	3.46796	-1.32669	0.632322	-2.09812	0.0358947	0.729031
ENSMUSG00000028207.18	Asph	18.4822	0.513102	0.244735	2.09656	0.0360325	0.729031
ENSMUSG00000028580.15	Pum1	79.2445	0.376354	0.179039	2.10208	0.035546	0.729031
ENSMUSG00000028744.15	Pqlc2	66.9006	0.369908	0.176252	2.09875	0.0358393	0.729031
ENSMUSG00000034928.16	Rnf44	87.9814	0.398024	0.189502	2.10037	0.0356963	0.729031
ENSMUSG00000038236.8	Hoxa7	59.163	-0.506243	0.241169	-2.09912	0.0358067	0.729031
ENSMUSG00000045378.5	Pxt1	44.1111	-0.496153	0.236363	-2.09911	0.0358069	0.729031
ENSMUSG00000046337.17	Fam178b	19.5746	-0.47166	0.224321	-2.10261	0.0354994	0.729031
ENSMUSG00000048776.8	Pthlh	1.53122	-1.99087	0.948093	-2.09987	0.0357401	0.729031
ENSMUSG00000070999.2	Ccin	3.43104	1.61217	0.766819	2.10242	0.0355166	0.729031
ENSMUSG00000089726.2	Mir17hg	7.29266	1.15104	0.54888	2.09706	0.0359879	0.729031
ENSMUSG00000105127.1	Gm42470	8.9648	0.731958	0.348406	2.10088	0.0356517	0.729031
ENSMUSG00000029188.14	Slc34a2	621.224	0.298818	0.14264	2.09492	0.0361783	0.730021
ENSMUSG00000032727.14	Mier3	724.598	0.300819	0.143595	2.09492	0.0361783	0.730021
ENSMUSG00000003814.8	Calr	276.798	-0.336167	0.161849	-2.07705	0.0377972	0.730222
ENSMUSG00000008333.12	Snrpb2	85.3218	-0.375054	0.179425	-2.09031	0.0365904	0.730222
ENSMUSG00000014873.15	Surf2	33.0017	0.631291	0.303614	2.07926	0.0375935	0.730222
ENSMUSG00000020994.5	Pnn	233.65	0.267665	0.128406	2.08452	0.0371129	0.730222
ENSMUSG00000021239.12	Vsx2	2.38916	-1.26764	0.606557	-2.08989	0.0366275	0.730222
ENSMUSG00000021451.16	Sema4d	12.9332	0.59323	0.284623	2.08426	0.0371362	0.730222
ENSMUSG00000021666.16	Gfm2	47.3523	-0.316894	0.152607	-2.07653	0.0378448	0.730222
ENSMUSG00000021918.10	Nek4	40.7752	-0.653884	0.312325	-2.09361	0.0362952	0.730222
ENSMUSG00000022507.6	1810013L24Rik	77.5037	0.312901	0.150634	2.07722	0.0377811	0.730222
ENSMUSG00000024590.8	Lmnb1	48.8126	0.486621	0.233056	2.088	0.0367976	0.730222
ENSMUSG00000027397.14	Slc20a1	21.7403	-0.57142	0.274879	-2.07881	0.0376348	0.730222
ENSMUSG00000027883.15	Gpsm2	17.9476	0.50507	0.242494	2.08282	0.0372678	0.730222
ENSMUSG00000028438.16	Kif24	15.874	0.5597	0.26813	2.08742	0.0368501	0.730222
ENSMUSG00000029474.7	Rnf34	101.287	-0.503175	0.242013	-2.07912	0.0376064	0.730222
ENSMUSG00000029722.15	Agfg2	65.5379	0.424196	0.20395	2.0799	0.0375348	0.730222
ENSMUSG00000031077.7	Fadd	21.5286	-0.501548	0.24069	-2.08379	0.037179	0.730222
ENSMUSG00000031145.15	Prickle3	7.14489	-0.875741	0.418469	-2.09273	0.0363736	0.730222
ENSMUSG00000031778.13	Cx3cl1	5.65601	-1.19487	0.572362	-2.08761	0.0368334	0.730222
ENSMUSG00000032056.10	Btg4	971.27	-0.602466	0.290089	-2.07683	0.0378173	0.730222
ENSMUSG00000032998.16	Foxj3	246.23	0.244204	0.117044	2.08643	0.0369401	0.730222
ENSMUSG00000033847.15	Pla2g4c	133.102	-0.810486	0.390167	-2.07728	0.0377759	0.730222
ENSMUSG00000038729.23	Akap2	35.9993	-0.39211	0.188715	-2.07779	0.0377291	0.730222
ENSMUSG00000039087.17	Rreb1	101.551	0.414047	0.198943	2.08123	0.0374125	0.730222
ENSMUSG00000039509.8	Nup133	34.2085	0.480537	0.230306	2.08652	0.0369316	0.730222
ENSMUSG00000041199.2	Rpusd1	67.0749	0.400988	0.19175	2.09121	0.0365094	0.730222
ENSMUSG00000061232.15	H2-K1	37.6097	0.696119	0.33512	2.07722	0.0377812	0.730222
ENSMUSG00000064326.13	Siva1	779.237	-0.378639	0.18158	-2.08525	0.0370469	0.730222
ENSMUSG00000072905.5	Gm2016	34.4023	-1.09041	0.524651	-2.07834	0.0376777	0.730222
ENSMUSG00000075585.3	6330403L08Rik	0.956425	2.38604	1.14114	2.09093	0.0365347	0.730222
ENSMUSG00000079427.10	Mthfsl	4.62332	-1.04276	0.500265	-2.08443	0.0371214	0.730222
ENSMUSG00000090101.1	Snhg9	41.7388	-0.497748	0.237943	-2.09188	0.0364496	0.730222
ENSMUSG00000091154.2	Proscos	62.373	-0.377538	0.180815	-2.08798	0.0367999	0.730222
ENSMUSG00000092233.1	Gm20403	3.1672	1.02637	0.492693	2.08318	0.0372348	0.730222
ENSMUSG00000092570.7	Plut	2.67195	1.46023	0.701424	2.08181	0.0373602	0.730222
ENSMUSG00000095048.7	Gm11239	13.2804	-1.03267	0.495697	-2.08328	0.0372259	0.730222
ENSMUSG00000109946.1	Brd3os	1.58534	1.98033	0.947724	2.08957	0.0366568	0.730222
ENSMUSG00000112547.1	Gm47096	20.673	0.613767	0.294259	2.08581	0.0369961	0.730222
ENSMUSG00000113864.1	Gm48381	5.3194	1.00548	0.480235	2.09373	0.0362841	0.730222
ENSMUSG00000091455.4	Otogl	1.3287	-1.95887	0.943633	-2.07588	0.0379047	0.730559
ENSMUSG00000015474.16	Ppt2	14.0133	-0.608978	0.293806	-2.07272	0.038198	0.731239
ENSMUSG00000020431.5	Adcy1	3.46473	-1.34754	0.650408	-2.07184	0.0382803	0.731239
ENSMUSG00000029836.15	Cbx3	56.11	0.418721	0.202047	2.07239	0.0382291	0.731239
ENSMUSG00000033294.11	Noc4l	119.395	0.404702	0.195281	2.0724	0.0382279	0.731239
ENSMUSG00000035093.16	Secisbp2l	65.3972	-0.400853	0.193203	-2.07478	0.038007	0.731239
ENSMUSG00000055044.12	Pdlim1	34.6282	-0.84728	0.408753	-2.07284	0.0381871	0.731239
ENSMUSG00000087458.1	Gm13999	1.45225	-1.32548	0.639736	-2.07191	0.0382736	0.731239
ENSMUSG00000107176.1	Gm9794	10.5869	0.589578	0.284424	2.07288	0.0381832	0.731239
ENSMUSG00000074656.12	Eif2s2	785.786	-0.287019	0.138651	-2.07009	0.0384442	0.733554
ENSMUSG00000030592.18	Ryr1	9.64433	-0.693886	0.335336	-2.06923	0.0385247	0.734276
ENSMUSG00000002297.16	Dbf4	451.381	-0.373782	0.180847	-2.06684	0.0387488	0.734752
ENSMUSG00000024406.16	Pou5f1	125.392	-0.681927	0.329682	-2.06844	0.0385984	0.734752
ENSMUSG00000073590.3	3222401L13Rik	2.42034	-1.36607	0.660936	-2.06688	0.0387455	0.734752
ENSMUSG00000105698.1	Gm31881	13.8593	-0.666158	0.322331	-2.06669	0.0387634	0.734752
ENSMUSG00000020227.10	Irak3	5.71243	-1.16546	0.565173	-2.06213	0.0391953	0.734927
ENSMUSG00000022159.16	Rab2b	83.0751	0.427142	0.207099	2.0625	0.0391602	0.734927
ENSMUSG00000022420.16	Dnal4	155.058	-0.474559	0.229787	-2.06521	0.038903	0.734927
ENSMUSG00000029223.12	Uchl1	410.005	-0.582333	0.282184	-2.06366	0.0390495	0.734927
ENSMUSG00000031756.5	Cenpn	170.773	-0.472156	0.228908	-2.06264	0.0391464	0.734927
ENSMUSG00000032238.17	Rora	24.3843	-0.73173	0.354624	-2.06339	0.0390752	0.734927
ENSMUSG00000038005.15	Hpf1	820.255	-0.393999	0.191113	-2.0616	0.0392461	0.734927
ENSMUSG00000060572.17	Mfap2	25.1253	-0.58428	0.283006	-2.06455	0.0389652	0.734927
ENSMUSG00000078789.9	Dph1	15.6835	-0.58468	0.283337	-2.06355	0.0390604	0.734927
ENSMUSG00000087516.7	Tbx3os1	19.3452	-0.897805	0.435113	-2.06339	0.0390759	0.734927
ENSMUSG00000100813.1	Gm28874	13.6161	-1.00155	0.485795	-2.06167	0.039239	0.734927
ENSMUSG00000103053.1	Gm38271	3.12569	-1.35846	0.659068	-2.06118	0.0392856	0.734927
ENSMUSG00000021417.15	Eci2	10.2524	-0.867277	0.421466	-2.05776	0.039613	0.735307
ENSMUSG00000024858.13	Grk2	27.1667	0.534608	0.259652	2.05894	0.0395	0.735307
ENSMUSG00000025898.6	Cwf19l2	16.4465	-0.527437	0.256336	-2.0576	0.0396287	0.735307
ENSMUSG00000040209.12	Zfp704	2.42888	-1.24513	0.604878	-2.05848	0.0395445	0.735307
ENSMUSG00000063171.4	Rps4l	280.994	0.456862	0.221994	2.05799	0.0395912	0.735307
ENSMUSG00000086742.8	Gm16201	4.52258	-1.20789	0.586803	-2.05843	0.0395488	0.735307
ENSMUSG00000091994.2	E130317F20Rik	128.234	0.441987	0.214828	2.0574	0.0396481	0.735307
ENSMUSG00000103413.1	Gm38389	3.7497	-1.38379	0.671872	-2.05961	0.0394362	0.735307
ENSMUSG00000003484.4	Cyp4f18	2.97864	1.42573	0.703881	2.02552	0.0428138	0.739196
ENSMUSG00000005779.12	Psmb4	251.231	0.412162	0.201519	2.04528	0.040827	0.739196
ENSMUSG00000009555.16	Cdk9	83.5054	-0.276029	0.135437	-2.03806	0.0415442	0.739196
ENSMUSG00000009628.14	Tex15	42.4488	-0.4303	0.210273	-2.04639	0.040718	0.739196
ENSMUSG00000018068.13	Ints2	41.6748	-0.396619	0.193683	-2.04777	0.0405822	0.739196
ENSMUSG00000019792.8	Trmt11	28.4421	-0.470572	0.231827	-2.02984	0.0423727	0.739196
ENSMUSG00000019952.15	Poc1b	2.87444	-1.12472	0.553729	-2.03117	0.0422382	0.739196
ENSMUSG00000020171.8	Yeats4	112.805	-0.391609	0.192135	-2.0382	0.0415301	0.739196
ENSMUSG00000020629.12	Adi1	126.778	0.478269	0.233697	2.04653	0.0407038	0.739196
ENSMUSG00000020818.16	Mfsd11	55.9938	-0.40057	0.196605	-2.03744	0.0416062	0.739196
ENSMUSG00000021123.12	Rdh12	45.3721	0.443741	0.216896	2.04587	0.0407689	0.739196
ENSMUSG00000022450.6	Ndufa6	38.5569	-0.451285	0.221521	-2.03721	0.041629	0.739196
ENSMUSG00000022556.11	Hsf1	134.416	-0.323614	0.159763	-2.02559	0.0428073	0.739196
ENSMUSG00000023723.17	Mrps23	77.3073	-0.392522	0.193687	-2.02658	0.042705	0.739196
ENSMUSG00000024985.18	Tcf7l2	2.42229	-1.37173	0.672076	-2.04104	0.0412472	0.739196
ENSMUSG00000025868.6	Higd2a	119.232	-0.450467	0.221537	-2.03337	0.0420147	0.739196
ENSMUSG00000026238.14	Ptma	1379.72	0.312684	0.154087	2.02927	0.0424308	0.739196
ENSMUSG00000027324.1	Rpusd2	32.4615	0.335439	0.165332	2.02889	0.0424697	0.739196
ENSMUSG00000027331.15	Knstrn	617.065	-0.471564	0.231813	-2.03425	0.0419265	0.739196
ENSMUSG00000028655.11	Mfsd2a	119.082	0.320652	0.15618	2.05309	0.0400639	0.739196
ENSMUSG00000029221.15	Slc30a9	13.135	-0.610299	0.301088	-2.02697	0.042665	0.739196
ENSMUSG00000029403.14	Cdkl2	46.2261	-0.348443	0.172071	-2.025	0.0428675	0.739196
ENSMUSG00000029629.17	Phf14	63.6651	-0.395915	0.194294	-2.03772	0.0415782	0.739196
ENSMUSG00000030615.12	Tmem126a	4.70187	-1.06032	0.51937	-2.04154	0.041197	0.739196
ENSMUSG00000030830.18	Itgal	18.6103	0.713594	0.34837	2.04838	0.040523	0.739196
ENSMUSG00000031697.12	Orc6	492.106	-0.248737	0.12273	-2.0267	0.042693	0.739196
ENSMUSG00000031897.9	Psmb10	30.5665	0.61283	0.300553	2.03901	0.0414489	0.739196
ENSMUSG00000031990.15	Jam3	39.7322	0.474316	0.234194	2.02531	0.0428359	0.739196
ENSMUSG00000032262.13	Elovl4	5.23139	-1.03408	0.50803	-2.03546	0.0418044	0.739196
ENSMUSG00000032898.9	Fbxo21	6.50306	-0.851156	0.419713	-2.02795	0.0425658	0.739196
ENSMUSG00000033597.9	Caskin1	12.1888	0.792317	0.391048	2.02613	0.042751	0.739196
ENSMUSG00000035781.14	R3hdm4	45.067	-0.661516	0.322701	-2.04994	0.0403706	0.739196
ENSMUSG00000035824.7	Tk2	5.03851	-1.14944	0.562302	-2.04417	0.0409371	0.739196
ENSMUSG00000036779.12	Tent4b	38.3873	0.372168	0.181836	2.04673	0.040685	0.739196
ENSMUSG00000036882.7	Arhgap33	4.34645	1.13138	0.553547	2.04388	0.0409651	0.739196
ENSMUSG00000037533.19	Rapgef6	28.699	0.380872	0.187126	2.03537	0.0418134	0.739196
ENSMUSG00000037681.13	Esyt3	12.8402	-0.608249	0.298669	-2.03653	0.0416973	0.739196
ENSMUSG00000038871.5	Bpgm	429.364	-0.47981	0.236024	-2.03288	0.0420644	0.739196
ENSMUSG00000039831.16	Arhgap29	123.769	0.257888	0.127338	2.02522	0.0428447	0.739196
ENSMUSG00000040390.13	Map3k10	5.4819	0.815022	0.398769	2.04385	0.0409686	0.739196
ENSMUSG00000040738.10	Ints8	31.0151	0.535945	0.264078	2.0295	0.0424077	0.739196
ENSMUSG00000042207.17	Kdm5b	346.986	0.35419	0.173107	2.04608	0.0407486	0.739196
ENSMUSG00000045658.16	Pid1	24.9323	-0.544508	0.267915	-2.0324	0.0421136	0.739196
ENSMUSG00000045699.3	Gm21411	24.772	0.437558	0.214257	2.04222	0.04113	0.739196
ENSMUSG00000047473.14	Zfp30	27.5108	-1.27368	0.625788	-2.03532	0.0418188	0.739196
ENSMUSG00000048047.3	Zbtb33	4.1567	-1.14851	0.559276	-2.05356	0.0400179	0.739196
ENSMUSG00000053333.15	Dis3l2	3.49656	-1.42211	0.695508	-2.0447	0.040884	0.739196
ENSMUSG00000053508.8	Gtsf2	10.8385	-0.749849	0.365954	-2.04903	0.0404596	0.739196
ENSMUSG00000054309.9	Cpsf3	105.415	-0.314371	0.153901	-2.04268	0.0410843	0.739196
ENSMUSG00000061024.8	Rrs1	171.499	0.461273	0.227702	2.02578	0.0427878	0.739196
ENSMUSG00000061175.11	Fnip2	9.37363	0.717089	0.35253	2.03412	0.0419393	0.739196
ENSMUSG00000063506.14	Arhgap22	2.37596	-1.24617	0.612947	-2.03309	0.0420439	0.739196
ENSMUSG00000071267.11	Zfp942	28.1977	-0.568338	0.280627	-2.02525	0.0428422	0.739196
ENSMUSG00000073018.5	Gm1070	22.4188	-0.629382	0.3081	-2.04278	0.0410739	0.739196
ENSMUSG00000079317.10	Trappc2	40.9094	-0.697307	0.340814	-2.04601	0.0407559	0.739196
ENSMUSG00000080374.1	Gm22953	8.30419	-0.609343	0.299423	-2.03506	0.0418452	0.739196
ENSMUSG00000081604.5	Gm11518	4.1548	1.19028	0.580397	2.05081	0.0402858	0.739196
ENSMUSG00000085025.1	Gm13715	10.1665	-0.955706	0.466539	-2.0485	0.0405108	0.739196
ENSMUSG00000086408.1	Gm11588	1.67811	1.6418	0.801172	2.04925	0.0404377	0.739196
ENSMUSG00000087143.9	A830082K12Rik	3.1865	1.82285	0.890091	2.04794	0.0405661	0.739196
ENSMUSG00000091144.2	Phf11c	6.25621	-0.813487	0.396404	-2.05217	0.0401534	0.739196
ENSMUSG00000097248.9	Gm2694	85.5246	-0.400252	0.196962	-2.03212	0.042141	0.739196
ENSMUSG00000098071.2	Gm44525	1.52324	1.5932	0.785209	2.02901	0.042457	0.739196
ENSMUSG00000105482.1	Gm42596	14.2017	-0.824215	0.404225	-2.039	0.04145	0.739196
ENSMUSG00000106004.4	Gm43391	3.46057	1.13141	0.557298	2.03017	0.042339	0.739196
ENSMUSG00000115627.1	Gm41168	1.77594	1.57117	0.77517	2.02687	0.0426759	0.739196
ENSMUSG00000117098.1	AC154187.2	68.5427	-0.4478	0.22095	-2.0267	0.0426932	0.739196
ENSMUSG00000117605.1	AC115692.3	11.2752	-0.881406	0.430254	-2.04857	0.0405041	0.739196
ENSMUSG00000000948.16	Gm38393	33.0013	-0.45518	0.225269	-2.02061	0.0433204	0.741682
ENSMUSG00000008129.14	4930432K21Rik	54.8036	-0.50445	0.249824	-2.01922	0.0434644	0.741682
ENSMUSG00000022999.15	Lmbr1l	33.774	0.442235	0.218963	2.01968	0.043417	0.741682
ENSMUSG00000024137.9	E4f1	41.9662	0.478395	0.236566	2.02225	0.0431509	0.741682
ENSMUSG00000032097.10	Ddx6	37.613	0.416868	0.206333	2.02037	0.0433451	0.741682
ENSMUSG00000036099.16	Vezt	4.54268	0.915264	0.4533	2.01911	0.0434756	0.741682
ENSMUSG00000065589.1	Mir301	11.6533	0.687301	0.340518	2.0184	0.0435497	0.741682
ENSMUSG00000096145.2	Vkorc1	105.919	-0.255557	0.12648	-2.02052	0.0433291	0.741682
ENSMUSG00000108129.2	4930417O13Rik	16.5055	-0.742094	0.367698	-2.01821	0.043569	0.741682
ENSMUSG00000109324.2	Prmt1	59.7849	0.532003	0.263516	2.01886	0.0435013	0.741682
ENSMUSG00000116402.1	Gm36246	1.35729	-1.72057	0.851559	-2.02049	0.0433322	0.741682
ENSMUSG00000032350.9	Gclc	20.8369	0.613429	0.304063	2.01744	0.0436497	0.74226
ENSMUSG00000006360.11	Crip1	7.33998	1.16978	0.580323	2.01574	0.0438273	0.74381
ENSMUSG00000067787.10	Blcap	52.3845	-0.502427	0.249227	-2.01594	0.0438059	0.74381
ENSMUSG00000027160.16	Ccdc34	56.9563	-0.501601	0.248969	-2.01471	0.0439347	0.744164
ENSMUSG00000034303.7	Ccdc15	5.10424	-0.855807	0.424778	-2.01472	0.0439343	0.744164
ENSMUSG00000105868.1	Gm43766	6.88741	0.692937	0.344016	2.01426	0.0439826	0.74424
ENSMUSG00000022003.7	Slc25a30	18.3017	0.569658	0.282877	2.0138	0.0440304	0.744317
ENSMUSG00000090693.4	Trim43a	428.099	-0.327803	0.162831	-2.01314	0.0440996	0.744756
ENSMUSG00000037851.13	Iars	121.252	0.263031	0.130722	2.01213	0.0442059	0.745817
ENSMUSG00000076430.1	Hus1b	1.48677	2.31597	1.15161	2.01107	0.044318	0.746976
ENSMUSG00000058706.5	0610030E20Rik	11.3116	0.677619	0.337127	2.00998	0.0444335	0.747457
ENSMUSG00000087394.1	Gm12945	5.78873	-0.870741	0.433188	-2.01008	0.044423	0.747457
ENSMUSG00000046280.9	She	1.65839	1.78023	0.886125	2.009	0.0445367	0.748307
ENSMUSG00000078091.1	Gm10912	11.0364	-0.901816	0.44896	-2.00868	0.0445711	0.748307
ENSMUSG00000043542.12	Zc2hc1a	2.25374	-1.45642	0.725235	-2.0082	0.0446221	0.748432
ENSMUSG00000031948.14	Kars	183.801	0.24413	0.121612	2.00744	0.0447029	0.749057
ENSMUSG00000001700.9	Gramd3	1.58246	1.65636	0.830292	1.99492	0.0460517	0.749205
ENSMUSG00000002017.10	Fam98a	83.7256	0.423194	0.213709	1.98023	0.0476773	0.749205
ENSMUSG00000005362.14	Crbn	12.8863	-0.693752	0.347962	-1.99376	0.0461784	0.749205
ENSMUSG00000018965.11	Ywhah	202.577	-0.442928	0.2238	-1.97913	0.0478015	0.749205
ENSMUSG00000020023.18	Tmcc3	52.471	-0.308412	0.155	-1.98975	0.0466182	0.749205
ENSMUSG00000020130.9	Tbc1d15	205.415	-0.42067	0.212553	-1.97913	0.0478016	0.749205
ENSMUSG00000021259.5	Cyp46a1	2.4429	1.25548	0.626762	2.00312	0.0451645	0.749205
ENSMUSG00000022155.9	Mroh2b	7.50161	-0.832182	0.415723	-2.00177	0.0453094	0.749205
ENSMUSG00000022191.16	Drosha	138.585	0.339431	0.171054	1.98435	0.0472163	0.749205
ENSMUSG00000022505.9	Emp2	19.0186	-0.642725	0.32441	-1.98121	0.0475674	0.749205
ENSMUSG00000022791.17	Tnk2	16.42	-0.595092	0.299906	-1.98426	0.0472264	0.749205
ENSMUSG00000024402.5	Lta	3.03873	1.19466	0.603433	1.97977	0.0477293	0.749205
ENSMUSG00000024785.6	Rcl1	250.554	0.319677	0.159754	2.00107	0.0453852	0.749205
ENSMUSG00000025572.17	Tmc6	7.39121	-1.07381	0.538064	-1.99568	0.0459684	0.749205
ENSMUSG00000027298.17	Tyro3	8.62082	-0.817402	0.412	-1.98399	0.0472574	0.749205
ENSMUSG00000027318.17	Adam33	5.70624	1.07373	0.537048	1.99931	0.0455748	0.749205
ENSMUSG00000027634.14	Ndrg3	24.951	0.537817	0.269634	1.99462	0.0460846	0.749205
ENSMUSG00000027878.11	Notch2	8.45756	0.961583	0.482308	1.99371	0.0461834	0.749205
ENSMUSG00000028140.13	Mrpl9	94.4729	-0.448248	0.223918	-2.00184	0.0453019	0.749205
ENSMUSG00000028706.14	Nsun4	82.864	-0.298676	0.150507	-1.98447	0.0472033	0.749205
ENSMUSG00000028894.18	Inpp5b	21.3462	0.505126	0.254824	1.98225	0.0474507	0.749205
ENSMUSG00000029388.14	Eif2b1	262.68	-0.236458	0.119088	-1.98558	0.0470803	0.749205
ENSMUSG00000029463.5	Fam216a	61.0142	0.392732	0.197157	1.99197	0.0463739	0.749205
ENSMUSG00000030546.14	Plin1	18.5336	0.567744	0.286871	1.97909	0.0478058	0.749205
ENSMUSG00000030979.13	Uros	10.1567	0.695813	0.349366	1.99164	0.0464101	0.749205
ENSMUSG00000031095.15	Cul4b	100.877	-0.392657	0.196982	-1.99337	0.0462214	0.749205
ENSMUSG00000031245.8	Hmgn5	96.3772	-0.594599	0.29765	-1.99764	0.0457552	0.749205
ENSMUSG00000031400.10	G6pdx	74.0075	-0.625935	0.314249	-1.99184	0.0463883	0.749205
ENSMUSG00000031711.7	Zfp330	106.675	0.426443	0.212626	2.0056	0.044899	0.749205
ENSMUSG00000031757.7	Mt4	4.63289	-1.19757	0.602654	-1.98717	0.046904	0.749205
ENSMUSG00000032594.11	Ip6k1	12.4428	0.621998	0.310706	2.00189	0.0452966	0.749205
ENSMUSG00000034343.14	Ube2f	12.6737	-0.885364	0.447111	-1.98019	0.0476826	0.749205
ENSMUSG00000035142.18	Nubpl	5.1942	-0.915592	0.461308	-1.98478	0.0471695	0.749205
ENSMUSG00000036561.8	Ppp6r2	29.1261	-0.456867	0.228077	-2.00312	0.045164	0.749205
ENSMUSG00000039771.13	Polr2j	865.599	-0.264188	0.132742	-1.99023	0.0465656	0.749205
ENSMUSG00000041012.4	Cmtm8	1.97701	-1.62201	0.810542	-2.00114	0.0453773	0.749205
ENSMUSG00000044906.5	4930503L19Rik	18.3391	-0.425213	0.213963	-1.98733	0.0468862	0.749205
ENSMUSG00000048120.16	Entpd1	11.1451	-0.806815	0.406471	-1.98493	0.0471525	0.749205
ENSMUSG00000052253.6	Zfp622	533.838	-0.528916	0.265689	-1.99073	0.0465105	0.749205
ENSMUSG00000054450.1	Gm9945	7.16374	0.959095	0.484573	1.97926	0.0477872	0.749205
ENSMUSG00000057880.12	Abat	7.68053	0.776365	0.389535	1.99305	0.0462554	0.749205
ENSMUSG00000059810.18	Rgs3	6.97982	-0.995369	0.498241	-1.99777	0.045742	0.749205
ENSMUSG00000059995.12	Atxn7l3	25.4747	0.471939	0.237547	1.98672	0.0469534	0.749205
ENSMUSG00000062275.7	Fbxw24	273.337	-0.258137	0.130244	-1.98194	0.0474855	0.749205
ENSMUSG00000064796.1	Terc	1.59225	-1.81908	0.914968	-1.98814	0.0467965	0.749205
ENSMUSG00000068062.3	Gm14164	12.7005	-0.791556	0.397521	-1.99123	0.0464557	0.749205
ENSMUSG00000068523.12	Gng5	152.281	-0.637117	0.3211	-1.98417	0.0472367	0.749205
ENSMUSG00000068940.7	Tcl1b3	583.315	-0.560102	0.281513	-1.98962	0.0466332	0.749205
ENSMUSG00000071180.5	Smim15	61.7326	0.396239	0.199367	1.98748	0.0468694	0.749205
ENSMUSG00000073226.9	Gm10482	8.34063	-0.927251	0.466188	-1.989	0.0467007	0.749205
ENSMUSG00000073399.9	Trim40	1.90614	-1.62689	0.818383	-1.98794	0.0468188	0.749205
ENSMUSG00000076454.1	Mir762	25.5273	-0.648948	0.324296	-2.0011	0.045382	0.749205
ENSMUSG00000076615.4	Ighg3	7.55529	-0.767946	0.387043	-1.98414	0.0472407	0.749205
ENSMUSG00000081575.1	Gm12090	3.5961	-0.998928	0.504271	-1.98093	0.0475988	0.749205
ENSMUSG00000086234.3	Usp46os2	17.9277	-0.847101	0.423743	-1.99909	0.0455987	0.749205
ENSMUSG00000091780.3	Sco2	32.5494	0.49561	0.250326	1.97985	0.0477199	0.749205
ENSMUSG00000091952.3	Gm17709	2.44219	1.28962	0.646258	1.99552	0.0459865	0.749205
ENSMUSG00000092576.3	Obox4-ps35	84.3241	-0.504997	0.251927	-2.00454	0.0450127	0.749205
ENSMUSG00000102644.5	Thap6	84.1125	-0.33168	0.167179	-1.98397	0.0472588	0.749205
ENSMUSG00000103158.5	Gm31925	6.58743	-1.11695	0.557903	-2.00204	0.0452801	0.749205
ENSMUSG00000106350.2	Gm4869	1.16972	1.83197	0.915635	2.00076	0.0454181	0.749205
ENSMUSG00000106567.1	2010309G21Rik	12.113	-0.80445	0.403395	-1.9942	0.0461302	0.749205
ENSMUSG00000110582.1	Gm30052	39.9581	-0.532037	0.265688	-2.00249	0.0452323	0.749205
ENSMUSG00000113473.1	Gm7045	2.1751	1.53893	0.775829	1.98359	0.0473014	0.749205
ENSMUSG00000115289.1	Gm49164	7.02151	-0.991079	0.497375	-1.99262	0.0463034	0.749205
ENSMUSG00000117270.1	AC144797.1	2.46603	-1.62154	0.817228	-1.98419	0.0472342	0.749205
ENSMUSG00000117614.1	AC162182.3	36.0658	0.552716	0.27851	1.98455	0.0471949	0.749205
ENSMUSG00000106106.2	CT010467.1	260223	0.622318	0.31454	1.9785	0.0478718	0.749556
ENSMUSG00000021807.6	Rtraf	194.394	-0.501391	0.253711	-1.97623	0.0481287	0.752892
ENSMUSG00000024837.15	Dmrt1	9.61464	-0.870848	0.441178	-1.97391	0.0483914	0.753375
ENSMUSG00000028538.12	St3gal3	3.39731	0.950381	0.481832	1.97243	0.0485602	0.753375
ENSMUSG00000038121.6	Fam210a	45.3682	0.390215	0.197896	1.97182	0.0486304	0.753375
ENSMUSG00000041722.7	Khdc1c	86.378	-0.335343	0.169987	-1.97275	0.0485238	0.753375
ENSMUSG00000042078.14	Svop	1.88097	-1.3173	0.667714	-1.97285	0.0485128	0.753375
ENSMUSG00000043801.7	Oaz1-ps	80.498	-0.367215	0.186077	-1.97346	0.0484432	0.753375
ENSMUSG00000046897.17	Zfp740	7.68741	-0.643465	0.326117	-1.97311	0.0484829	0.753375
ENSMUSG00000052160.7	Pld4	4.7683	1.14612	0.580374	1.9748	0.0482904	0.753375
ENSMUSG00000062961.7	Ccdc177	4.12904	-1.1173	0.566665	-1.97172	0.0486416	0.753375
ENSMUSG00000064361.1	mt-Tr	37.466	-0.669398	0.338883	-1.97531	0.0482331	0.753375
ENSMUSG00000070336.3	Fbxo47	18.4965	-0.669938	0.339633	-1.97254	0.0485483	0.753375
ENSMUSG00000022849.5	Hspbap1	40.2424	-0.51069	0.25946	-1.96828	0.0490355	0.753915
ENSMUSG00000028066.15	Pmf1	63.5327	-0.483689	0.245823	-1.96763	0.0491105	0.753915
ENSMUSG00000029642.11	Polr1d	616.168	0.275045	0.139735	1.96833	0.04903	0.753915
ENSMUSG00000036908.16	Unc93b1	1.67485	-1.5578	0.791232	-1.96883	0.0489731	0.753915
ENSMUSG00000038770.17	Kpna7	117.157	-0.287235	0.145969	-1.96778	0.0490932	0.753915
ENSMUSG00000070385.12	Ampd1	5.21779	-1.12973	0.57417	-1.96759	0.049115	0.753915
ENSMUSG00000071379.2	Hpcal1	65.746	-0.448589	0.227895	-1.96841	0.0490213	0.753915
ENSMUSG00000097113.7	Gm19705	8.1346	-0.68381	0.347128	-1.96991	0.0488489	0.753915
ENSMUSG00000106967.1	Gm42477	17.0999	-0.475051	0.241054	-1.97072	0.0487555	0.753915
ENSMUSG00000004096.9	Cwc15	517.315	-0.235578	0.119898	-1.96483	0.0494339	0.755953
ENSMUSG00000009575.14	Cbx5	73.7819	-0.357017	0.181735	-1.96449	0.0494728	0.755953
ENSMUSG00000022500.15	Litaf	88.618	-0.463503	0.235813	-1.96556	0.04935	0.755953
ENSMUSG00000049091.6	Sephs2	153.9	-0.321851	0.163862	-1.96416	0.0495116	0.755953
ENSMUSG00000057606.14	Colq	1.70741	-1.498	0.761929	-1.96606	0.0492918	0.755953
ENSMUSG00000110830.1	Gm46218	2.09441	1.18345	0.602521	1.96417	0.0495107	0.755953
ENSMUSG00000107118.1	Gm42986	1.63939	1.56883	0.79889	1.96376	0.0495578	0.755987
ENSMUSG00000112096.1	A430103D13Rik	1.31781	-1.59223	0.811296	-1.96258	0.0496955	0.757415
ENSMUSG00000021763.17	BC067074	7.51165	-0.883086	0.450261	-1.96128	0.0498469	0.757707
ENSMUSG00000022347.8	A1bg	5.23534	-0.947196	0.482916	-1.96141	0.0498311	0.757707
ENSMUSG00000089804.2	Gm16136	2.48713	-1.5029	0.766087	-1.96178	0.0497878	0.757707
ENSMUSG00000115022.1	Gm49387	2.41059	-1.2631	0.644223	-1.96065	0.0499196	0.758143
ENSMUSG00000000308.14	Ckmt1	2.15948	-1.38575	0.707226	-1.95941	0.0500645	0.758606
ENSMUSG00000019055.15	Plod1	7.6571	-0.737332	0.376584	-1.95795	0.0502358	0.758606
ENSMUSG00000024976.13	Shoc2	31.5921	0.394109	0.201355	1.95728	0.0503144	0.758606
ENSMUSG00000025216.9	Lbx1	15.1013	-0.705176	0.360335	-1.957	0.0503472	0.758606
ENSMUSG00000040606.13	Kazn	2.71167	-1.17557	0.599833	-1.95983	0.050016	0.758606
ENSMUSG00000063524.13	Eno1	103.764	-0.338231	0.172715	-1.95833	0.0501918	0.758606
ENSMUSG00000085824.7	Platr9	3.91646	-1.04853	0.535376	-1.9585	0.0501714	0.758606
ENSMUSG00000085921.1	Gm13752	9.08928	-1.16504	0.595282	-1.95712	0.0503334	0.758606
ENSMUSG00000111417.1	Gm47430	25.4489	0.699447	0.357072	1.95884	0.0501315	0.758606
ENSMUSG00000038957.13	Edc3	8.08035	0.861894	0.440922	1.95475	0.0506121	0.759269
ENSMUSG00000041708.12	Mpped1	13.111	-0.815134	0.416956	-1.95496	0.0505873	0.759269
ENSMUSG00000042473.8	Tbc1d8b	2.44945	-1.41819	0.725024	-1.95606	0.050458	0.759269
ENSMUSG00000049649.8	Gpr3	176.345	0.415187	0.212358	1.95513	0.0505679	0.759269
ENSMUSG00000068922.14	Msto1	115.597	0.378169	0.19342	1.95517	0.050563	0.759269
ENSMUSG00000032897.17	Nfyc	390.387	0.315775	0.16169	1.95296	0.0508246	0.761793
ENSMUSG00000085956.1	4930481B07Rik	1.98263	-1.29105	0.661485	-1.95174	0.0509687	0.763288
ENSMUSG00000026103.14	Gls	25.1127	0.366357	0.187864	1.95011	0.0511628	0.765516
ENSMUSG00000026109.14	Tmeff2	5.12451	-1.09521	0.561717	-1.94974	0.0512066	0.765516
ENSMUSG00000006941.5	Eif1b	173.464	0.379104	0.194559	1.94853	0.051351	0.765678
ENSMUSG00000041035.8	Gm17018	20.949	-0.43858	0.225046	-1.94885	0.0513134	0.765678
ENSMUSG00000068245.14	Phf11d	1.07199	-1.62912	0.835957	-1.94881	0.0513187	0.765678
ENSMUSG00000039375.16	Wdr17	1.73789	-1.56273	0.802172	-1.94812	0.0514007	0.765754
ENSMUSG00000003226.7	Ranbp2	102.535	0.331249	0.170144	1.94687	0.0515506	0.766416
ENSMUSG00000018166.8	Erbb3	24.9412	0.612853	0.314785	1.94689	0.0515479	0.766416
ENSMUSG00000046408.13	1700067K01Rik	18.6339	-0.698501	0.358825	-1.94663	0.0515788	0.766416
ENSMUSG00000030271.14	Ogg1	1.88863	-1.22677	0.630474	-1.94579	0.0516795	0.767248
ENSMUSG00000024096.17	Ralbp1	273.918	-0.433553	0.222895	-1.94509	0.0517636	0.767261
ENSMUSG00000025035.8	Arl3	69.4523	-0.398515	0.204923	-1.94471	0.0518105	0.767261
ENSMUSG00000031600.10	Vps37a	49.3466	-0.412625	0.212203	-1.94448	0.0518373	0.767261
ENSMUSG00000020198.8	Ap3d1	32.4056	0.383178	0.197354	1.94158	0.052188	0.767896
ENSMUSG00000021000.17	Mia2	104.634	-0.304221	0.156662	-1.9419	0.0521497	0.767896
ENSMUSG00000025869.11	Nop16	389.359	0.334731	0.172332	1.94236	0.0520935	0.767896
ENSMUSG00000027937.15	Jtb	81.0215	0.277916	0.143153	1.9414	0.0522098	0.767896
ENSMUSG00000030718.9	Ppme1	53.417	-0.389908	0.200752	-1.94224	0.0521086	0.767896
ENSMUSG00000031103.12	Elf4	1.05119	-2.17963	1.12273	-1.94136	0.0522145	0.767896
ENSMUSG00000035397.8	Klf16	50.1295	0.280255	0.144295	1.94223	0.0521089	0.767896
ENSMUSG00000017204.4	Gsdma	1.2396	1.8332	0.945545	1.93878	0.0525282	0.767988
ENSMUSG00000025602.13	Zfp202	0.823818	2.09122	1.07992	1.93645	0.052812	0.767988
ENSMUSG00000027111.15	Itga6	46.9074	-0.3298	0.170323	-1.93632	0.0528291	0.767988
ENSMUSG00000031154.15	Otud5	67.5605	0.403056	0.20794	1.93833	0.0525833	0.767988
ENSMUSG00000036822.6	Topors	70.2779	0.390429	0.201463	1.93796	0.0526277	0.767988
ENSMUSG00000037910.2	1700018B24Rik	94.1904	-0.491853	0.253838	-1.93766	0.0526645	0.767988
ENSMUSG00000038425.17	Poli	2.67557	-1.08793	0.560816	-1.9399	0.0523914	0.767988
ENSMUSG00000048856.9	Slc25a47	1.7103	-1.53465	0.792241	-1.9371	0.0527326	0.767988
ENSMUSG00000064345.1	mt-Nd2	2441.88	-0.312632	0.161358	-1.9375	0.0526842	0.767988
ENSMUSG00000068079.5	Tcf15	3.37198	1.10048	0.567031	1.94077	0.0522862	0.767988
ENSMUSG00000086629.8	2810403D21Rik	12.9634	-0.676389	0.3488	-1.93919	0.0524785	0.767988
ENSMUSG00000105748.1	Gm43088	1.62261	-1.721	0.888866	-1.93618	0.0528461	0.767988
ENSMUSG00000106821.1	Gm7961	4.99588	-1.29455	0.667565	-1.93922	0.0524751	0.767988
ENSMUSG00000028668.5	Eloa	295.973	0.257686	0.133234	1.93409	0.0531021	0.768621
ENSMUSG00000030793.4	Pycard	1.18075	-1.57887	0.815935	-1.93505	0.0529844	0.768621
ENSMUSG00000033499.14	Larp4b	78.7576	0.301317	0.1558	1.934	0.0531132	0.768621
ENSMUSG00000090714.10	Zscan4d	37.2698	-0.763556	0.394568	-1.93517	0.0529695	0.768621
ENSMUSG00000100826.6	Snhg14	2.08497	1.22902	0.635334	1.93445	0.0530582	0.768621
ENSMUSG00000020561.8	Twistnb	179.889	0.375856	0.194406	1.93335	0.0531926	0.769124
ENSMUSG00000024754.12	Cemip2	6.24723	0.739075	0.383158	1.9289	0.0537432	0.769822
ENSMUSG00000028053.13	Ash1l	36.4952	0.327904	0.170052	1.92826	0.0538231	0.769822
ENSMUSG00000029456.12	Acad10	1.55112	1.58584	0.821861	1.92957	0.0536604	0.769822
ENSMUSG00000029472.13	Anapc5	146.169	-0.271146	0.140592	-1.9286	0.0537808	0.769822
ENSMUSG00000030663.12	1110004F10Rik	65.915	-0.373328	0.193337	-1.93097	0.0534868	0.769822
ENSMUSG00000032872.16	Cyb5r4	67.4091	-0.320656	0.166072	-1.93083	0.0535045	0.769822
ENSMUSG00000039952.15	Dag1	39.2593	0.391463	0.203003	1.92836	0.0538102	0.769822
ENSMUSG00000054381.5	Zfp747	6.75431	-0.878835	0.455295	-1.93026	0.0535752	0.769822
ENSMUSG00000068205.14	Macrod2	18.7911	-0.663637	0.344068	-1.92879	0.0537565	0.769822
ENSMUSG00000074886.11	Grk6	3.05891	0.938189	0.48654	1.92829	0.0538193	0.769822
ENSMUSG00000086212.7	Mkln1os	2.23871	-1.14338	0.592154	-1.93088	0.0534984	0.769822
ENSMUSG00000001763.14	Tspan33	2.48362	1.21151	0.628671	1.9271	0.0539671	0.7706
ENSMUSG00000057649.6	Brd9	86.756	-0.304677	0.158095	-1.92718	0.0539573	0.7706
ENSMUSG00000051065.9	Mb21d2	6.53303	-0.979949	0.508754	-1.92618	0.0540824	0.771606
ENSMUSG00000028576.12	Ift74	20.24	-0.453201	0.235354	-1.92561	0.0541526	0.771674
ENSMUSG00000060803.5	Gstp1	28.5749	-0.714798	0.371312	-1.92506	0.0542218	0.771674
ENSMUSG00000096655.2	1700065D16Rik	1.35284	1.52511	0.792124	1.92535	0.0541859	0.771674
ENSMUSG00000040212.12	Emp3	3.51296	1.47735	0.767723	1.92433	0.0543137	0.772342
ENSMUSG00000028619.15	Tceanc2	46.4169	-0.37071	0.192838	-1.92239	0.0545564	0.772573
ENSMUSG00000030733.10	Sh2b1	7.13743	0.860608	0.447602	1.92271	0.0545166	0.772573
ENSMUSG00000034748.16	Sirt6	43.5946	0.4056	0.210944	1.92279	0.054507	0.772573
ENSMUSG00000112286.1	Gm47561	14.3159	-0.732398	0.380775	-1.92344	0.0544244	0.772573
ENSMUSG00000117427.1	AC163629.2	14.3207	-0.673291	0.350299	-1.92205	0.0545996	0.772573
ENSMUSG00000012819.15	Cdh23	1.35494	1.46771	0.764948	1.91871	0.0550214	0.772694
ENSMUSG00000024082.5	Ndufaf7	92.0552	0.47452	0.247195	1.91962	0.054906	0.772694
ENSMUSG00000025132.13	Arhgdia	162.773	0.288382	0.15032	1.91845	0.0550537	0.772694
ENSMUSG00000038663.7	Fsd2	3.94904	0.88253	0.459639	1.92005	0.0548516	0.772694
ENSMUSG00000052727.6	Map1b	43.2529	-0.420426	0.219046	-1.91935	0.0549398	0.772694
ENSMUSG00000055760.12	Gemin6	38.3865	-0.393074	0.204793	-1.91937	0.0549375	0.772694
ENSMUSG00000062727.4	Hist1h2bk	4.26445	-1.25504	0.653842	-1.91949	0.0549224	0.772694
ENSMUSG00000074682.4	Zcchc3	25.9955	-0.557439	0.290571	-1.91842	0.0550576	0.772694
ENSMUSG00000117262.1	CT010445.2	1.13185	1.97544	1.02966	1.91853	0.0550439	0.772694
ENSMUSG00000030538.15	Cib1	121.521	-0.421188	0.219627	-1.91774	0.0551438	0.773272
ENSMUSG00000004947.15	Dtx2	467.161	-0.40481	0.211345	-1.9154	0.0554412	0.7754
ENSMUSG00000031666.15	Rbl2	1.72538	1.19351	0.62309	1.91547	0.0554323	0.7754
ENSMUSG00000040225.15	Prrc2c	382.868	0.307382	0.160449	1.91576	0.0553957	0.7754
ENSMUSG00000042436.12	Mfap4	3.72642	1.23668	0.645973	1.91445	0.055563	0.7754
ENSMUSG00000049892.7	Rasd1	5.3268	-1.29031	0.673842	-1.91485	0.0555117	0.7754
ENSMUSG00000072647.6	Adam1a	16.8998	0.46005	0.240307	1.91442	0.0555661	0.7754
ENSMUSG00000024640.9	Psat1	427.396	0.396535	0.207285	1.91299	0.0557488	0.775432
ENSMUSG00000036061.10	Smug1	15.8581	-0.625997	0.327213	-1.91312	0.0557332	0.775432
ENSMUSG00000046694.6	Tent5b	51.751	-0.472421	0.246879	-1.91357	0.0556747	0.775432
ENSMUSG00000080772.1	Gm12543	3.29288	-1.01575	0.53096	-1.91304	0.0557429	0.775432
ENSMUSG00000064357.1	mt-Atp6	1507.61	-0.338566	0.177035	-1.91242	0.0558219	0.77582
ENSMUSG00000030019.6	Fbxl14	13.0929	-0.557775	0.291757	-1.91178	0.0559045	0.776341
ENSMUSG00000053358.2	Gm9905	22.2401	-0.392491	0.20534	-1.91142	0.0559508	0.776356
ENSMUSG00000041966.18	Dcaf17	12.8915	-0.62951	0.329539	-1.91028	0.0560975	0.777674
ENSMUSG00000062901.3	Klhl24	18.0275	-0.599691	0.313978	-1.90998	0.0561362	0.777674
ENSMUSG00000055228.8	Zfp935	6.57408	0.615811	0.322627	1.90874	0.0562957	0.779255
ENSMUSG00000027931.12	Npr1	13.938	-0.910239	0.477556	-1.90604	0.0566455	0.780881
ENSMUSG00000042506.15	Usp22	142.402	0.544865	0.285904	1.90576	0.0566814	0.780881
ENSMUSG00000049124.3	Gm8186	190.739	-0.337835	0.177193	-1.9066	0.0565725	0.780881
ENSMUSG00000059820.14	Nkapd1	50.187	0.395577	0.207521	1.9062	0.0566245	0.780881
ENSMUSG00000112819.1	Gm46332	14.2086	-0.670012	0.351498	-1.90616	0.0566292	0.780881
ENSMUSG00000079112.1	Fam90a1a	4.30165	-1.35572	0.711609	-1.90515	0.0567612	0.781296
ENSMUSG00000005125.13	Ndrg1	8.46612	-1.16468	0.614988	-1.89382	0.0582492	0.782105
ENSMUSG00000005354.16	Txn2	121.164	-0.40436	0.213687	-1.8923	0.0584513	0.782105
ENSMUSG00000012296.16	Tjap1	92.6255	-0.290131	0.153451	-1.89071	0.0586636	0.782105
ENSMUSG00000016181.9	Diexf	44.4342	0.340628	0.179405	1.89865	0.0576108	0.782105
ENSMUSG00000019494.14	Cops6	134.355	-0.359887	0.189861	-1.89553	0.0580221	0.782105
ENSMUSG00000019518.11	Ap4m1	15.5728	-0.407051	0.215237	-1.89118	0.0586007	0.782105
ENSMUSG00000019826.11	Zbtb24	17.6982	-0.551964	0.292549	-1.88674	0.0591957	0.782105
ENSMUSG00000021752.13	Kctd6	8.61081	-0.556809	0.29368	-1.89597	0.0579636	0.782105
ENSMUSG00000022760.17	Thap7	27.3311	-0.400479	0.211968	-1.88934	0.0588459	0.782105
ENSMUSG00000022856.9	Tmem41a	9.48698	0.946579	0.497922	1.90106	0.0572947	0.782105
ENSMUSG00000022945.12	Chaf1b	49.4659	-0.392538	0.208152	-1.88583	0.0593184	0.782105
ENSMUSG00000023572.16	Ccndbp1	791.825	-0.407441	0.214677	-1.89793	0.0577053	0.782105
ENSMUSG00000024530.7	Prelid3a	14.2883	0.950048	0.501608	1.89401	0.0582243	0.782105
ENSMUSG00000024773.14	Atg2a	39.1115	-0.577305	0.303181	-1.90416	0.0568892	0.782105
ENSMUSG00000025209.4	Twnk	38.0764	0.539891	0.285906	1.88835	0.0589789	0.782105
ENSMUSG00000026269.14	Rnpepl1	2.29197	1.29992	0.684521	1.89902	0.0575619	0.782105
ENSMUSG00000030393.8	Zik1	2.80626	-1.17827	0.62312	-1.89092	0.058635	0.782105
ENSMUSG00000030443.16	Zfp583	21.0895	0.574702	0.304787	1.88558	0.0593512	0.782105
ENSMUSG00000030683.11	Sez6l2	6.90785	-0.752411	0.396636	-1.89698	0.0578304	0.782105
ENSMUSG00000031012.17	Cask	10.2472	0.553435	0.291744	1.89699	0.0578295	0.782105
ENSMUSG00000031489.15	Adrb3	3.38416	-0.853241	0.452573	-1.88531	0.0593877	0.782105
ENSMUSG00000033596.5	Rfwd3	140.157	0.232139	0.122738	1.89134	0.0585795	0.782105
ENSMUSG00000034757.15	Tmub2	5.62029	0.881442	0.467436	1.8857	0.0593358	0.782105
ENSMUSG00000036275.13	9530068E07Rik	50.2799	-0.377584	0.199023	-1.89719	0.0578031	0.782105
ENSMUSG00000037013.16	Ss18	35.1951	-0.484249	0.254966	-1.89927	0.0575296	0.782105
ENSMUSG00000037326.10	Capn15	32.2609	0.462697	0.245172	1.88724	0.0591284	0.782105
ENSMUSG00000037375.16	Hhat	4.5293	-0.792742	0.42013	-1.8869	0.059174	0.782105
ENSMUSG00000038116.16	Phf20	195.378	-0.247046	0.129879	-1.90212	0.0571557	0.782105
ENSMUSG00000038633.5	Degs1	225.122	-0.354515	0.186553	-1.90034	0.0573879	0.782105
ENSMUSG00000039396.11	Neil3	12.878	-0.723762	0.381279	-1.89825	0.0576637	0.782105
ENSMUSG00000039988.14	Ankrd13c	125.92	-0.222921	0.117643	-1.89489	0.0581067	0.782105
ENSMUSG00000040620.15	Dhx33	63.0096	0.326749	0.172891	1.88992	0.058769	0.782105
ENSMUSG00000040877.16	Wdr25	23.2556	0.449484	0.236305	1.90214	0.0571535	0.782105
ENSMUSG00000042213.17	Zfand4	3.56783	-1.09701	0.57987	-1.89183	0.058514	0.782105
ENSMUSG00000046591.10	Ticrr	214.901	0.260707	0.138295	1.88516	0.0594088	0.782105
ENSMUSG00000047810.8	Ccdc88b	2.02921	-1.10369	0.584948	-1.88682	0.0591847	0.782105
ENSMUSG00000050721.9	Plekho2	34.0861	0.435257	0.230682	1.88683	0.0591834	0.782105
ENSMUSG00000051989.11	Smim11	78.6976	-0.585327	0.310498	-1.88512	0.059413	0.782105
ENSMUSG00000054648.7	Zfp869	5.36276	-0.857374	0.454294	-1.88727	0.0591247	0.782105
ENSMUSG00000056596.8	Trnp1	2.20892	1.27056	0.671681	1.89161	0.0585431	0.782105
ENSMUSG00000060438.5	Rps10-ps1	1.9896	1.09751	0.580696	1.88999	0.0587595	0.782105
ENSMUSG00000066232.4	Ipo7	129.943	0.416426	0.219236	1.89944	0.057506	0.782105
ENSMUSG00000069301.5	Hist1h2ag	2.08248	-1.24493	0.656767	-1.89555	0.0580201	0.782105
ENSMUSG00000070686.10	C87414	92.5563	-0.667745	0.354177	-1.88534	0.0593833	0.782105
ENSMUSG00000073131.12	Vma21	44.6381	-0.494697	0.261783	-1.88972	0.0587952	0.782105
ENSMUSG00000074060.10	Fbxw15	74.9805	-0.331786	0.175841	-1.88685	0.0591806	0.782105
ENSMUSG00000074895.10	Eif4e1b	40.0695	-0.70174	0.370028	-1.89645	0.0579004	0.782105
ENSMUSG00000083182.1	Gm13828	4.03784	-1.10511	0.5812	-1.90143	0.057246	0.782105
ENSMUSG00000090033.1	Gm16243	16.5159	-0.713163	0.378298	-1.88519	0.0594045	0.782105
ENSMUSG00000092341.2	Malat1	64.9894	-0.534564	0.282299	-1.89361	0.058277	0.782105
ENSMUSG00000096433.2	Zfp994	1.58956	1.28993	0.684079	1.88565	0.0593426	0.782105
ENSMUSG00000097416.3	Gm26670	0.867822	-1.94954	1.03395	-1.88552	0.05936	0.782105
ENSMUSG00000097776.1	Gm26795	5.6202	0.783776	0.41356	1.89519	0.0580668	0.782105
ENSMUSG00000105340.5	Gm42878	15.0821	0.441792	0.232345	1.90145	0.0572436	0.782105
ENSMUSG00000108608.1	Gm6916	13.0781	-0.560395	0.297241	-1.88532	0.0593864	0.782105
ENSMUSG00000113126.1	Gm47588	2.03851	-1.41547	0.744278	-1.90181	0.0571961	0.782105
ENSMUSG00000115923.1	Gm49521	21.8943	-0.600555	0.318507	-1.88553	0.0593586	0.782105
ENSMUSG00000114133.1	Gm20075	46.3722	-0.563981	0.299262	-1.88457	0.0594877	0.782488
ENSMUSG00000053317.11	Sec61b	95.5363	-0.561224	0.297918	-1.88382	0.0595889	0.782632
ENSMUSG00000062611.4	Rps3a2	9.65969	0.712184	0.378053	1.88382	0.0595897	0.782632
ENSMUSG00000042302.14	Ehbp1	26.1349	-0.502857	0.267032	-1.88314	0.0596816	0.783242
ENSMUSG00000096969.1	4930535I16Rik	7.32325	-0.6768	0.359566	-1.88227	0.0597995	0.78419
ENSMUSG00000003382.18	Etv3	6.34283	0.837789	0.447515	1.87209	0.0611942	0.784381
ENSMUSG00000009035.15	Tmem184b	24.3385	0.433426	0.230955	1.87667	0.060563	0.784381
ENSMUSG00000020183.11	Cpm	18.3543	0.440159	0.234646	1.87584	0.0606773	0.784381
ENSMUSG00000024856.10	Cdk2ap2	135.284	-0.47428	0.252604	-1.87756	0.060441	0.784381
ENSMUSG00000025144.17	Cenpx	116.642	-0.423286	0.226191	-1.87136	0.061295	0.784381
ENSMUSG00000026175.12	Vil1	58.3094	-0.452057	0.241121	-1.87481	0.060819	0.784381
ENSMUSG00000026484.13	Rnf2	148.95	0.311369	0.166355	1.87172	0.0612453	0.784381
ENSMUSG00000027254.13	Map1a	0.891625	-1.8762	1.00163	-1.87315	0.0610474	0.784381
ENSMUSG00000027293.13	Ehd4	68.8607	0.492347	0.262505	1.87557	0.0607141	0.784381
ENSMUSG00000029922.15	Mkrn1	93.3102	-0.304895	0.162942	-1.87118	0.0613197	0.784381
ENSMUSG00000030035.14	Wbp1	5.3126	-0.696299	0.372064	-1.87145	0.0612828	0.784381
ENSMUSG00000031740.8	Mmp2	41.7329	-0.751685	0.399842	-1.87995	0.0601142	0.784381
ENSMUSG00000032462.14	Pik3cb	30.7573	0.397087	0.211984	1.87319	0.0610418	0.784381
ENSMUSG00000039671.18	Zmynd8	58.2196	-0.290718	0.155252	-1.87256	0.0611295	0.784381
ENSMUSG00000039741.15	Bahcc1	2.00644	-1.28815	0.688123	-1.87197	0.0612105	0.784381
ENSMUSG00000042272.17	Sestd1	62.8189	-0.438211	0.233182	-1.87926	0.0602086	0.784381
ENSMUSG00000042425.18	Frmpd3	1.66652	-1.38203	0.736621	-1.87618	0.0606305	0.784381
ENSMUSG00000044702.13	Palb2	22.3884	-0.420666	0.224259	-1.87581	0.0606816	0.784381
ENSMUSG00000045532.5	C1ql1	3.51454	0.942655	0.503675	1.87155	0.0612684	0.784381
ENSMUSG00000056666.13	Retsat	2.40784	1.1731	0.626532	1.87237	0.0611556	0.784381
ENSMUSG00000059824.12	Dbp	25.1603	-1.213	0.647146	-1.87438	0.0608783	0.784381
ENSMUSG00000060152.14	Pop5	81.2587	0.60434	0.322167	1.87586	0.0606742	0.784381
ENSMUSG00000070544.6	Top1	641.256	0.229187	0.122003	1.87853	0.0603086	0.784381
ENSMUSG00000073411.11	H2-D1	10.526	0.859052	0.458236	1.8747	0.0608347	0.784381
ENSMUSG00000087434.1	Rab11fip4os1	3.47692	-1.24962	0.66753	-1.872	0.0612066	0.784381
ENSMUSG00000095304.9	Plac9a	7.48116	-0.851217	0.453087	-1.8787	0.0602851	0.784381
ENSMUSG00000114206.1	Gm30551	3.10185	-1.08008	0.574074	-1.88142	0.0599144	0.784381
ENSMUSG00000117232.1	CT030665.2	5.33753	-0.918287	0.489384	-1.87641	0.0605983	0.784381
ENSMUSG00000000441.17	Raf1	412.596	-0.218545	0.117137	-1.86573	0.0620795	0.784902
ENSMUSG00000003228.8	Grk5	9.70707	-0.730644	0.391571	-1.86593	0.0620513	0.784902
ENSMUSG00000005640.11	Insrr	7.15518	0.990927	0.529829	1.87028	0.0614452	0.784902
ENSMUSG00000021286.8	Zfyve21	47.5828	-0.503266	0.269672	-1.86621	0.0620117	0.784902
ENSMUSG00000027776.12	Il12a	12.6762	0.821876	0.440564	1.86551	0.0621103	0.784902
ENSMUSG00000028603.15	Scp2	42.3981	0.406938	0.217683	1.86941	0.0615657	0.784902
ENSMUSG00000028901.13	Gmeb1	26.0602	0.427754	0.229319	1.86532	0.0621365	0.784902
ENSMUSG00000031586.17	Rbpms	113.893	-0.307297	0.164406	-1.86914	0.0616038	0.784902
ENSMUSG00000031783.10	Polr2c	1194.33	-0.305489	0.163635	-1.8669	0.0619155	0.784902
ENSMUSG00000032198.9	Dock6	7.32032	0.717181	0.383853	1.86837	0.06171	0.784902
ENSMUSG00000036257.15	Pnpla8	91.9822	0.276801	0.148304	1.86644	0.0619798	0.784902
ENSMUSG00000037363.9	Letm2	7.22282	-0.73011	0.390941	-1.86757	0.0618218	0.784902
ENSMUSG00000043419.11	Rnf227	3.73852	-0.948078	0.507869	-1.86678	0.0619328	0.784902
ENSMUSG00000046574.8	Prr12	12.4975	-0.520698	0.278874	-1.86715	0.061881	0.784902
ENSMUSG00000073380.2	Arrdc5	1.86506	2.06197	1.10316	1.86915	0.0616019	0.784902
ENSMUSG00000086431.1	Gm14929	23.3304	-0.853708	0.457336	-1.8667	0.0619437	0.784902
ENSMUSG00000087246.1	Gm13346	9.31765	-0.886558	0.474143	-1.86981	0.0615097	0.784902
ENSMUSG00000001415.10	Smg5	76.7045	0.313791	0.168257	1.86495	0.062189	0.784988
ENSMUSG00000021733.10	Slc4a7	18.2618	0.619724	0.332494	1.86386	0.0623409	0.785733
ENSMUSG00000030884.12	Uqcrc2	45.8939	0.386896	0.207554	1.86407	0.0623116	0.785733
ENSMUSG00000034401.16	Spata6	3.89612	1.0353	0.555721	1.86299	0.0624638	0.785733
ENSMUSG00000038482.11	Tfdp1	93.5168	-0.246888	0.132483	-1.86354	0.0623861	0.785733
ENSMUSG00000000776.13	Polr3d	127.98	0.343633	0.184709	1.8604	0.0628287	0.785899
ENSMUSG00000003033.15	Ap1m1	67.2476	-0.332613	0.179812	-1.84978	0.064345	0.785899
ENSMUSG00000015023.7	Ddx19a	36.6765	-0.502952	0.271416	-1.85306	0.0638732	0.785899
ENSMUSG00000021639.17	Gtf2h2	41.6449	0.424501	0.228624	1.85676	0.0633449	0.785899
ENSMUSG00000022841.15	Ap2m1	65.6074	-0.229735	0.123987	-1.85289	0.0638979	0.785899
ENSMUSG00000022864.14	D16Ertd472e	191.476	0.363187	0.195157	1.861	0.0627437	0.785899
ENSMUSG00000024738.6	Pga5	3.72762	-1.24253	0.671824	-1.84949	0.0643872	0.785899
ENSMUSG00000025359.10	Pmel	10.2483	0.640105	0.345941	1.85033	0.0642659	0.785899
ENSMUSG00000025817.12	Nudt5	26.65	-0.521485	0.281985	-1.84933	0.0644097	0.785899
ENSMUSG00000026385.16	Dbi	324.576	-0.421724	0.227851	-1.85088	0.0641874	0.785899
ENSMUSG00000026727.10	Rsu1	15.3895	-0.572002	0.309185	-1.85003	0.0643089	0.785899
ENSMUSG00000027522.15	Stx16	5.71649	-0.807694	0.436176	-1.85176	0.0640602	0.785899
ENSMUSG00000027706.8	Sec62	85.6696	-0.348058	0.187806	-1.85328	0.063842	0.785899
ENSMUSG00000029524.16	Sirt4	20.0133	-0.496011	0.266949	-1.85808	0.0631582	0.785899
ENSMUSG00000030304.11	Ergic2	117.291	-0.322654	0.173833	-1.85611	0.0634377	0.785899
ENSMUSG00000035443.10	Thyn1	42.9036	-0.658928	0.355923	-1.85132	0.0641234	0.785899
ENSMUSG00000035933.5	Cog5	17.0807	0.4231	0.228569	1.85108	0.0641581	0.785899
ENSMUSG00000039347.7	Atp6v0e2	2.2869	1.31946	0.711603	1.8542	0.06371	0.785899
ENSMUSG00000039523.16	Cep104	23.7073	0.522925	0.281163	1.85986	0.062905	0.785899
ENSMUSG00000040852.6	Plekhh2	3.28742	-1.16844	0.628555	-1.85894	0.0630361	0.785899
ENSMUSG00000044021.14	Muc19	1.11029	-1.70506	0.921748	-1.84981	0.0643415	0.785899
ENSMUSG00000044150.12	Bclaf3	38.6569	0.493892	0.266094	1.85608	0.0634419	0.785899
ENSMUSG00000047379.6	B4gat1	4.36155	-0.971522	0.523858	-1.85455	0.0636601	0.785899
ENSMUSG00000049588.13	Ccdc69	174.029	-0.318868	0.172419	-1.84938	0.0644031	0.785899
ENSMUSG00000058173.12	Smco4	28.3278	-1.04655	0.565403	-1.85098	0.0641726	0.785899
ENSMUSG00000058503.11	Fam133b	44.0709	-0.413387	0.222458	-1.85827	0.0631302	0.785899
ENSMUSG00000059878.12	Zfp422	2.90119	1.44708	0.780935	1.85301	0.0638805	0.785899
ENSMUSG00000063804.8	Lin28b	21.5062	-0.566021	0.30452	-1.85873	0.0630651	0.785899
ENSMUSG00000069769.13	Msi2	4.33456	1.01663	0.548581	1.85319	0.063855	0.785899
ENSMUSG00000073910.10	Mob3b	2.12427	1.30879	0.707636	1.84952	0.0643831	0.785899
ENSMUSG00000074884.12	Serf2	2467.23	-0.257813	0.138752	-1.85809	0.063156	0.785899
ENSMUSG00000075023.11	Accsl	657.946	-0.339576	0.182595	-1.85972	0.0629245	0.785899
ENSMUSG00000084981.7	Gm15962	6.8313	-0.85915	0.463544	-1.85344	0.0638195	0.785899
ENSMUSG00000087216.1	E130111B04Rik	1.49842	-1.50466	0.80854	-1.86096	0.0627493	0.785899
ENSMUSG00000087385.8	Frg2f1	171.254	-0.344437	0.185542	-1.85638	0.0633992	0.785899
ENSMUSG00000091831.5	Gm4707	1.87739	1.77882	0.960966	1.85108	0.0641586	0.785899
ENSMUSG00000093380.1	Gm20685	6.91442	-0.81066	0.436974	-1.85517	0.063572	0.785899
ENSMUSG00000097723.1	Gm26848	4.68854	-0.758912	0.409803	-1.8519	0.0640407	0.785899
ENSMUSG00000097755.1	2010110K18Rik	84.5237	-0.322768	0.173374	-1.86169	0.0626468	0.785899
ENSMUSG00000102101.1	Zbtb11os1	14.7977	0.417527	0.22418	1.86247	0.0625373	0.785899
ENSMUSG00000107070.1	Gm35191	8.87442	-0.803241	0.432031	-1.85922	0.0629955	0.785899
ENSMUSG00000113321.1	Gm8075	6.49069	-0.768404	0.415683	-1.84853	0.0645256	0.786755
ENSMUSG00000015289.4	Lage3	94.6138	-0.492926	0.267304	-1.84407	0.0651731	0.787944
ENSMUSG00000020349.4	Ppp2ca	45.3597	0.3863	0.209431	1.84452	0.0651067	0.787944
ENSMUSG00000029650.10	Slc46a3	0.96165	-2.04144	1.10576	-1.84619	0.0648649	0.787944
ENSMUSG00000033313.11	Fbxl8	9.18123	-0.687115	0.372323	-1.84548	0.0649676	0.787944
ENSMUSG00000041297.8	Cdk13	13.465	0.501957	0.272154	1.84438	0.0651271	0.787944
ENSMUSG00000063659.11	Zbtb18	14.5988	-0.503061	0.272765	-1.8443	0.0651392	0.787944
ENSMUSG00000099517.2	Hist1h3g	3.197	-1.25902	0.682083	-1.84585	0.0649144	0.787944
ENSMUSG00000110350.1	Gm10252	260.685	-0.347292	0.188087	-1.84644	0.0648281	0.787944
ENSMUSG00000115157.1	Gm49397	11.645	-0.664571	0.359963	-1.84622	0.0648602	0.787944
ENSMUSG00000054091.9	1810037I17Rik	62.1492	-0.485936	0.263562	-1.84372	0.0652232	0.787996
ENSMUSG00000029208.16	Guf1	3.16335	-0.935696	0.507917	-1.84222	0.0654427	0.788683
ENSMUSG00000044359.1	P2ry4	1.34763	-1.82092	0.988848	-1.84145	0.0655554	0.788683
ENSMUSG00000067942.6	Zfp160	7.02219	-0.67337	0.365628	-1.84168	0.0655215	0.788683
ENSMUSG00000087693.1	Gm16191	1.69872	-1.10621	0.600621	-1.84178	0.0655076	0.788683
ENSMUSG00000105361.1	AY036118	64292.6	0.52196	0.283279	1.84257	0.0653924	0.788683
ENSMUSG00000117631.1	AC122243.2	4.35932	-1.12342	0.609837	-1.84216	0.0654516	0.788683
ENSMUSG00000013415.9	Igf2bp1	61.6116	0.463457	0.25186	1.84014	0.0657479	0.789252
ENSMUSG00000030522.14	Mtmr10	4.24858	-0.754995	0.410236	-1.84039	0.0657106	0.789252
ENSMUSG00000097119.2	B230354K17Rik	64.8559	0.344874	0.187351	1.84079	0.065652	0.789252
ENSMUSG00000098178.1	Gm42418	67210.5	0.520596	0.282952	1.83988	0.0657863	0.789252
ENSMUSG00000029209.15	Gnpda2	24.5088	-0.750351	0.407944	-1.83935	0.0658641	0.789403
ENSMUSG00000035367.9	Rmi1	270.697	0.226243	0.123014	1.83917	0.0658907	0.789403
ENSMUSG00000023150.14	Ivns1abp	48.5099	0.425182	0.231688	1.83515	0.0664835	0.789783
ENSMUSG00000023994.13	Nfya	32.3668	0.490499	0.267354	1.83465	0.0665581	0.789783
ENSMUSG00000025421.14	Hdhd2	74.257	-0.509941	0.277987	-1.83441	0.0665934	0.789783
ENSMUSG00000025464.15	Paox	11.2919	0.493652	0.268701	1.83718	0.0661835	0.789783
ENSMUSG00000027893.14	Ahcyl1	12.6313	0.590598	0.321845	1.83504	0.0664997	0.789783
ENSMUSG00000031604.10	Msmo1	14.9157	-0.713825	0.388535	-1.83722	0.066177	0.789783
ENSMUSG00000034032.15	Rpap1	36.1076	0.377392	0.20527	1.83851	0.0659867	0.789783
ENSMUSG00000036158.12	Prickle1	128.217	-0.29474	0.16054	-1.83593	0.0663678	0.789783
ENSMUSG00000037204.7	Atg101	268.485	-0.293426	0.159886	-1.83522	0.0664732	0.789783
ENSMUSG00000038214.15	Bend3	131.86	0.303611	0.165469	1.83486	0.0665272	0.789783
ENSMUSG00000070392.5	Gm20634	15.4016	-0.839662	0.45771	-1.83448	0.0665821	0.789783
ENSMUSG00000085453.1	Gm12018	2.74966	-1.06979	0.583217	-1.83429	0.0666115	0.789783
ENSMUSG00000085541.1	Gm16010	2.67188	-1.35092	0.735138	-1.83764	0.0661157	0.789783
ENSMUSG00000109176.1	Zfp264	3.62595	1.16169	0.63309	1.83495	0.0665133	0.789783
ENSMUSG00000030757.13	Zkscan2	1.64145	1.38952	0.757831	1.83355	0.0667204	0.790529
ENSMUSG00000022351.14	Sqle	115.439	-0.306219	0.167086	-1.83269	0.066848	0.79095
ENSMUSG00000059327.9	Eda	95.7354	0.439586	0.239835	1.83287	0.0668219	0.79095
ENSMUSG00000001497.18	Pax9	5.44533	-1.77759	0.971328	-1.83006	0.0672416	0.791472
ENSMUSG00000006445.3	Epha2	2.71324	1.43483	0.786244	1.82492	0.0680133	0.791472
ENSMUSG00000013973.12	Dedd	55.1568	-0.268567	0.146875	-1.82854	0.0674684	0.791472
ENSMUSG00000020137.5	Thap2	5.15498	0.838426	0.458827	1.82732	0.0676509	0.791472
ENSMUSG00000022683.13	Pla2g10	1.57401	1.39085	0.760644	1.82852	0.0674711	0.791472
ENSMUSG00000024537.4	Psmg2	8.15933	-0.893228	0.488996	-1.82666	0.0677512	0.791472
ENSMUSG00000025955.13	Akr1cl	11.4176	-0.650954	0.35676	-1.82463	0.0680574	0.791472
ENSMUSG00000026155.13	Smap1	6.51208	-0.671092	0.36661	-1.83053	0.0671702	0.791472
ENSMUSG00000026989.5	Dapl1	1.83033	-1.62959	0.890716	-1.82953	0.0673198	0.791472
ENSMUSG00000029822.15	Osbpl3	3.79197	-0.883816	0.483675	-1.82729	0.0676555	0.791472
ENSMUSG00000029844.9	Hoxa1	2.16452	-1.72113	0.943355	-1.82448	0.06808	0.791472
ENSMUSG00000031163.2	Glod5	5.14752	0.991542	0.542338	1.82827	0.0675087	0.791472
ENSMUSG00000036138.16	Acaa1a	13.2043	-0.616319	0.337474	-1.82627	0.0678093	0.791472
ENSMUSG00000039473.8	Ubn1	130.017	0.240393	0.131381	1.82974	0.0672883	0.791472
ENSMUSG00000056895.4	Hist3h2ba	6.12025	-0.92139	0.503804	-1.82887	0.0674196	0.791472
ENSMUSG00000059301.7	Gm5434	47.1392	-0.588828	0.321545	-1.83125	0.0670637	0.791472
ENSMUSG00000062369.2	Usp17lb	391.61	-0.416264	0.228031	-1.82547	0.0679297	0.791472
ENSMUSG00000070972.13	Dnajc25	3.55388	-0.980812	0.53645	-1.82834	0.0674989	0.791472
ENSMUSG00000080006.4	Rps19-ps7	1.96937	-1.21917	0.666744	-1.82854	0.0674689	0.791472
ENSMUSG00000087538.1	Gm16341	2.55985	-1.31504	0.720802	-1.82442	0.0680891	0.791472
ENSMUSG00000096403.2	Gm9825	8.08876	-0.886072	0.48452	-1.82876	0.0674354	0.791472
ENSMUSG00000097786.3	4933429H19Rik	73.0687	-0.340418	0.186518	-1.82512	0.0679832	0.791472
ENSMUSG00000110402.1	Gm7203	3.02879	-1.1377	0.621245	-1.83132	0.0670523	0.791472
ENSMUSG00000114210.1	A330084C13Rik	1.54303	-1.70146	0.931408	-1.82676	0.0677356	0.791472
ENSMUSG00000036368.8	Rmdn2	5.03919	-0.980858	0.537729	-1.82407	0.0681408	0.791538
ENSMUSG00000028640.11	Tfap2c	204.84	0.302998	0.166237	1.82269	0.0683503	0.792642
ENSMUSG00000037458.15	Azin1	216.754	-0.222224	0.121981	-1.8218	0.0684851	0.792642
ENSMUSG00000040795.12	Iqcc	3.44095	1.08441	0.594897	1.82286	0.0683249	0.792642
ENSMUSG00000058897.17	Col25a1	5.87542	-0.81303	0.446243	-1.82195	0.068463	0.792642
ENSMUSG00000075376.10	Rc3h2	24.1259	0.49284	0.270464	1.82221	0.0684238	0.792642
ENSMUSG00000089945.13	Pakap	30.2231	-0.374841	0.205773	-1.82162	0.0685124	0.792642
ENSMUSG00000010607.8	Pigyl	172.456	-0.270792	0.149183	-1.81516	0.0694986	0.794033
ENSMUSG00000016559.14	H3f3b	3531.44	-0.270553	0.148862	-1.81748	0.0691444	0.794033
ENSMUSG00000018770.9	Atp5g3	52.1962	0.339595	0.186928	1.81671	0.069261	0.794033
ENSMUSG00000020806.15	Rhbdf2	4.95285	-0.818062	0.449738	-1.81897	0.0689157	0.794033
ENSMUSG00000026975.10	Dph7	37.708	-0.440455	0.242353	-1.81741	0.0691546	0.794033
ENSMUSG00000039201.9	Tbc1d25	22.762	0.467918	0.257411	1.81779	0.0690969	0.794033
ENSMUSG00000040123.17	Zmym5	6.9392	-0.652629	0.358846	-1.81869	0.0689593	0.794033
ENSMUSG00000040650.8	Cyp2b23	1.05128	-1.82332	1.00223	-1.81927	0.0688702	0.794033
ENSMUSG00000060183.6	Cxcl11	6.31174	-0.799098	0.439965	-1.81628	0.0693279	0.794033
ENSMUSG00000061451.13	Tmem151a	12.8119	-0.894152	0.492235	-1.81651	0.0692915	0.794033
ENSMUSG00000066487.3	Gm5786	1.18951	-1.85244	1.02055	-1.81514	0.0695019	0.794033
ENSMUSG00000074052.7	BC048644	3.10387	1.12429	0.619412	1.81509	0.0695102	0.794033
ENSMUSG00000085039.2	Gm15927	1.5676	1.31225	0.721186	1.81957	0.0688246	0.794033
ENSMUSG00000098243.3	Gm4258	2.43817	-1.32536	0.729007	-1.81804	0.0690585	0.794033
ENSMUSG00000099144.1	Gm27486	56.3612	0.336081	0.18475	1.81911	0.0688946	0.794033
ENSMUSG00000103009.1	Gm4430	5.92254	-0.963582	0.530842	-1.8152	0.0694937	0.794033
ENSMUSG00000103393.1	Gm38304	4.8379	-0.831275	0.457139	-1.81843	0.0689984	0.794033
ENSMUSG00000115810.1	Gm49066	10.3626	-0.628885	0.346299	-1.81602	0.0693678	0.794033
ENSMUSG00000022179.5	4931414P19Rik	2.62511	-1.18651	0.653876	-1.81458	0.0695892	0.794223
ENSMUSG00000107246.1	Gm42560	1.72429	-1.57916	0.870361	-1.81438	0.0696192	0.794223
ENSMUSG00000027861.13	Casq2	1.16778	-1.58547	0.874004	-1.81403	0.0696728	0.794307
ENSMUSG00000003923.14	Tfam	9.37619	0.563114	0.31072	1.81229	0.0699418	0.795217
ENSMUSG00000022106.14	Rcbtb2	7.84042	-0.718546	0.396782	-1.81093	0.070151	0.795217
ENSMUSG00000029534.17	St7	7.04081	-0.70143	0.38701	-1.81244	0.0699189	0.795217
ENSMUSG00000029655.17	N4bp2l2	279.273	0.241145	0.133127	1.81139	0.07008	0.795217
ENSMUSG00000031904.5	Slc7a6	52.0961	0.535435	0.295735	1.81052	0.0702152	0.795217
ENSMUSG00000042446.16	Zmym4	26.0661	-0.383303	0.211513	-1.81219	0.0699563	0.795217
ENSMUSG00000043496.7	Tril	4.02627	-1.49797	0.827338	-1.8106	0.0702036	0.795217
ENSMUSG00000050089.13	Akap4	1.66707	1.32179	0.729925	1.81086	0.0701623	0.795217
ENSMUSG00000086859.4	Snhg20	107.936	0.521442	0.28774	1.8122	0.0699559	0.795217
ENSMUSG00000094230.5	Gm21847	3.25037	1.0494	0.579544	1.81073	0.0701829	0.795217
ENSMUSG00000002007.5	Srpk3	0.873469	1.86907	1.03597	1.80417	0.0712054	0.797081
ENSMUSG00000018209.15	Stk4	49.7252	0.344664	0.190551	1.80878	0.0704859	0.797081
ENSMUSG00000026305.15	Lrrfip1	382.725	-0.330611	0.183054	-1.80609	0.0709044	0.797081
ENSMUSG00000028023.16	Pitx2	1.92755	-1.18196	0.654735	-1.80526	0.0710346	0.797081
ENSMUSG00000028098.13	Rnf115	63.8799	-0.317765	0.176394	-1.80146	0.071631	0.797081
ENSMUSG00000028601.18	Echdc2	51.7705	0.455615	0.25295	1.8012	0.0716709	0.797081
ENSMUSG00000029151.14	Slc30a3	56.9719	-0.621238	0.344455	-1.80354	0.0713042	0.797081
ENSMUSG00000029363.14	Rfc5	68.8535	-0.367149	0.203205	-1.80679	0.0707951	0.797081
ENSMUSG00000030103.11	Bhlhe40	8.63045	-1.33461	0.741037	-1.801	0.0717022	0.797081
ENSMUSG00000030752.8	Kdm8	19.45	0.536095	0.297391	1.80266	0.0714416	0.797081
ENSMUSG00000031776.17	Arl2bp	28.2145	-0.628899	0.34861	-1.80402	0.0712281	0.797081
ENSMUSG00000034482.2	Ly6g5c	4.13854	-1.32824	0.734597	-1.80812	0.0705883	0.797081
ENSMUSG00000040276.15	Pacsin1	33.9721	-0.476476	0.263706	-1.80685	0.0707864	0.797081
ENSMUSG00000047789.5	Slc38a9	3.81329	-0.998156	0.553447	-1.80353	0.0713054	0.797081
ENSMUSG00000051159.16	Cited1	111.155	-0.531784	0.293942	-1.80915	0.0704283	0.797081
ENSMUSG00000053644.13	Aldh7a1	13.4563	-0.45304	0.251229	-1.80329	0.0713419	0.797081
ENSMUSG00000053730.15	Tmem39b	42.0409	0.394457	0.218944	1.80164	0.0716027	0.797081
ENSMUSG00000055932.15	Fto	4.40468	-0.986926	0.547644	-1.80213	0.0715251	0.797081
ENSMUSG00000063239.17	Grm4	9.03974	-0.735558	0.407737	-1.804	0.0712313	0.797081
ENSMUSG00000072494.7	Ppp1r3e	6.05762	0.972267	0.538321	1.80611	0.0709012	0.797081
ENSMUSG00000080717.10	B230307C23Rik	1.62285	1.85016	1.02618	1.80296	0.0713945	0.797081
ENSMUSG00000100838.1	Gm29094	10.7756	-0.766179	0.424719	-1.80397	0.0712367	0.797081
ENSMUSG00000110925.1	Gm47858	2.26698	-1.29951	0.721486	-1.80117	0.0716769	0.797081
ENSMUSG00000114893.1	Gm48684	1.00169	1.86635	1.03637	1.80086	0.0717243	0.797081
ENSMUSG00000115219.2	Eef1akmt4	52.7171	0.357898	0.198319	1.80466	0.0711282	0.797081
ENSMUSG00000027806.9	Tsc22d2	97.3587	0.32802	0.182265	1.79968	0.0719108	0.797092
ENSMUSG00000031217.8	Efnb1	2.97972	-1.45006	0.80553	-1.80013	0.0718402	0.797092
ENSMUSG00000117655.1	AC140413.1	12.8978	-0.801855	0.445453	-1.80009	0.0718469	0.797092
ENSMUSG00000069835.10	Sat2	45.1717	-0.665347	0.369898	-1.79873	0.0720616	0.79825
ENSMUSG00000025757.12	Hspa4l	11.2632	-0.726496	0.404154	-1.79757	0.0722447	0.798527
ENSMUSG00000040774.15	Cept1	13.0401	-0.525518	0.292377	-1.7974	0.0722725	0.798527
ENSMUSG00000087259.7	2610035D17Rik	1.61645	-1.49643	0.832177	-1.79821	0.0721432	0.798527
ENSMUSG00000103030.1	E330011M16Rik	26.3329	-0.564593	0.314031	-1.79789	0.0721942	0.798527
ENSMUSG00000011114.18	Tbrg1	235.236	0.514897	0.287281	1.79231	0.0730834	0.799058
ENSMUSG00000021360.16	Gcnt2	16.9367	-0.50285	0.280276	-1.79413	0.0727929	0.799058
ENSMUSG00000022607.17	Ptk2	50.7171	-0.355216	0.197804	-1.7958	0.0725259	0.799058
ENSMUSG00000025228.4	Actr1a	106.426	-0.417416	0.232662	-1.79409	0.0727995	0.799058
ENSMUSG00000032332.17	Col12a1	4.16359	-1.31778	0.735725	-1.79113	0.0732722	0.799058
ENSMUSG00000034152.6	Exoc3	11.1475	0.622132	0.347129	1.79222	0.0730976	0.799058
ENSMUSG00000034762.9	Glis1	14.3624	-0.716736	0.399731	-1.79305	0.0729657	0.799058
ENSMUSG00000037419.9	Endod1	8.52019	0.553206	0.308079	1.79566	0.0725481	0.799058
ENSMUSG00000038242.12	Aox4	1.26216	-1.38771	0.774831	-1.79098	0.0732966	0.799058
ENSMUSG00000039953.13	Clstn1	15.7479	-0.617522	0.344663	-1.79167	0.0731859	0.799058
ENSMUSG00000044328.13	Trp53i13	22.522	0.445567	0.248243	1.79488	0.0726725	0.799058
ENSMUSG00000050708.16	Ftl1	283.494	-0.334518	0.186662	-1.79211	0.0731156	0.799058
ENSMUSG00000054598.13	9130230L23Rik	3.2128	-1.09642	0.61043	-1.79615	0.0724713	0.799058
ENSMUSG00000060808.4	B9d1os	1.44357	-1.71672	0.957229	-1.79342	0.0729056	0.799058
ENSMUSG00000067702.5	Tuba3a	18.1001	-0.649226	0.361906	-1.79391	0.072828	0.799058
ENSMUSG00000074754.4	Smim26	51.0581	-0.331195	0.184498	-1.79512	0.0726351	0.799058
ENSMUSG00000086753.1	Gm15751	36.0378	-0.399884	0.223271	-1.79103	0.0732887	0.799058
ENSMUSG00000089762.3	Ier5l	6.71678	-0.768262	0.42887	-1.79136	0.0732347	0.799058
ENSMUSG00000024939.6	Fam89b	18.8283	0.536716	0.300172	1.78803	0.0737718	0.799796
ENSMUSG00000025871.18	4833439L19Rik	51.9927	0.327479	0.183049	1.78902	0.0736108	0.799796
ENSMUSG00000026411.17	Tmem9	3.34585	-0.886187	0.495774	-1.78748	0.0738596	0.799796
ENSMUSG00000028480.14	Glipr2	10.221	-0.989331	0.553466	-1.78752	0.0738537	0.799796
ENSMUSG00000032593.5	Amigo3	3.73198	0.889332	0.497132	1.78893	0.0736267	0.799796
ENSMUSG00000033918.16	Parl	166.349	-0.372705	0.20828	-1.78944	0.0735442	0.799796
ENSMUSG00000043923.8	Ccdc84	18.5073	-0.491915	0.274982	-1.78889	0.0736318	0.799796
ENSMUSG00000049504.12	Proser1	1.22463	1.88627	1.0554	1.78726	0.0738956	0.799796
ENSMUSG00000062202.13	Btbd9	11.9135	-0.549619	0.307276	-1.78868	0.073666	0.799796
ENSMUSG00000087601.3	Uchl1os	284.171	-0.488101	0.272964	-1.78815	0.0737521	0.799796
ENSMUSG00000109805.1	Gm45886	29.7195	-0.561321	0.314097	-1.78709	0.0739225	0.799796
ENSMUSG00000001891.16	Ugp2	2.77636	-1.05796	0.597088	-1.77186	0.0764179	0.800239
ENSMUSG00000001948.10	Spa17	2.92147	0.82452	0.468109	1.76138	0.0781733	0.800239
ENSMUSG00000002076.11	Hsf2bp	53.1586	-0.529944	0.298997	-1.7724	0.0763275	0.800239
ENSMUSG00000004929.12	Thop1	140.786	0.390191	0.220718	1.76782	0.0770902	0.800239
ENSMUSG00000010048.10	Ifrd2	11.1051	0.576578	0.326816	1.76423	0.0776935	0.800239
ENSMUSG00000015467.14	Egfl8	1.73609	-1.29637	0.729652	-1.77669	0.0756185	0.800239
ENSMUSG00000018845.14	Unc45b	3.49314	-0.933415	0.52549	-1.77628	0.0756874	0.800239
ENSMUSG00000018848.4	Rars	158.655	0.393118	0.220466	1.78313	0.0745656	0.800239
ENSMUSG00000019883.11	Echdc1	9.49601	0.430007	0.241349	1.78168	0.0748011	0.800239
ENSMUSG00000020088.10	Sar1a	113.202	0.292828	0.16482	1.77666	0.0756246	0.800239
ENSMUSG00000020211.15	Sf3a2	94.9032	-0.293142	0.166215	-1.76363	0.0777949	0.800239
ENSMUSG00000020541.12	Tom1l1	10.693	-0.690399	0.391911	-1.76162	0.0781333	0.800239
ENSMUSG00000021824.13	Ap3m1	62.9342	-0.467467	0.265669	-1.75958	0.0784785	0.800239
ENSMUSG00000021870.17	Slmap	34.2878	0.432209	0.244037	1.77108	0.076547	0.800239
ENSMUSG00000022195.7	6030458C11Rik	36.7787	-0.503287	0.28318	-1.77727	0.0755241	0.800239
ENSMUSG00000022441.17	Efcab6	13.9027	-0.691939	0.388912	-1.77917	0.0752124	0.800239
ENSMUSG00000022747.17	St3gal6	10.0513	-0.621112	0.35223	-1.76337	0.0778381	0.800239
ENSMUSG00000022991.5	Lalba	1.2623	-1.39808	0.783052	-1.78543	0.0741917	0.800239
ENSMUSG00000024145.6	Pigf	88.3112	-0.49159	0.277565	-1.77108	0.0765473	0.800239
ENSMUSG00000024673.9	Ms4a1	14.4606	-0.61485	0.346646	-1.77371	0.0761105	0.800239
ENSMUSG00000024697.3	Gna14	18.4817	-0.578573	0.325097	-1.77969	0.0751263	0.800239
ENSMUSG00000024889.4	Rce1	13.9946	0.445747	0.253249	1.76011	0.0783889	0.800239
ENSMUSG00000025745.12	Hadha	14.4665	-0.579746	0.327946	-1.76781	0.0770926	0.800239
ENSMUSG00000026027.13	Stradb	142.188	-0.344929	0.194243	-1.77576	0.0757719	0.800239
ENSMUSG00000026707.15	Nsun6	6.44315	-0.777052	0.43953	-1.76792	0.0770749	0.800239
ENSMUSG00000027365.14	Trpm7	111.122	0.318107	0.178228	1.78483	0.0742889	0.800239
ENSMUSG00000027378.16	Nphp1	6.60947	-0.80362	0.451847	-1.77852	0.0753184	0.800239
ENSMUSG00000027520.15	Zdbf2	3.1137	1.21233	0.683701	1.77319	0.0761973	0.800239
ENSMUSG00000027761.4	Aadac	4.0476	-0.959432	0.540203	-1.77606	0.0757233	0.800239
ENSMUSG00000028232.13	Tmem68	79.9615	0.312923	0.17696	1.76833	0.0770065	0.800239
ENSMUSG00000028952.12	Zbtb48	17.6353	0.433476	0.245602	1.76495	0.0775722	0.800239
ENSMUSG00000029686.15	Cul1	405.331	-0.362945	0.205066	-1.7699	0.0767444	0.800239
ENSMUSG00000031754.10	Nudt21	44.8681	-0.414595	0.23547	-1.76071	0.0782872	0.800239
ENSMUSG00000031843.2	Mphosph6	1656.61	-0.431461	0.242366	-1.7802	0.075043	0.800239
ENSMUSG00000032606.7	Nicn1	94.2606	-0.309981	0.175185	-1.76945	0.0768186	0.800239
ENSMUSG00000032726.12	Bmp8a	1.07831	1.77558	1.00083	1.77412	0.0760441	0.800239
ENSMUSG00000033902.12	Mapkbp1	32.0361	-0.342235	0.191866	-1.78372	0.074469	0.800239
ENSMUSG00000034330.10	Plcg2	3.49237	-1.01683	0.577189	-1.76169	0.0781219	0.800239
ENSMUSG00000034868.9	Myl12b	24.5078	-0.40329	0.228453	-1.76531	0.0775119	0.800239
ENSMUSG00000036432.8	Siah2	452.717	-0.270371	0.152365	-1.77449	0.0759813	0.800239
ENSMUSG00000036854.14	Hspb6	5.55934	-0.961154	0.540369	-1.7787	0.075289	0.800239
ENSMUSG00000036966.15	Spryd3	37.5471	-0.337853	0.191656	-1.76281	0.0779325	0.800239
ENSMUSG00000037348.15	Paqr7	1.5882	-1.29147	0.725755	-1.77948	0.075161	0.800239
ENSMUSG00000038127.14	Ccdc50	68.0861	-0.477623	0.267853	-1.78315	0.0745618	0.800239
ENSMUSG00000038167.6	Plekhg6	4.35645	-0.893753	0.504256	-1.77242	0.0763253	0.800239
ENSMUSG00000038489.8	Polr2l	772.666	-0.263081	0.149008	-1.76556	0.0774702	0.800239
ENSMUSG00000038705.13	Gmeb2	22.2091	0.414823	0.234107	1.77194	0.0764046	0.800239
ENSMUSG00000038712.16	Mindy1	210.341	-0.300847	0.168631	-1.78405	0.0744151	0.800239
ENSMUSG00000038803.7	Ost4	324.968	0.248148	0.140913	1.761	0.0782385	0.800239
ENSMUSG00000038982.10	Bloc1s5	0.958165	-1.39692	0.786749	-1.77556	0.0758048	0.800239
ENSMUSG00000039450.11	Dcxr	3.77685	-1.07174	0.605171	-1.77097	0.0765653	0.800239
ENSMUSG00000039958.17	Etfbkmt	5.60194	-0.782472	0.438269	-1.78537	0.0742012	0.800239
ENSMUSG00000040586.8	Ofd1	17.7264	-0.516238	0.292436	-1.7653	0.0775128	0.800239
ENSMUSG00000041995.8	Zbed3	3201.63	-0.679276	0.381661	-1.77979	0.0751102	0.800239
ENSMUSG00000043372.12	Hexim2	8.3364	-0.811342	0.455417	-1.78154	0.0748248	0.800239
ENSMUSG00000044294.8	Krt84	58.0583	-0.455661	0.258108	-1.76539	0.0774987	0.800239
ENSMUSG00000044626.13	Liph	1.12071	-1.85524	1.04785	-1.77052	0.0766397	0.800239
ENSMUSG00000044647.16	Csrnp3	34.4033	-0.414476	0.2329	-1.77963	0.0751357	0.800239
ENSMUSG00000045284.9	Dcaf12l1	7.99095	-1.03917	0.588207	-1.76667	0.0772835	0.800239
ENSMUSG00000047459.14	Dynlrb1	128.542	-0.364195	0.20696	-1.75974	0.0784527	0.800239
ENSMUSG00000048154.17	Kmt2d	293.627	0.324203	0.183608	1.76574	0.0774398	0.800239
ENSMUSG00000050957.4	Insl6	2.79963	-1.54309	0.867067	-1.77966	0.0751312	0.800239
ENSMUSG00000052456.9	Asna1	139.378	-0.356007	0.201876	-1.76349	0.0778173	0.800239
ENSMUSG00000052551.16	Adarb2	43.5466	-0.361045	0.203938	-1.77036	0.0766664	0.800239
ENSMUSG00000053137.7	Mapk11	6.84391	0.716958	0.405817	1.7667	0.0772783	0.800239
ENSMUSG00000053559.13	Smagp	301.418	-0.443803	0.251926	-1.76164	0.0781306	0.800239
ENSMUSG00000053581.13	Zfand2a	289.146	0.267784	0.150237	1.78241	0.0746824	0.800239
ENSMUSG00000057897.14	Camk2b	1.24547	1.88371	1.0614	1.77475	0.0759393	0.800239
ENSMUSG00000063317.7	Usp31	37.6991	0.371016	0.210312	1.76413	0.0777108	0.800239
ENSMUSG00000066137.12	Gm11487	20.7061	-0.760527	0.426582	-1.78284	0.0746126	0.800239
ENSMUSG00000068479.5	Mfap1a	39.1789	-0.324222	0.182884	-1.77284	0.0762559	0.800239
ENSMUSG00000069495.12	Epc2	86.1823	0.219307	0.123838	1.77092	0.0765735	0.800239
ENSMUSG00000074281.3	Gm12522	5.07034	-1.09593	0.618243	-1.77265	0.0762873	0.800239
ENSMUSG00000078143.3	Gm17344	2.92413	0.848079	0.477001	1.77794	0.0754139	0.800239
ENSMUSG00000079480.3	Pin4	38.3115	-0.498069	0.28186	-1.76708	0.0772147	0.800239
ENSMUSG00000080363.1	Gm25778	3.00101	-1.44813	0.812565	-1.78217	0.0747221	0.800239
ENSMUSG00000081187.1	3110067C02Rik	2.03354	1.46451	0.830879	1.76261	0.0779671	0.800239
ENSMUSG00000085385.7	Snhg17	38.7909	0.43073	0.241365	1.78456	0.074333	0.800239
ENSMUSG00000090000.1	Ier3ip1	89.5311	-0.548318	0.310339	-1.76683	0.0772564	0.800239
ENSMUSG00000090069.2	E430024P14Rik	5.12639	0.890552	0.504287	1.76596	0.0774022	0.800239
ENSMUSG00000090216.1	Gm16549	5.45968	-1.0249	0.57375	-1.78632	0.0740476	0.800239
ENSMUSG00000091415.5	Ak9	1.55454	-1.50098	0.84642	-1.77333	0.0761735	0.800239
ENSMUSG00000092284.1	Gm8801	85.9604	-0.514612	0.28822	-1.78548	0.0741836	0.800239
ENSMUSG00000095567.7	Noc2l	75.1311	0.444005	0.249359	1.78059	0.0749802	0.800239
ENSMUSG00000096974.2	Gm26881	1.20185	1.53309	0.868422	1.76537	0.0775018	0.800239
ENSMUSG00000097791.1	Gm17315	1.11018	-1.33439	0.752596	-1.77306	0.0762196	0.800239
ENSMUSG00000098065.1	Gm5177	7.83161	-0.770401	0.437217	-1.76206	0.0780596	0.800239
ENSMUSG00000098194.1	Gm7286	3.57921	1.17794	0.664651	1.77226	0.0763509	0.800239
ENSMUSG00000099576.1	Gm29040	2.0153	1.43715	0.810095	1.77405	0.0760548	0.800239
ENSMUSG00000104063.1	Pcdhgb7	4.7025	-1.18146	0.669986	-1.76341	0.0778312	0.800239
ENSMUSG00000105339.1	Gm42457	7.68335	0.633288	0.356759	1.77511	0.0758793	0.800239
ENSMUSG00000106383.1	E330034L11Rik	1.05067	-1.5492	0.870167	-1.78035	0.0750194	0.800239
ENSMUSG00000109049.1	4930479H17Rik	3.0697	1.11324	0.632532	1.75997	0.0784131	0.800239
ENSMUSG00000112274.1	Gm47525	6.48716	0.665818	0.377368	1.76437	0.077669	0.800239
ENSMUSG00000117406.1	Ntn3	0.876896	-1.90102	1.08021	-1.75986	0.078432	0.800239
ENSMUSG00000001168.16	Oas1h	19.4756	-0.554411	0.315574	-1.75684	0.0789457	0.80041
ENSMUSG00000006288.8	Ttc5	3.49084	0.824529	0.469287	1.75698	0.0789211	0.80041
ENSMUSG00000019948.4	Actr6	52.4402	-0.4887	0.277974	-1.75808	0.0787338	0.80041
ENSMUSG00000025404.15	R3hdm2	92.4358	0.199107	0.113352	1.75653	0.0789984	0.80041
ENSMUSG00000027012.15	Dync1i2	51.3517	-0.468154	0.266299	-1.758	0.0787472	0.80041
ENSMUSG00000027086.16	Fastkd1	62.4221	-0.307876	0.175181	-1.75747	0.0788371	0.80041
ENSMUSG00000031534.15	Smim19	3.82136	0.838108	0.476449	1.75907	0.0785653	0.80041
ENSMUSG00000039713.16	Plekhg5	20.2668	-0.499476	0.284017	-1.75861	0.0786429	0.80041
ENSMUSG00000056310.14	Tyw1	36.906	-0.386114	0.219847	-1.75628	0.0790399	0.80041
ENSMUSG00000058581.7	Gm5801	1.12428	1.73212	0.986288	1.7562	0.079054	0.80041
ENSMUSG00000073600.4	Prob1	9.76869	-1.37834	0.78429	-1.75744	0.0788426	0.80041
ENSMUSG00000024048.15	Myl12a	62.1036	-0.474408	0.270188	-1.75584	0.079115	0.800556
ENSMUSG00000026270.11	Capn10	25.5836	-0.347524	0.197997	-1.7552	0.0792246	0.801193
ENSMUSG00000019505.7	Ubb	1682.94	-0.261488	0.149774	-1.74589	0.0808309	0.801618
ENSMUSG00000020205.8	Phlda1	2.14721	1.21252	0.693888	1.74743	0.0805634	0.801618
ENSMUSG00000021697.12	Depdc1b	22.3546	0.589573	0.336965	1.74966	0.0801774	0.801618
ENSMUSG00000022176.11	Rem2	1.33201	-1.94415	1.10886	-1.75328	0.0795535	0.801618
ENSMUSG00000022286.16	Grhl2	83.1399	0.432991	0.247544	1.74914	0.0802661	0.801618
ENSMUSG00000027896.15	Slc16a4	2.00526	1.28375	0.733665	1.74978	0.0801568	0.801618
ENSMUSG00000028300.14	C9orf72	12.2875	-0.595064	0.340349	-1.74839	0.0803958	0.801618
ENSMUSG00000028613.14	Lrp8	1.62027	-1.31048	0.749927	-1.74748	0.0805535	0.801618
ENSMUSG00000029313.18	Aff1	247.667	0.285405	0.163163	1.7492	0.080257	0.801618
ENSMUSG00000029635.15	Cdk8	87.4745	0.230273	0.131762	1.74763	0.0805273	0.801618
ENSMUSG00000029830.15	Svopl	6.45273	-0.788349	0.450554	-1.74973	0.0801646	0.801618
ENSMUSG00000030086.16	Chchd6	10.1282	-0.606376	0.346984	-1.74756	0.0805396	0.801618
ENSMUSG00000030934.9	Oat	150.558	0.307607	0.17619	1.74588	0.0808314	0.801618
ENSMUSG00000032175.11	Tyk2	32.6643	-0.430969	0.245896	-1.75265	0.0796623	0.801618
ENSMUSG00000032386.15	Trip4	30.22	-0.318514	0.181801	-1.752	0.0797741	0.801618
ENSMUSG00000035735.10	Dagla	5.90017	0.702608	0.400778	1.75311	0.0795828	0.801618
ENSMUSG00000040722.7	Scamp5	29.6526	0.550135	0.314974	1.74661	0.0807056	0.801618
ENSMUSG00000041431.16	Ccnb1	1388.4	-0.207838	0.11874	-1.75037	0.0800547	0.801618
ENSMUSG00000041594.18	Tmtc4	6.06597	-0.744139	0.425156	-1.75027	0.0800714	0.801618
ENSMUSG00000044229.9	Nxpe4	3.4607	-1.08003	0.61578	-1.75392	0.0794445	0.801618
ENSMUSG00000045275.16	Lca5l	10.3086	-0.646532	0.370117	-1.74683	0.0806666	0.801618
ENSMUSG00000047509.1	Gm6776	1.13808	1.59487	0.91277	1.74729	0.0805874	0.801618
ENSMUSG00000049323.8	Smcr8	24.28	-0.483793	0.276732	-1.74824	0.0804229	0.801618
ENSMUSG00000049339.16	Retreg2	24.2309	-0.377727	0.216401	-1.7455	0.0808985	0.801618
ENSMUSG00000051439.6	Cd14	2.04161	1.23191	0.705617	1.74586	0.0808354	0.801618
ENSMUSG00000052369.8	Tmem106c	17.1643	-0.560251	0.319764	-1.75208	0.0797607	0.801618
ENSMUSG00000054568.7	Usp17la	14.6523	-1.15384	0.65992	-1.74846	0.0803843	0.801618
ENSMUSG00000058587.9	Tmod3	41.1373	-0.364691	0.208355	-1.75034	0.0800598	0.801618
ENSMUSG00000067377.12	Tspan6	2.5782	1.23433	0.704625	1.75175	0.0798173	0.801618
ENSMUSG00000087269.1	D330023K18Rik	2.28913	-1.05017	0.601598	-1.74564	0.0808743	0.801618
ENSMUSG00000097017.1	Gm26707	6.22048	-1.20828	0.689567	-1.75223	0.0797342	0.801618
ENSMUSG00000106447.1	Gm42957	11.1021	0.484156	0.277338	1.74573	0.0808585	0.801618
ENSMUSG00000107994.1	D830050J10Rik	258.863	-0.282138	0.161067	-1.75168	0.0798281	0.801618
ENSMUSG00000113951.1	Gm2001	6.47745	-0.769933	0.439506	-1.75182	0.0798055	0.801618
ENSMUSG00000032666.16	1700025G04Rik	4.2008	-0.843429	0.483379	-1.74486	0.0810095	0.801798
ENSMUSG00000112555.1	Gm47027	13.5264	-0.679964	0.389697	-1.74486	0.0810099	0.801798
ENSMUSG00000022615.7	Tymp	78.0698	0.396262	0.227277	1.74352	0.0812424	0.803636
ENSMUSG00000031385.14	Plxnb3	2.84016	-1.04782	0.601091	-1.7432	0.0812986	0.80373
ENSMUSG00000033579.16	Fa2h	18.6565	-0.511938	0.293725	-1.74291	0.0813486	0.803762
ENSMUSG00000021572.9	Cep72	2.12715	-1.15725	0.664777	-1.74081	0.0817175	0.804132
ENSMUSG00000027175.10	Tcp11l1	23.1034	-0.500774	0.287595	-1.74125	0.0816401	0.804132
ENSMUSG00000029708.9	Gcc1	2.77312	-0.845134	0.485375	-1.7412	0.0816487	0.804132
ENSMUSG00000043987.18	Cep164	79.282	-0.546684	0.314073	-1.74063	0.0817487	0.804132
ENSMUSG00000049922.8	Slc35c1	7.28237	0.651316	0.373844	1.74221	0.0814709	0.804132
ENSMUSG00000055762.16	Eef1d	210.495	0.292776	0.168102	1.74166	0.0815684	0.804132
ENSMUSG00000067279.2	Ppp1r3c	1.25143	-1.76069	1.01156	-1.74056	0.0817603	0.804132
ENSMUSG00000098388.1	Mir8109	1.00775	1.77515	1.01978	1.74072	0.0817318	0.804132
ENSMUSG00000073486.2	Gm10518	66.8456	-0.326871	0.187886	-1.73973	0.0819062	0.805107
ENSMUSG00000021556.12	Golm1	10.9893	-0.686297	0.394811	-1.73829	0.082159	0.80713
ENSMUSG00000112087.1	Gm40765	10.4228	0.751291	0.43232	1.73781	0.082244	0.807167
ENSMUSG00000025261.17	Huwe1	107.601	0.364297	0.209808	1.73634	0.0825041	0.807291
ENSMUSG00000031639.12	Tlr3	1.80655	-1.24485	0.716689	-1.73695	0.0823962	0.807291
ENSMUSG00000055305.15	Zfp93	3.26542	-0.96288	0.554543	-1.73635	0.0825025	0.807291
ENSMUSG00000067995.4	Gtf2f2	319.925	0.322493	0.185709	1.73655	0.0824674	0.807291
ENSMUSG00000025787.6	Tgm4	0.793512	-1.6678	0.961261	-1.73501	0.0827389	0.808223
ENSMUSG00000026773.19	Pfkfb3	45.9966	0.412482	0.237747	1.73496	0.0827477	0.808223
ENSMUSG00000028919.11	Arhgef19	15.4866	0.720973	0.415609	1.73474	0.0827874	0.808223
ENSMUSG00000042594.16	Sh2b3	34.2026	0.266154	0.15337	1.73537	0.0826759	0.808223
ENSMUSG00000022940.17	Pigp	20.9827	-0.584313	0.337143	-1.73313	0.0830727	0.808254
ENSMUSG00000025860.15	Xiap	62.6006	0.34575	0.199486	1.73321	0.0830592	0.808254
ENSMUSG00000030598.15	Fbxo17	8.46345	-0.695627	0.401112	-1.73425	0.0828746	0.808254
ENSMUSG00000038000.10	Acd	94.9878	-0.483966	0.279134	-1.73381	0.0829518	0.808254
ENSMUSG00000039329.8	Tex19.1	534.48	-0.24997	0.144201	-1.73348	0.0830095	0.808254
ENSMUSG00000089775.1	Gm16270	2.66347	-1.25905	0.726396	-1.73329	0.0830448	0.808254
ENSMUSG00000002319.16	Ipo4	64.747	0.382336	0.220796	1.73163	0.0833402	0.80839
ENSMUSG00000019082.18	Slc25a22	12.6024	0.552801	0.319087	1.73245	0.083194	0.80839
ENSMUSG00000020882.17	Cacnb1	9.97989	0.619992	0.357945	1.73209	0.0832581	0.80839
ENSMUSG00000030720.16	Cln3	22.4878	-0.426626	0.246345	-1.73182	0.0833049	0.80839
ENSMUSG00000032590.14	Apeh	3.1978	-0.942143	0.543815	-1.73247	0.0831901	0.80839
ENSMUSG00000056211.13	R3hdm1	190.305	0.237523	0.137222	1.73094	0.0834628	0.80839
ENSMUSG00000070394.10	Tmem256	12.7319	-0.716914	0.414105	-1.73124	0.0834094	0.80839
ENSMUSG00000018995.12	Nars2	2.20283	1.11618	0.645012	1.73048	0.0835448	0.808729
ENSMUSG00000030082.14	Sec61a1	253.075	0.269261	0.155702	1.72934	0.083749	0.809338
ENSMUSG00000115888.1	Gm31369	1.66699	-1.47614	0.853584	-1.72934	0.0837483	0.809338
ENSMUSG00000101308.1	Gm28989	3.05665	-0.956418	0.553249	-1.72873	0.0838576	0.809932
ENSMUSG00000085878.1	Gm12823	23.1981	0.952256	0.551044	1.72809	0.0839715	0.810577
ENSMUSG00000059772.12	Slx1b	3.51288	0.822761	0.476291	1.72743	0.08409	0.811266
ENSMUSG00000029186.12	Pi4k2b	25.1301	-0.362479	0.209931	-1.72665	0.08423	0.812161
ENSMUSG00000000617.14	Grm6	1.38711	1.76948	1.03012	1.71773	0.0858456	0.812287
ENSMUSG00000001151.10	Pcnt	97.2465	0.260245	0.150934	1.72423	0.0846658	0.812287
ENSMUSG00000001827.12	Folr1	287.899	-0.362196	0.210448	-1.72107	0.0852381	0.812287
ENSMUSG00000004221.16	Ikbkg	39.8431	-0.494938	0.287799	-1.71973	0.0854806	0.812287
ENSMUSG00000008450.8	Nutf2	195.463	-0.256436	0.148902	-1.72217	0.0850384	0.812287
ENSMUSG00000020434.4	4921536K21Rik	2.37411	1.1334	0.659709	1.71802	0.0857924	0.812287
ENSMUSG00000020524.16	Gria1	1.59519	1.74795	1.01449	1.72299	0.0848901	0.812287
ENSMUSG00000020687.13	Cdc27	173.628	0.244738	0.142142	1.72178	0.0851091	0.812287
ENSMUSG00000021252.11	Erg28	27.6387	-0.468749	0.273266	-1.71536	0.0862797	0.812287
ENSMUSG00000022871.13	Fetub	2.1864	-1.3083	0.758222	-1.72548	0.0844412	0.812287
ENSMUSG00000024277.14	Mapre2	32.0165	-0.610234	0.354824	-1.71982	0.0854651	0.812287
ENSMUSG00000024357.9	Sil1	19.718	-0.408605	0.238522	-1.71307	0.0867	0.812287
ENSMUSG00000025825.12	Iscu	120.066	-0.298468	0.173386	-1.7214	0.0851777	0.812287
ENSMUSG00000027001.10	Dusp19	3.11484	-1.02229	0.595876	-1.71561	0.0862343	0.812287
ENSMUSG00000028378.6	Ptgr1	4.28692	-0.871962	0.507252	-1.71899	0.0856158	0.812287
ENSMUSG00000028540.6	Dph2	64.5518	0.406183	0.236357	1.71851	0.0857031	0.812287
ENSMUSG00000028788.14	Ptp4a2	164.069	-0.205241	0.119327	-1.71999	0.0854346	0.812287
ENSMUSG00000029359.13	Tesc	1109.02	-0.296867	0.172964	-1.71635	0.0860976	0.812287
ENSMUSG00000030207.15	Fam234b	2.17992	1.53074	0.890498	1.71897	0.0856191	0.812287
ENSMUSG00000032314.14	Etfa	35.8673	-0.442612	0.25746	-1.71915	0.0855876	0.812287
ENSMUSG00000032519.11	Slc25a38	98.6314	-0.250863	0.146295	-1.71478	0.0863861	0.812287
ENSMUSG00000033713.12	Foxn3	41.1961	0.408621	0.23823	1.71524	0.0863016	0.812287
ENSMUSG00000037072.15	Selenof	176.028	-0.364592	0.212083	-1.7191	0.0855954	0.812287
ENSMUSG00000037876.17	Jmjd1c	11.5792	0.631474	0.366516	1.72291	0.084905	0.812287
ENSMUSG00000040102.10	Klhl42	5.85924	0.93047	0.540695	1.72088	0.0852728	0.812287
ENSMUSG00000041375.18	Ccdc9	17.2265	-0.496055	0.288827	-1.71748	0.0858917	0.812287
ENSMUSG00000042118.7	Bhmt2	28.304	-0.413516	0.241135	-1.71488	0.0863681	0.812287
ENSMUSG00000042414.7	Prdm14	18.3005	-0.751979	0.438345	-1.71549	0.0862546	0.812287
ENSMUSG00000043029.2	Trpv3	1.61548	-1.69505	0.983012	-1.72434	0.0846457	0.812287
ENSMUSG00000043411.15	Usp48	82.9764	-0.23268	0.135815	-1.71321	0.0866735	0.812287
ENSMUSG00000050973.11	Gdpgp1	16.0762	-0.622053	0.362715	-1.71499	0.0863473	0.812287
ENSMUSG00000053510.12	Nrd1	24.7531	0.434142	0.253339	1.71368	0.0865873	0.812287
ENSMUSG00000054005.4	Mill1	2.31814	-1.42243	0.827449	-1.71906	0.0856038	0.812287
ENSMUSG00000059554.12	Ccdc28a	23.6311	-0.521992	0.304626	-1.71355	0.0866113	0.812287
ENSMUSG00000061079.14	Zfp143	107.865	0.270298	0.157699	1.71401	0.0865271	0.812287
ENSMUSG00000062115.15	Rai1	3.72186	1.07889	0.628267	1.71726	0.0859325	0.812287
ENSMUSG00000063334.16	Krr1	132.575	0.253045	0.147658	1.71373	0.086579	0.812287
ENSMUSG00000064368.1	mt-Nd6	122.952	-0.36221	0.211264	-1.71449	0.086438	0.812287
ENSMUSG00000064369.1	mt-Te	9.90157	-0.571151	0.333229	-1.71399	0.0865308	0.812287
ENSMUSG00000066688.4	Gm13083	6.54916	-0.956078	0.554238	-1.72503	0.0845218	0.812287
ENSMUSG00000066772.12	Obox3	314.237	-0.314226	0.1829	-1.71802	0.0857932	0.812287
ENSMUSG00000072964.14	Bhlhb9	13.1671	0.643918	0.375524	1.71472	0.0863963	0.812287
ENSMUSG00000074405.8	Zfp865	34.0428	0.525767	0.306433	1.71576	0.0862057	0.812287
ENSMUSG00000085454.1	Grip1os3	11.5718	-0.706312	0.410943	-1.71876	0.0856583	0.812287
ENSMUSG00000089764.2	Gm16580	1.97758	1.29387	0.752516	1.71939	0.0855437	0.812287
ENSMUSG00000092469.1	Gm20395	10.8313	-0.692101	0.403293	-1.71612	0.0861397	0.812287
ENSMUSG00000102887.1	Gm10857	51.5087	-0.385432	0.224312	-1.71829	0.0857438	0.812287
ENSMUSG00000110119.1	Gm45593	13.5143	-0.84199	0.488873	-1.72231	0.0850135	0.812287
ENSMUSG00000110277.1	Gm45871	7.43044	-0.873804	0.510072	-1.7131	0.0866942	0.812287
ENSMUSG00000110803.1	Gm20275	1.22007	1.62937	0.944227	1.72562	0.0844166	0.812287
ENSMUSG00000114753.1	Gm34059	5.67438	0.773459	0.451502	1.71308	0.0866974	0.812287
ENSMUSG00000040455.17	Usp45	22.0708	0.357193	0.208645	1.71196	0.0869034	0.813306
ENSMUSG00000010492.10	Uckl1os	3.66022	-0.870362	0.508507	-1.7116	0.0869697	0.813484
ENSMUSG00000023075.9	Akirin1	69.3159	0.312358	0.182797	1.70877	0.0874929	0.813509
ENSMUSG00000024507.6	Hsd17b4	2.92337	-1.01189	0.592099	-1.70899	0.0874519	0.813509
ENSMUSG00000024863.5	Mbl2	23.357	-0.475788	0.278295	-1.70965	0.08733	0.813509
ENSMUSG00000029097.11	Trmt44	6.39013	0.656456	0.383737	1.71069	0.087138	0.813509
ENSMUSG00000029451.14	Gm13103	58.1152	-0.591077	0.345599	-1.7103	0.0872107	0.813509
ENSMUSG00000047658.6	Gal3st3	11.1628	-0.70612	0.412685	-1.71104	0.0870738	0.813509
ENSMUSG00000053841.15	Txlna	157.375	0.222431	0.130132	1.70927	0.0874005	0.813509
ENSMUSG00000073125.10	Xlr3b	9.87803	-0.679318	0.397348	-1.70963	0.0873343	0.813509
ENSMUSG00000074030.3	Exoc8	19.2493	0.473809	0.277059	1.71014	0.0872403	0.813509
ENSMUSG00000079477.9	Rab7	459.556	-0.316954	0.185222	-1.71121	0.0870428	0.813509
ENSMUSG00000083844.8	Ube2d-ps	5.48137	-0.708048	0.414232	-1.7093	0.0873947	0.813509
ENSMUSG00000080896.5	Gm14567	1.98332	-1.18308	0.692617	-1.70814	0.0876109	0.814166
ENSMUSG00000001632.16	Brpf1	22.91	0.355534	0.208467	1.70547	0.0881066	0.815432
ENSMUSG00000004231.15	Pax2	9.53613	-0.771333	0.452435	-1.70485	0.0882226	0.815432
ENSMUSG00000020451.17	Limk2	39.3124	-0.371729	0.218099	-1.7044	0.088306	0.815432
ENSMUSG00000029173.12	Sepsecs	5.42091	-0.784355	0.459878	-1.70557	0.0880881	0.815432
ENSMUSG00000029234.13	Tmem165	14.7543	0.769829	0.45097	1.70705	0.0878126	0.815432
ENSMUSG00000029265.4	Dr1	274.89	-0.249682	0.146332	-1.70627	0.0879571	0.815432
ENSMUSG00000039128.13	Cdc123	30.1264	-0.401341	0.235515	-1.7041	0.088362	0.815432
ENSMUSG00000043384.15	Gprasp1	90.4297	-0.267139	0.156745	-1.70429	0.0883267	0.815432
ENSMUSG00000067925.4	Rtl8a	2.64071	-1.33446	0.782385	-1.70563	0.0880773	0.815432
ENSMUSG00000074121.3	Ntf5	1.09653	-1.91895	1.12587	-1.70442	0.0883026	0.815432
ENSMUSG00000097221.1	1810049J17Rik	43.8404	-0.469517	0.275314	-1.70539	0.088122	0.815432
ENSMUSG00000099681.1	1700052K11Rik	2.98539	-1.15468	0.677592	-1.70409	0.0883638	0.815432
ENSMUSG00000105991.1	1700042D02Rik	3.55583	-0.807935	0.47423	-1.70368	0.0884411	0.815708
ENSMUSG00000027596.10	a	50.7309	-0.555443	0.326149	-1.70303	0.0885621	0.815949
ENSMUSG00000115293.2	Gm49333	49.2903	0.327744	0.19242	1.70327	0.0885174	0.815949
ENSMUSG00000021720.11	Rnf180	2.67586	-1.16082	0.682044	-1.70197	0.0887605	0.816663
ENSMUSG00000022464.14	Slc38a4	1.58373	-1.71291	1.00622	-1.70233	0.0886942	0.816663
ENSMUSG00000058013.11	2025-09-11	18.3605	-0.48375	0.284259	-1.70179	0.0887945	0.816663
ENSMUSG00000094728.1	AC132444.2	1.59896	-1.26678	0.74446	-1.7016	0.0888297	0.816663
ENSMUSG00000114045.1	Gm34220	10.5931	-0.497478	0.292466	-1.70098	0.088947	0.817305
ENSMUSG00000026037.14	Orc2	165.707	0.175965	0.103496	1.70021	0.0890907	0.817751
ENSMUSG00000038344.14	Txlng	150.784	0.303521	0.178493	1.70046	0.089044	0.817751
ENSMUSG00000021474.9	Sfxn1	2.01831	1.24899	0.734999	1.69931	0.0892614	0.818881
ENSMUSG00000040269.5	Mrps28	57.311	0.409764	0.241287	1.69824	0.0894625	0.818913
ENSMUSG00000041482.16	Piezo2	15.6943	-1.00641	0.592862	-1.69755	0.0895922	0.818913
ENSMUSG00000052146.16	Rps10	219.759	0.271153	0.159679	1.69812	0.0894856	0.818913
ENSMUSG00000053706.2	B430305J03Rik	2.2704	-1.3061	0.768892	-1.69867	0.089381	0.818913
ENSMUSG00000058486.11	Wdr91	28.0421	0.351826	0.207259	1.69752	0.0895983	0.818913
ENSMUSG00000067212.8	H2-T23	1.76725	-1.0985	0.646968	-1.69792	0.0895237	0.818913
ENSMUSG00000095069.1	Gm26190	10.2696	0.909722	0.535713	1.69815	0.0894792	0.818913
ENSMUSG00000027709.9	Mccc1	4.64773	-0.815816	0.480728	-1.69704	0.0896883	0.8193
ENSMUSG00000099899.1	Gm28784	39.4774	-0.423647	0.249804	-1.69592	0.0899013	0.820806
ENSMUSG00000099927.1	Gm8226	17.4593	0.481535	0.28398	1.69567	0.0899487	0.820806
ENSMUSG00000000530.16	Acvrl1	10.7969	0.657475	0.392893	1.67342	0.0942448	0.821128
ENSMUSG00000001158.13	Snrnp27	59.3764	-0.329331	0.196261	-1.67803	0.093342	0.821128
ENSMUSG00000005043.13	Sgsh	15.9492	0.533592	0.3198	1.66852	0.0952126	0.821128
ENSMUSG00000006998.16	Psmd2	59.042	-0.271704	0.162965	-1.66725	0.0954643	0.821128
ENSMUSG00000008301.11	Phax	86.5131	0.388561	0.229684	1.69172	0.0906994	0.821128
ENSMUSG00000010453.12	Kansl3	58.2686	0.426965	0.25219	1.69303	0.0904503	0.821128
ENSMUSG00000015488.14	Cacfd1	10.7121	0.533856	0.318336	1.67702	0.093539	0.821128
ENSMUSG00000016018.4	Mtrex	46.2738	0.300753	0.17919	1.6784	0.0932692	0.821128
ENSMUSG00000018238.6	Gdf9	215.114	-0.349153	0.206892	-1.68761	0.091486	0.821128
ENSMUSG00000018411.17	Mapt	4.76421	0.731687	0.433348	1.68845	0.0913248	0.821128
ENSMUSG00000018559.16	Ctdnep1	10.5967	0.46444	0.278762	1.66608	0.0956973	0.821128
ENSMUSG00000019806.13	Aig1	4.97327	0.775326	0.462746	1.67549	0.0938386	0.821128
ENSMUSG00000020169.4	Best3	2.75529	0.966472	0.577705	1.67295	0.0943369	0.821128
ENSMUSG00000020386.5	Sar1b	25.3348	-0.437963	0.260231	-1.68298	0.0923794	0.821128
ENSMUSG00000020530.14	Ggnbp2	28.3197	-0.428348	0.256206	-1.67189	0.0945465	0.821128
ENSMUSG00000020876.14	Snx11	76.3116	-0.32644	0.19468	-1.6768	0.0935808	0.821128
ENSMUSG00000020889.11	Nr1d1	28.6608	-0.597321	0.355497	-1.68024	0.0929107	0.821128
ENSMUSG00000021102.4	Glrx5	69.5632	-0.399254	0.235748	-1.69356	0.0903484	0.821128
ENSMUSG00000021640.6	Naip1	1.18083	-1.71261	1.02347	-1.67335	0.0942594	0.821128
ENSMUSG00000022241.6	Tars	51.1405	0.552876	0.329918	1.6758	0.0937783	0.821128
ENSMUSG00000022463.8	Srebf2	9.87131	-0.731001	0.432495	-1.6902	0.0909906	0.821128
ENSMUSG00000023345.17	Poc1a	42.2751	-0.351357	0.210363	-1.67024	0.0948716	0.821128
ENSMUSG00000024526.8	Cidea	0.800426	-1.77337	1.04789	-1.69232	0.0905859	0.821128
ENSMUSG00000025139.14	Tollip	98.3476	0.311847	0.186216	1.67465	0.0940033	0.821128
ENSMUSG00000025218.6	Poll	6.99498	-0.668131	0.400707	-1.66738	0.0954383	0.821128
ENSMUSG00000025224.15	Gbf1	48.3475	-0.426286	0.254584	-1.67444	0.094044	0.821128
ENSMUSG00000025257.5	Ribc1	11.6283	-0.660462	0.393195	-1.67973	0.09301	0.821128
ENSMUSG00000025716.14	Myo3a	6.18769	0.995139	0.588573	1.69077	0.0908817	0.821128
ENSMUSG00000026816.14	Gtf3c5	259.425	0.229043	0.135862	1.68584	0.0918257	0.821128
ENSMUSG00000026840.14	Lamc3	12.217	-0.579488	0.343558	-1.68672	0.0916566	0.821128
ENSMUSG00000027824.5	Vmn2r1	2.50497	1.47616	0.886949	1.66431	0.0960498	0.821128
ENSMUSG00000028757.4	Ddost	32.554	-0.347861	0.208542	-1.66806	0.0953046	0.821128
ENSMUSG00000029001.15	Fbxo44	2.38915	-1.47902	0.873843	-1.69254	0.0905429	0.821128
ENSMUSG00000029104.15	Htt	20.6954	-0.474315	0.284819	-1.66532	0.0958489	0.821128
ENSMUSG00000029446.14	Psph	96.3694	0.217256	0.129159	1.68209	0.0925521	0.821128
ENSMUSG00000029672.16	Fam3c	23.3174	-0.329349	0.195943	-1.68085	0.092793	0.821128
ENSMUSG00000030357.10	Fkbp4	314.811	0.369467	0.219617	1.68233	0.0925055	0.821128
ENSMUSG00000030880.14	Polr3e	119.161	0.326156	0.192959	1.69029	0.0909723	0.821128
ENSMUSG00000031089.7	Slc6a14	3.20124	0.90935	0.541047	1.68072	0.0928168	0.821128
ENSMUSG00000031545.6	Gpat4	29.1244	-0.416074	0.247618	-1.6803	0.0928982	0.821128
ENSMUSG00000031701.6	Dnaja2	498.786	0.164639	0.098719	1.66776	0.0953638	0.821128
ENSMUSG00000031847.8	1700030J22Rik	15.2756	-0.406964	0.241079	-1.6881	0.0913926	0.821128
ENSMUSG00000032000.17	Birc3	133.073	-0.349685	0.207676	-1.6838	0.0922199	0.821128
ENSMUSG00000032500.10	Dclk3	9.54917	-0.60834	0.364972	-1.66682	0.0955511	0.821128
ENSMUSG00000033478.4	Fam160b1	3.80941	-0.783028	0.464158	-1.68698	0.0916063	0.821128
ENSMUSG00000033684.14	Qsox1	32.1514	-0.473078	0.283792	-1.66699	0.0955168	0.821128
ENSMUSG00000034035.18	Ccdc17	0.692535	-2.11016	1.25229	-1.68503	0.0919821	0.821128
ENSMUSG00000034247.9	Plekhm1	89.111	0.337403	0.202052	1.66988	0.0949429	0.821128
ENSMUSG00000034659.14	Tmem109	24.2801	-0.473427	0.281525	-1.68165	0.0926367	0.821128
ENSMUSG00000035863.14	Palm	10.9227	0.567149	0.337297	1.68145	0.0926753	0.821128
ENSMUSG00000035954.10	Dock4	2.93178	-1.17353	0.697693	-1.68202	0.092565	0.821128
ENSMUSG00000036196.16	Slc26a8	11.3757	-0.506349	0.303663	-1.66747	0.0954207	0.821128
ENSMUSG00000036526.8	Card11	1.2398	1.41343	0.843107	1.67645	0.0936502	0.821128
ENSMUSG00000036898.16	Zfp157	1.14346	-1.66338	0.994231	-1.67303	0.0943215	0.821128
ENSMUSG00000037166.5	Ppp1r14a	6.3027	1.06681	0.632819	1.6858	0.0918345	0.821128
ENSMUSG00000037826.5	Ppm1k	4.18809	-1.04671	0.628824	-1.66454	0.0960037	0.821128
ENSMUSG00000038007.14	Acer2	47.9585	0.550084	0.326396	1.68533	0.0919255	0.821128
ENSMUSG00000038383.16	Pigu	6.17969	-0.633662	0.379481	-1.66981	0.0949562	0.821128
ENSMUSG00000042320.17	Prox2	5.33099	-0.785928	0.466564	-1.6845	0.0920845	0.821128
ENSMUSG00000042492.12	Tbc1d10b	34.8133	0.357507	0.211752	1.68833	0.0913487	0.821128
ENSMUSG00000042901.10	Aida	27.1732	-0.403964	0.238495	-1.69381	0.0903018	0.821128
ENSMUSG00000044681.19	Cnpy1	20.0753	-0.559209	0.333416	-1.67721	0.0935009	0.821128
ENSMUSG00000046185.10	Zfp84	14.2607	0.510052	0.304928	1.6727	0.094387	0.821128
ENSMUSG00000046441.5	Cmtr2	32.6763	0.506621	0.300367	1.68667	0.0916666	0.821128
ENSMUSG00000046718.8	Bst2	25.79	-0.436949	0.261604	-1.67026	0.094867	0.821128
ENSMUSG00000047409.13	Ctdspl	13.1213	0.559782	0.330963	1.69137	0.0907657	0.821128
ENSMUSG00000047767.17	Atg16l2	6.87147	0.769428	0.460722	1.67005	0.0949101	0.821128
ENSMUSG00000050192.8	Eif5a2	16.8686	-0.629007	0.374196	-1.68095	0.0927718	0.821128
ENSMUSG00000050229.3	Pigm	55.0991	0.425393	0.254223	1.6733	0.0942674	0.821128
ENSMUSG00000050373.13	Snx21	4.36908	-0.809989	0.482191	-1.67981	0.0929945	0.821128
ENSMUSG00000051306.7	Usp42	37.5264	0.347877	0.206901	1.68137	0.0926919	0.821128
ENSMUSG00000054379.7	2410024N13Rik	12.5193	-0.72739	0.429243	-1.69459	0.0901535	0.821128
ENSMUSG00000054452.10	Aes	11.4773	-0.516396	0.308717	-1.67272	0.0943831	0.821128
ENSMUSG00000055116.8	Arntl	37.62	-0.346451	0.207471	-1.66988	0.0949441	0.821128
ENSMUSG00000055296.14	Tmem245	8.84408	-0.758314	0.453386	-1.67256	0.0944141	0.821128
ENSMUSG00000055493.4	Epm2a	51.7666	0.390009	0.233222	1.67227	0.0944712	0.821128
ENSMUSG00000058328.13	Xlr5a	8.32736	-0.596886	0.356296	-1.67525	0.0938845	0.821128
ENSMUSG00000058704.9	Memo1	156.407	0.280111	0.167718	1.67013	0.0948937	0.821128
ENSMUSG00000059022.14	Kcp	1.50617	1.32497	0.79167	1.67364	0.0942006	0.821128
ENSMUSG00000060093.6	Hist1h4a	3.09419	-1.42031	0.851268	-1.66846	0.0952249	0.821128
ENSMUSG00000060416.2	Gm839	206.831	-0.681395	0.409334	-1.66464	0.095984	0.821128
ENSMUSG00000061787.15	Rps17	456.265	0.356223	0.212708	1.67471	0.0939911	0.821128
ENSMUSG00000062175.13	Tgif2	19.4682	-0.441256	0.26269	-1.67976	0.0930047	0.821128
ENSMUSG00000062353.6	Gm15772	98.8135	0.434843	0.2587	1.68088	0.0927865	0.821128
ENSMUSG00000062822.8	4833420G17Rik	43.4792	0.381269	0.228957	1.66524	0.0958644	0.821128
ENSMUSG00000066359.6	Tcl1b1	1749.01	-0.500531	0.298415	-1.6773	0.0934837	0.821128
ENSMUSG00000067203.7	H2-K2	1.19591	-1.36048	0.815903	-1.66745	0.0954243	0.821128
ENSMUSG00000070837.5	Aurkc	218.093	-0.358708	0.211988	-1.69212	0.0906234	0.821128
ENSMUSG00000071645.5	Tut1	55.9294	0.340578	0.204598	1.66462	0.0959888	0.821128
ENSMUSG00000071671.5	Gm10343	5.37044	-0.827098	0.495716	-1.66849	0.0952179	0.821128
ENSMUSG00000072791.11	Abcb5	105.562	0.323806	0.194472	1.66506	0.0959012	0.821128
ENSMUSG00000073094.9	Smim9	2.33879	-1.0816	0.638566	-1.6938	0.0903039	0.821128
ENSMUSG00000075000.11	Nrbf2	42.5047	0.260401	0.156258	1.66648	0.0956181	0.821128
ENSMUSG00000075415.13	Fnbp1	18.3544	0.409946	0.246215	1.66499	0.0959149	0.821128
ENSMUSG00000078773.11	Rad54b	15.7262	0.463949	0.278627	1.66512	0.0958882	0.821128
ENSMUSG00000079104.4	Prps1l3	158.106	0.265263	0.158341	1.67526	0.0938832	0.821128
ENSMUSG00000081282.2	Gm13836	2.51029	-1.04186	0.622349	-1.67408	0.0941152	0.821128
ENSMUSG00000081766.3	2210409E12Rik	14.2186	-0.524963	0.312859	-1.67795	0.0933562	0.821128
ENSMUSG00000083012.8	Fam220a	178.144	-0.365277	0.217125	-1.68233	0.0925043	0.821128
ENSMUSG00000083411.3	Rpl30-ps10	1.27913	1.31419	0.7764	1.69267	0.0905181	0.821128
ENSMUSG00000085504.1	Gm14055	2.85471	1.08624	0.651989	1.66603	0.0957064	0.821128
ENSMUSG00000085591.1	Gm13479	1.2302	1.42635	0.850234	1.6776	0.0934256	0.821128
ENSMUSG00000089996.6	Tmsb15b2	1.80062	-1.09022	0.654667	-1.66531	0.0958503	0.821128
ENSMUSG00000092386.1	Gm20536	3.6301	0.772497	0.460013	1.67929	0.0930951	0.821128
ENSMUSG00000095789.6	Nupr1l	2.72024	-0.995769	0.593887	-1.6767	0.0936017	0.821128
ENSMUSG00000096472.2	Cdkn2d	47.7234	-0.454868	0.271118	-1.67775	0.0933962	0.821128
ENSMUSG00000097152.1	Gm26515	26.403	0.437258	0.261611	1.6714	0.0946417	0.821128
ENSMUSG00000097763.1	Gm26636	1.66155	-1.08705	0.650249	-1.67174	0.0945764	0.821128
ENSMUSG00000101438.2	Gm19412	1.08778	1.7138	1.01768	1.68403	0.0921762	0.821128
ENSMUSG00000101751.1	Gm2427	1.20665	-1.15048	0.688613	-1.67072	0.0947771	0.821128
ENSMUSG00000102070.1	Gm28661	1916.57	-0.340493	0.202796	-1.67899	0.0931535	0.821128
ENSMUSG00000104781.1	Gm43303	16.0251	-0.709004	0.422232	-1.67918	0.0931169	0.821128
ENSMUSG00000108236.1	0610033M10Rik	2.03383	-1.34578	0.802664	-1.67665	0.0936119	0.821128
ENSMUSG00000109509.1	Rps12-ps4	9.17432	0.652096	0.388764	1.67736	0.0934729	0.821128
ENSMUSG00000111444.1	Gm47923	12.9677	-0.599574	0.359927	-1.66582	0.0957486	0.821128
ENSMUSG00000112495.1	Gm9048	18.1478	-1.10378	0.661868	-1.66767	0.0953817	0.821128
ENSMUSG00000114902.1	Gm4118	2.03781	-1.30927	0.780432	-1.67762	0.0934211	0.821128
ENSMUSG00000116395.1	Gm49499	1.91675	-1.50456	0.893688	-1.68354	0.0922705	0.821128
ENSMUSG00000117284.1	Gm7072	3.55018	0.95368	0.563092	1.69365	0.0903322	0.821128
ENSMUSG00000017747.13	Ghdc	4.7451	-0.657909	0.395584	-1.66313	0.0962857	0.82143
ENSMUSG00000021395.11	Spin1	3611.85	-0.409941	0.246551	-1.6627	0.0963718	0.82143
ENSMUSG00000032431.6	Crtap	28.9645	0.418842	0.251902	1.66272	0.0963692	0.82143
ENSMUSG00000040624.17	Plekhg1	60.0978	-0.526136	0.316244	-1.6637	0.0961725	0.82143
ENSMUSG00000104588.1	Gm43666	1.79168	-1.5523	0.933163	-1.66348	0.0962162	0.82143
ENSMUSG00000112731.1	Gm47739	6.96487	0.81609	0.490652	1.66328	0.0962571	0.82143
ENSMUSG00000019789.9	Hey2	2.06221	-1.34358	0.808374	-1.66208	0.0964964	0.822032
ENSMUSG00000002997.15	Prkar2b	32.2119	-0.386621	0.234139	-1.65124	0.0986893	0.82258
ENSMUSG00000005950.14	P2rx5	1.91931	1.38604	0.840372	1.64932	0.0990828	0.82258
ENSMUSG00000008734.9	Gprc5b	1.1865	1.60648	0.971156	1.65419	0.0980879	0.82258
ENSMUSG00000009246.14	Trpm5	14.0511	-0.393974	0.23871	-1.65043	0.098855	0.82258
ENSMUSG00000020407.13	Upp1	21.5568	0.434436	0.261915	1.65869	0.0971781	0.82258
ENSMUSG00000021270.13	Hsp90aa1	1037.53	0.201058	0.121574	1.65379	0.09817	0.82258
ENSMUSG00000021996.16	Esd	24.0424	0.552405	0.335457	1.64672	0.0996151	0.82258
ENSMUSG00000022961.18	Son	471.584	-0.216178	0.130845	-1.65217	0.0985001	0.82258
ENSMUSG00000022982.10	Sod1	79.6341	0.386145	0.233911	1.65083	0.0987742	0.82258
ENSMUSG00000023088.17	Abcc1	6.31238	-0.603077	0.365682	-1.64918	0.0991099	0.82258
ENSMUSG00000024120.12	Lrpprc	16.2954	0.537558	0.32437	1.65724	0.0974708	0.82258
ENSMUSG00000024121.13	Atp6v0c	310.261	0.333041	0.201378	1.65381	0.0981654	0.82258
ENSMUSG00000024232.2	Bambi	46.8947	-0.466597	0.2833	-1.64701	0.0995569	0.82258
ENSMUSG00000025193.14	Cutc	6.0892	-0.767718	0.465073	-1.65075	0.09879	0.82258
ENSMUSG00000025245.14	Lztfl1	76.0191	0.260435	0.157906	1.6493	0.0990855	0.82258
ENSMUSG00000027882.18	Stxbp3	26.6726	-0.407426	0.245558	-1.65919	0.0970784	0.82258
ENSMUSG00000027994.14	Mcub	9.50671	-0.612779	0.369076	-1.66031	0.0968531	0.82258
ENSMUSG00000028649.18	Macf1	41.6742	0.365907	0.221218	1.65406	0.098116	0.82258
ENSMUSG00000030583.16	Sipa1l3	24.8857	0.441894	0.267079	1.65454	0.0980172	0.82258
ENSMUSG00000031839.7	Hsbp1	128.608	-0.372818	0.226497	-1.64602	0.0997603	0.82258
ENSMUSG00000032002.10	Dcun1d5	236.242	-0.313982	0.18944	-1.65742	0.0974348	0.82258
ENSMUSG00000032334.10	Loxl1	7.02245	0.785841	0.476951	1.64764	0.0994272	0.82258
ENSMUSG00000033213.16	AA467197	6.02976	-1.17018	0.708815	-1.65089	0.098761	0.82258
ENSMUSG00000034024.8	Cct2	108.69	0.260863	0.157136	1.66011	0.0968914	0.82258
ENSMUSG00000034930.16	Rtkn	1.24245	-1.34389	0.816284	-1.64635	0.0996924	0.82258
ENSMUSG00000036202.16	Rif1	303.531	0.200729	0.121872	1.64704	0.0995497	0.82258
ENSMUSG00000037649.9	H2-DMa	4.25139	-0.88079	0.533006	-1.65249	0.0984339	0.82258
ENSMUSG00000038304.14	Cd160	11.6229	-0.651536	0.392434	-1.66024	0.0968655	0.82258
ENSMUSG00000038485.5	Socs7	104.059	0.222919	0.134721	1.65467	0.0979914	0.82258
ENSMUSG00000039103.12	Nexn	450.663	-0.36511	0.220562	-1.65536	0.0978508	0.82258
ENSMUSG00000040729.7	Cep126	1.31796	1.18477	0.715968	1.65478	0.0979701	0.82258
ENSMUSG00000042185.14	Nfrkb	46.4384	0.354401	0.215052	1.64798	0.099357	0.82258
ENSMUSG00000046062.5	Ppp1r15b	98.0896	0.268129	0.162639	1.64862	0.0992262	0.82258
ENSMUSG00000046269.16	Usp27x	1.74991	1.37228	0.827874	1.65759	0.0973996	0.82258
ENSMUSG00000046792.8	Zfp787	10.3725	-0.565111	0.34184	-1.65315	0.0983012	0.82258
ENSMUSG00000047712.8	Ust	3.97626	-1.15474	0.701	-1.64727	0.0995021	0.82258
ENSMUSG00000048924.14	Ccdc125	27.9867	-0.404973	0.245625	-1.64874	0.0992005	0.82258
ENSMUSG00000054065.12	Pkp3	6.81894	-0.752527	0.455454	-1.65226	0.0984823	0.82258
ENSMUSG00000060147.15	Serpinb6a	1.8726	-1.27751	0.771321	-1.65626	0.0976685	0.82258
ENSMUSG00000062014.13	Gmfb	59.0282	0.351124	0.213296	1.64618	0.0997263	0.82258
ENSMUSG00000062691.10	Cebpzos	1.89819	-1.13817	0.688693	-1.65266	0.0984007	0.82258
ENSMUSG00000063253.11	Scoc	281.487	0.252456	0.152882	1.65131	0.0986747	0.82258
ENSMUSG00000064105.12	Cnnm2	141.917	0.27266	0.164976	1.65273	0.0983862	0.82258
ENSMUSG00000064267.13	Hvcn1	27.9175	-0.435326	0.262895	-1.65589	0.0977431	0.82258
ENSMUSG00000065767.1	Gm23849	1.20781	-1.70985	1.02968	-1.66057	0.0968004	0.82258
ENSMUSG00000078440.10	Dohh	67.763	-0.31474	0.190969	-1.64812	0.0993273	0.82258
ENSMUSG00000078537.3	B020031M17Rik	123.161	0.575598	0.347417	1.65679	0.0975616	0.82258
ENSMUSG00000083512.1	Gm12749	1.55159	1.23986	0.75041	1.65224	0.0984854	0.82258
ENSMUSG00000086414.2	Gm15645	0.987401	-1.54022	0.932382	-1.65192	0.0985509	0.82258
ENSMUSG00000086604.2	Gm15510	1.35123	-1.2434	0.749967	-1.65794	0.0973301	0.82258
ENSMUSG00000087138.1	Gm15545	3.20008	-0.839614	0.508273	-1.6519	0.0985558	0.82258
ENSMUSG00000091931.5	Gon7	81.3264	0.355481	0.215926	1.64631	0.0996995	0.82258
ENSMUSG00000092345.1	Gm20503	2.56832	-1.02914	0.622408	-1.65348	0.0982323	0.82258
ENSMUSG00000093509.1	Obox3-ps3	25.1458	-0.519425	0.313659	-1.65602	0.0977179	0.82258
ENSMUSG00000094621.1	CAAA01098150.1	296.381	0.334937	0.20313	1.64888	0.0991724	0.82258
ENSMUSG00000095677.2	Dynlt1f	6.94663	-1.7286	1.0422	-1.6586	0.097197	0.82258
ENSMUSG00000097874.3	C030010L15Rik	1.17528	1.91599	1.15486	1.65906	0.0971028	0.82258
ENSMUSG00000098188.1	Sowahc	13.0224	-0.824291	0.498674	-1.65296	0.0983381	0.82258
ENSMUSG00000101008.1	Gm29442	2.56003	-1.17508	0.709366	-1.65653	0.0976149	0.82258
ENSMUSG00000111933.1	Gm36660	1.27014	-1.48057	0.893921	-1.65626	0.0976685	0.82258
ENSMUSG00000112058.1	Gm47593	12.0309	0.614649	0.370574	1.65864	0.0971878	0.82258
ENSMUSG00000113308.1	Gm48445	2.36003	-1.32013	0.800986	-1.64813	0.0993266	0.82258
ENSMUSG00000113390.1	Gm32635	14.776	-0.581858	0.35328	-1.64701	0.0995552	0.82258
ENSMUSG00000115666.1	Gm49031	1.08714	-1.79297	1.08687	-1.64967	0.0990113	0.82258
ENSMUSG00000000142.15	Axin2	46.6405	-0.437077	0.267935	-1.63128	0.102831	0.823291
ENSMUSG00000003282.9	Plag1	21.3674	0.393962	0.239522	1.64478	0.100014	0.823291
ENSMUSG00000005251.15	Ripk4	5.46923	0.82334	0.503223	1.63613	0.101812	0.823291
ENSMUSG00000005483.10	Dnajb1	174.394	-0.455179	0.277717	-1.639	0.101213	0.823291
ENSMUSG00000005553.14	Atp4a	1.57971	-1.38252	0.847811	-1.63069	0.102956	0.823291
ENSMUSG00000011158.8	Brf1	18.336	0.406769	0.247811	1.64145	0.100705	0.823291
ENSMUSG00000015120.15	Ube2i	459.097	-0.416673	0.254872	-1.63483	0.102084	0.823291
ENSMUSG00000016495.12	Plgrkt	1.8034	-1.10509	0.677707	-1.63062	0.10297	0.823291
ENSMUSG00000021413.9	Prpf4b	92.9683	0.295416	0.18093	1.63277	0.102518	0.823291
ENSMUSG00000021932.13	Rnaseh2b	7.15255	0.938064	0.573967	1.63435	0.102185	0.823291
ENSMUSG00000021991.9	Cacna2d3	27.3417	-0.614426	0.373923	-1.64319	0.100344	0.823291
ENSMUSG00000022120.4	Rnf219	7.79828	-0.722888	0.43975	-1.64386	0.100205	0.823291
ENSMUSG00000022639.14	Dubr	10.0828	-0.640988	0.390606	-1.64101	0.100796	0.823291
ENSMUSG00000023403.14	Stk31	22.6008	0.372745	0.228679	1.62999	0.103103	0.823291
ENSMUSG00000024459.18	H2-M5	0.84812	1.78943	1.09387	1.63586	0.101868	0.823291
ENSMUSG00000026455.14	Klhl12	98.2061	-0.215798	0.132272	-1.63147	0.102791	0.823291
ENSMUSG00000026566.15	Mpzl1	39.5092	-0.40756	0.249355	-1.63445	0.102163	0.823291
ENSMUSG00000027639.16	Samhd1	75.2279	-0.339409	0.208156	-1.63055	0.102985	0.823291
ENSMUSG00000028974.13	Dffa	42.696	-0.333286	0.203078	-1.64117	0.100761	0.823291
ENSMUSG00000029138.4	4930548H24Rik	35.8533	0.449386	0.274764	1.63554	0.101937	0.823291
ENSMUSG00000030256.11	Bhlhe41	1.82033	-1.20676	0.735398	-1.64097	0.100804	0.823291
ENSMUSG00000030281.16	Il17rc	0.992402	1.58859	0.973728	1.63145	0.102796	0.823291
ENSMUSG00000031167.16	Rbm3	87.9344	0.373789	0.227983	1.63954	0.1011	0.823291
ENSMUSG00000031176.8	Dynlt3	65.4583	-0.362729	0.222143	-1.63286	0.102498	0.823291
ENSMUSG00000031563.8	Wwc2	323.803	0.173782	0.105925	1.64062	0.100876	0.823291
ENSMUSG00000032601.13	Prkar2a	38.5311	-0.304788	0.186153	-1.6373	0.101569	0.823291
ENSMUSG00000032827.15	Ppp1r9a	11.8432	0.466995	0.285497	1.63573	0.101897	0.823291
[truncated: 14,313 more rows]

## Sheet: GENES_TBP_LOF
gene_id	gene_name	baseMean	log2FoldChange	lfcSE	stat	pvalue	padj
ENSMUSG00000110539.1	Gm45864	37.4173	-4.34432	0.347455	-12.5033	7.16473e-36	1.2107e-31
ENSMUSG00000021948.17	Prkcd	125.241	-3.39711	0.294872	-11.5206	1.03827e-30	8.7723e-27
ENSMUSG00000025794.9	Rpl14	269.514	-3.27872	0.288908	-11.3487	7.53054e-30	4.2417e-26
ENSMUSG00000024644.16	Cndp2	40.7441	-3.9985	0.355733	-11.2402	2.58941e-29	1.0939e-25
ENSMUSG00000029415.4	Sdad1	75.5008	-3.09664	0.280696	-11.032	2.67842e-28	9.05199e-25
ENSMUSG00000029017.13	Pmpcb	26.8884	-3.81924	0.348123	-10.9709	5.27208e-28	1.48479e-24
ENSMUSG00000113019.1	Gm47467	43.7864	-5.15296	0.481078	-10.7113	9.01e-27	2.17501e-23
ENSMUSG00000027602.9	Map1lc3a	307.414	-2.57778	0.241496	-10.6742	1.34395e-26	2.83875e-23
ENSMUSG00000021018.8	Polr2h	195.538	-2.87496	0.271153	-10.6027	2.89422e-26	5.43406e-23
ENSMUSG00000022474.15	Pmm1	310.62	-2.86139	0.272822	-10.4881	9.7966e-26	1.65543e-22
ENSMUSG00000023755.10	Rhebl1	120.356	-2.75121	0.262625	-10.4758	1.11576e-25	1.71401e-22
ENSMUSG00000000776.13	Polr3d	107.985	-2.7128	0.260749	-10.4039	2.37981e-25	3.35117e-22
ENSMUSG00000047989.11	Ino80c	52.8047	-2.90016	0.283136	-10.243	1.27205e-24	1.65347e-21
ENSMUSG00000034932.4	Mrpl54	27.7776	-3.95453	0.388154	-10.188	2.24222e-24	2.70636e-21
ENSMUSG00000033669.8	Zfp7	61.067	-3.66162	0.3606	-10.1543	3.17224e-24	3.57364e-21
ENSMUSG00000022663.3	Atg3	158.431	-3.57839	0.353206	-10.1312	4.01799e-24	4.2435e-21
ENSMUSG00000030888.14	Rrp8	75.8757	-2.87374	0.284846	-10.0888	6.19471e-24	6.15754e-21
ENSMUSG00000038510.12	Rpf2	104.303	-2.76785	0.274545	-10.0816	6.66366e-24	6.25569e-21
ENSMUSG00000027454.10	Gins1	33.2535	-4.20621	0.421676	-9.97498	1.96131e-23	1.74433e-20
ENSMUSG00000031755.6	Bbs2	58.6591	-2.98322	0.301465	-9.89573	4.34449e-23	3.67066e-20
ENSMUSG00000002660.8	Clpp	118.885	-2.99169	0.303068	-9.87137	5.54035e-23	4.25549e-20
ENSMUSG00000059820.14	Nkapd1	38.606	-3.69102	0.373845	-9.87312	5.4446e-23	4.25549e-20
ENSMUSG00000027823.9	Gmps	71.3517	-3.09704	0.31391	-9.86601	5.84424e-23	4.29374e-20
ENSMUSG00000033107.6	Rnf125	143.72	-2.58111	0.263077	-9.81125	1.00715e-22	7.09117e-20
ENSMUSG00000006095.12	Tbcb	135.823	-3.05621	0.312243	-9.78793	1.26868e-22	8.57528e-20
ENSMUSG00000111429.1	Gm32511	35.7857	-3.28842	0.338811	-9.70575	2.84983e-22	1.85217e-19
ENSMUSG00000022064.10	Pibf1	65.0367	-3.67879	0.379507	-9.6936	3.21013e-22	2.00906e-19
ENSMUSG00000024935.10	Slc1a1	77.1747	-3.12399	0.323915	-9.64446	5.18831e-22	3.13115e-19
ENSMUSG00000079179.9	Rab10os	25.3978	-4.16278	0.433235	-9.60859	7.35518e-22	4.28578e-19
ENSMUSG00000029623.14	Pdap1	124.596	-2.34754	0.244714	-9.593	8.55633e-22	4.7769e-19
ENSMUSG00000057322.12	Rpl38	276.57	-3.14228	0.327644	-9.59053	8.7634e-22	4.7769e-19
ENSMUSG00000112183.1	Gm48306	83.2998	-3.18657	0.337784	-9.43374	3.95709e-21	2.08959e-18
ENSMUSG00000041560.12	Nop53	112.297	-2.76288	0.293014	-9.42917	4.13363e-21	2.11667e-18
ENSMUSG00000028158.14	Mttp	29.3488	-3.51779	0.376142	-9.35229	8.57668e-21	4.26261e-18
ENSMUSG00000037376.14	Trmt6	80.3036	-2.57163	0.276345	-9.30586	1.32909e-20	6.2589e-18
ENSMUSG00000051527.11	Usp29	70.6894	-3.97978	0.42768	-9.30552	1.33342e-20	6.2589e-18
ENSMUSG00000024150.12	Mcfd2	38.0333	-3.2906	0.354467	-9.28322	1.64426e-20	7.50939e-18
ENSMUSG00000004127.12	Trmt10a	22.3228	-3.63718	0.391975	-9.2791	1.7091e-20	7.60012e-18
ENSMUSG00000037049.9	Smpd1	89.3892	-3.3081	0.359039	-9.21377	3.14858e-20	1.36422e-17
ENSMUSG00000022313.10	Utp23	164.854	-3.54341	0.38495	-9.20485	3.42163e-20	1.44547e-17
ENSMUSG00000002416.13	Ndufb2	58.9297	-2.42519	0.263838	-9.19195	3.85792e-20	1.59003e-17
ENSMUSG00000027133.3	Nop10	365.678	-2.75753	0.300477	-9.17717	4.42552e-20	1.78053e-17
ENSMUSG00000079444.9	Gm21981	76.1893	-2.64922	0.289704	-9.14458	5.9864e-20	2.29905e-17
ENSMUSG00000033475.15	Tomm6	75.7075	-2.6667	0.292575	-9.11458	7.89792e-20	2.96576e-17
ENSMUSG00000106820.1	D5Ertd605e	28.1296	-4.09404	0.450412	-9.08956	9.94403e-20	3.65292e-17
ENSMUSG00000006056.13	Calcoco2	253.9	-3.03043	0.333608	-9.08378	1.04868e-19	3.77034e-17
ENSMUSG00000091780.3	Sco2	24.1562	-4.19115	0.462779	-9.05649	1.3472e-19	4.74269e-17
ENSMUSG00000086582.1	Gm16272	56.0035	-2.50695	0.277376	-9.03808	1.59443e-19	5.49849e-17
ENSMUSG00000021024.14	Psma6	165.384	-2.74477	0.30381	-9.0345	1.64758e-19	5.56816e-17
ENSMUSG00000086716.1	Gm11629	63.6004	-3.1774	0.351801	-9.03182	1.68844e-19	5.59435e-17
ENSMUSG00000060739.8	Nsa2	202.093	-2.54518	0.282708	-9.00284	2.19944e-19	7.14732e-17
ENSMUSG00000040952.16	Rps19	805.412	-2.50238	0.278107	-8.9979	2.30084e-19	7.33576e-17
ENSMUSG00000087439.1	Gm15788	61.1649	-3.74643	0.419689	-8.92667	4.3901e-19	1.37378e-16
ENSMUSG00000084880.1	Tomm6os	75.0906	-2.64363	0.297388	-8.88949	6.13924e-19	1.8862e-16
ENSMUSG00000063802.5	Hspbp1	61.2209	-2.80616	0.316766	-8.85876	8.09069e-19	2.44137e-16
ENSMUSG00000027502.11	Rtf2	144.27	-2.56179	0.290384	-8.82208	1.12356e-18	3.33086e-16
ENSMUSG00000025503.5	Taldo1	141.27	-2.50834	0.284412	-8.81941	1.15062e-18	3.35228e-16
ENSMUSG00000078713.8	Tomm5	448.531	-2.44912	0.277914	-8.81253	1.22357e-18	3.5044e-16
ENSMUSG00000024785.6	Rcl1	169.239	-2.63646	0.299799	-8.79407	1.44233e-18	4.06209e-16
ENSMUSG00000025591.6	Tma16	102.138	-2.59235	0.295942	-8.75968	1.95799e-18	5.42396e-16
ENSMUSG00000066839.12	Ecsit	31.0093	-2.87137	0.329093	-8.72511	2.65926e-18	7.24778e-16
ENSMUSG00000058558.12	Rpl5	180.538	-2.10477	0.241516	-8.71483	2.91204e-18	7.81074e-16
ENSMUSG00000058794.12	Nfe2	21.7755	-3.8809	0.445733	-8.70677	3.12659e-18	8.25517e-16
ENSMUSG00000024587.9	Nars	74.359	-2.15609	0.247781	-8.70158	3.27287e-18	8.50845e-16
ENSMUSG00000053289.8	Ddx10	82.5327	-2.73751	0.314822	-8.69543	3.45532e-18	8.84667e-16
ENSMUSG00000031753.16	Cog4	174.665	-2.73813	0.315442	-8.68032	3.94666e-18	9.95382e-16
ENSMUSG00000045394.9	Epcam	311.939	-2.13856	0.246475	-8.6766	4.07787e-18	1.01335e-15
ENSMUSG00000042359.18	Osbpl6	103.198	-3.04412	0.350929	-8.67447	4.15473e-18	1.01749e-15
ENSMUSG00000073102.7	Drc1	27.7883	-3.56633	0.411652	-8.66344	4.5774e-18	1.10498e-15
ENSMUSG00000036352.16	Ubac1	33.5607	-2.70066	0.312633	-8.63843	5.69919e-18	1.35641e-15
ENSMUSG00000033166.11	Dis3	57.5099	-3.33692	0.387261	-8.61672	6.88972e-18	1.61698e-15
ENSMUSG00000050640.16	Tmem150c	55.5664	-3.59021	0.416789	-8.61397	7.05712e-18	1.63358e-15
ENSMUSG00000095464.1	Gm21987	38.6283	-2.93975	0.342718	-8.57776	9.67383e-18	2.20903e-15
ENSMUSG00000025869.11	Nop16	259.531	-2.49057	0.290588	-8.57077	1.02793e-17	2.2987e-15
ENSMUSG00000059208.15	Hnrnpm	151.989	-2.51887	0.293913	-8.57011	1.03386e-17	2.2987e-15
ENSMUSG00000019471.10	Cdc37	63.0105	-2.63024	0.306969	-8.56842	1.0491e-17	2.3023e-15
ENSMUSG00000031568.16	Rwdd4a	90.226	-2.61355	0.305352	-8.55914	1.13715e-17	2.46354e-15
ENSMUSG00000021243.14	Fcf1	246.208	-3.20273	0.374688	-8.54774	1.25524e-17	2.68495e-15
ENSMUSG00000009733.9	Tfcp2	76.9023	-2.50063	0.292621	-8.54564	1.27823e-17	2.69995e-15
ENSMUSG00000025196.4	Cpn1	33.7589	-3.49858	0.410129	-8.53042	1.45818e-17	3.03259e-15
ENSMUSG00000085114.1	1600025M17Rik	59.5052	-3.73483	0.437879	-8.52936	1.47161e-17	3.03259e-15
ENSMUSG00000026492.11	Tfb2m	135.661	-2.30267	0.270526	-8.51182	1.71222e-17	3.48592e-15
ENSMUSG00000042354.7	Gnl3	159.073	-2.67957	0.315053	-8.50514	1.81377e-17	3.6487e-15
ENSMUSG00000090744.7	Gm6871	96.8616	-2.90693	0.342034	-8.49894	1.91325e-17	3.80354e-15
ENSMUSG00000004100.12	Ppan	250.49	-3.0598	0.360773	-8.48122	2.22846e-17	4.37866e-15
ENSMUSG00000061559.15	Wdr61	30.0487	-2.66386	0.314142	-8.47978	2.2562e-17	4.38221e-15
ENSMUSG00000022336.3	Eif3e	61.8091	-2.94301	0.34727	-8.4747	2.3568e-17	4.52559e-15
ENSMUSG00000029723.16	Tsc22d4	122.121	-2.01316	0.238412	-8.44402	3.06615e-17	5.75686e-15
ENSMUSG00000038150.7	Ormdl3	48.93	-2.11067	0.249935	-8.44486	3.04401e-17	5.75686e-15
ENSMUSG00000033909.17	Usp36	113.545	-2.31036	0.274396	-8.41981	3.77101e-17	7.00248e-15
ENSMUSG00000064194.10	Zfp936	71.7079	-2.68471	0.318928	-8.4179	3.83293e-17	7.04009e-15
ENSMUSG00000031796.7	Cfap20	104.029	-2.86788	0.341706	-8.39284	4.74551e-17	8.62253e-15
ENSMUSG00000049957.14	Ccdc137	95.0479	-2.77078	0.330672	-8.37926	5.32613e-17	9.57456e-15
ENSMUSG00000026496.11	Parp1	96.0858	-2.63463	0.314575	-8.37518	5.51392e-17	9.80781e-15
ENSMUSG00000027076.10	Timm10	125.005	-3.02306	0.361015	-8.37377	5.58025e-17	9.8224e-15
ENSMUSG00000046721.11	Rpl14-ps1	47.7371	-3.22961	0.386021	-8.36641	5.94003e-17	1.03465e-14
ENSMUSG00000063171.4	Rps4l	184.261	-2.54173	0.303845	-8.36522	6.00048e-17	1.03465e-14
ENSMUSG00000013593.12	Ndufs2	46.6187	-2.76098	0.330967	-8.34215	7.29502e-17	1.24516e-14
ENSMUSG00000003421.13	Nosip	62.6794	-2.85301	0.342084	-8.34009	7.42339e-17	1.2544e-14
ENSMUSG00000063019.5	Manbal	25.9076	-3.2014	0.384058	-8.33572	7.70262e-17	1.27831e-14
ENSMUSG00000098274.7	Rpl24	301.013	-2.93086	0.351611	-8.33551	7.71618e-17	1.27831e-14
ENSMUSG00000028837.8	Psmb2	185.722	-2.00982	0.241171	-8.3336	7.84199e-17	1.28652e-14
ENSMUSG00000046330.10	Rpl37a	695.27	-2.70325	0.324424	-8.33246	7.91797e-17	1.28652e-14
ENSMUSG00000030980.17	Knop1	143.032	-2.42453	0.292154	-8.29878	1.05184e-16	1.6768e-14
ENSMUSG00000031628.9	Casp3	74.9018	-2.51385	0.302904	-8.29917	1.0484e-16	1.6768e-14
ENSMUSG00000002329.7	Mdp1	63.2972	-3.05655	0.368587	-8.29263	1.10767e-16	1.74929e-14
ENSMUSG00000054836.12	Elp6	102.097	-2.15938	0.26045	-8.29096	1.12336e-16	1.75764e-14
ENSMUSG00000111905.1	Gm48045	125.425	-1.92747	0.232542	-8.28869	1.145e-16	1.77507e-14
ENSMUSG00000024667.11	Tmem216	61.9137	-2.29669	0.277482	-8.27688	1.26447e-16	1.94245e-14
ENSMUSG00000092335.1	Zfp977	49.489	-4.00288	0.48417	-8.26751	1.36788e-16	2.08239e-14
ENSMUSG00000021123.12	Rdh12	24.7196	-3.22424	0.390296	-8.26102	1.44433e-16	2.15985e-14
ENSMUSG00000006392.16	Med8	36.4312	-3.06117	0.370644	-8.25907	1.46811e-16	2.17616e-14
ENSMUSG00000019808.8	Adat2	32.7327	-2.56873	0.311183	-8.25474	1.52238e-16	2.23697e-14
ENSMUSG00000037071.2	Scd1	90.3131	-2.26774	0.27476	-8.25353	1.53777e-16	2.24011e-14
ENSMUSG00000113555.1	Gm10095	140.227	-3.54427	0.429651	-8.24919	1.59469e-16	2.30317e-14
ENSMUSG00000022814.6	Umps	37.8349	-2.99763	0.363469	-8.24728	1.62042e-16	2.3205e-14
ENSMUSG00000002679.14	Med6	133.541	-2.73439	0.331816	-8.24068	1.71236e-16	2.43155e-14
ENSMUSG00000046364.14	Rpl27a	308.367	-2.10398	0.255651	-8.2299	1.8737e-16	2.63848e-14
ENSMUSG00000022864.14	D16Ertd472e	120.578	-2.29338	0.279768	-8.19744	2.4557e-16	3.40135e-14
ENSMUSG00000086083.1	Gm15829	22.9155	-3.46126	0.422234	-8.19749	2.45451e-16	3.40135e-14
ENSMUSG00000017778.14	Cox7c	195.189	-2.68242	0.32782	-8.18258	2.77826e-16	3.81683e-14
ENSMUSG00000027581.12	Stmn3	94.0924	-3.09911	0.379325	-8.17006	3.08234e-16	4.20044e-14
ENSMUSG00000021692.9	Dimt1	128.452	-2.97308	0.364188	-8.16359	3.25222e-16	4.39648e-14
ENSMUSG00000027487.11	Cdk5rap1	36.8004	-3.61246	0.443215	-8.15057	3.62213e-16	4.84359e-14
ENSMUSG00000034258.4	Flvcr2	44.8934	-3.03086	0.371929	-8.14902	3.66895e-16	4.84359e-14
ENSMUSG00000052374.16	Actn2	25.8101	-3.39475	0.416568	-8.14934	3.65903e-16	4.84359e-14
ENSMUSG00000018446.8	C1qbp	355.898	-2.62329	0.322022	-8.14631	3.75212e-16	4.91499e-14
ENSMUSG00000004359.16	Spic	260.891	-2.84305	0.349256	-8.1403	3.94292e-16	5.12519e-14
ENSMUSG00000022615.7	Tymp	53.0102	-3.54475	0.43607	-8.12885	4.33385e-16	5.59034e-14
ENSMUSG00000046516.10	Cox17	40.3424	-2.85968	0.351924	-8.12584	4.44266e-16	5.68728e-14
ENSMUSG00000020857.11	Nme2	389.817	-2.45714	0.302502	-8.12271	4.5589e-16	5.74898e-14
ENSMUSG00000024081.9	Cebpz	149.465	-2.71329	0.334001	-8.12359	4.52584e-16	5.74898e-14
ENSMUSG00000034218.16	Atm	81.3601	-2.39906	0.295406	-8.12122	4.61513e-16	5.77677e-14
ENSMUSG00000085156.7	Snhg15	158.481	-2.62875	0.323751	-8.11966	4.67496e-16	5.80863e-14
ENSMUSG00000037905.13	Bri3bp	126.248	-2.59102	0.319952	-8.09815	5.58024e-16	6.88284e-14
ENSMUSG00000035575.11	Utp6	51.3001	-2.66981	0.329918	-8.09237	5.85167e-16	7.16533e-14
ENSMUSG00000020075.8	Ddx21	140.485	-2.93313	0.362667	-8.08766	6.08226e-16	7.3941e-14
ENSMUSG00000028430.14	Nol6	56.47	-3.38079	0.41834	-8.08143	6.40133e-16	7.7264e-14
ENSMUSG00000024604.7	Rbm22	77.0455	-2.38308	0.295096	-8.07563	6.71301e-16	8.04513e-14
ENSMUSG00000021190.14	Lgmn	63.0872	-2.9246	0.362308	-8.07213	6.90824e-16	8.22081e-14
ENSMUSG00000091228.1	Gm20390	386.53	-2.57659	0.319621	-8.06139	7.54299e-16	8.91339e-14
ENSMUSG00000116607.1	AC134560.2	12.5881	-3.98314	0.494331	-8.05764	7.77829e-16	9.1276e-14
ENSMUSG00000049649.8	Gpr3	122.391	-2.32834	0.289236	-8.04998	8.28049e-16	9.64992e-14
ENSMUSG00000032834.11	Pwp2	38.425	-2.96252	0.368275	-8.04432	8.67291e-16	1.0038e-13
ENSMUSG00000040824.3	Snrpd2	243.04	-2.29547	0.285717	-8.03409	9.42783e-16	1.08375e-13
ENSMUSG00000020561.8	Twistnb	115.63	-2.61904	0.326639	-8.01814	1.07361e-15	1.2258e-13
ENSMUSG00000007721.6	Ccdc124	113.793	-2.30182	0.287197	-8.01476	1.1035e-15	1.25147e-13
ENSMUSG00000019987.9	Arg1	55.3209	-3.30902	0.413012	-8.01193	1.12921e-15	1.27209e-13
ENSMUSG00000074656.12	Eif2s2	816.133	-1.85706	0.231817	-8.01091	1.13862e-15	1.2742e-13
ENSMUSG00000025264.12	Tsr2	36.92	-3.02268	0.377413	-8.00894	1.15701e-15	1.28625e-13
ENSMUSG00000022972.10	Cfap298	127.653	-2.33317	0.291577	-8.0019	1.22509e-15	1.35305e-13
ENSMUSG00000039294.14	Cybc1	14.7702	-4.55583	0.569737	-7.99637	1.28141e-15	1.39698e-13
ENSMUSG00000042684.8	Npl	206.952	-2.73504	0.342008	-7.99702	1.27466e-15	1.39698e-13
ENSMUSG00000073705.10	Cenps	219.29	-2.19209	0.274667	-7.9809	1.45276e-15	1.57364e-13
ENSMUSG00000008668.15	Rps18	234.694	-2.12808	0.26705	-7.96882	1.60192e-15	1.72416e-13
ENSMUSG00000055069.3	Rab39	31.6988	-3.00267	0.376923	-7.96627	1.63534e-15	1.74899e-13
ENSMUSG00000092310.2	Gm20509	74.6921	-1.97008	0.247376	-7.96389	1.66716e-15	1.77181e-13
ENSMUSG00000098371.1	Gm28037	271.221	-2.83799	0.356889	-7.95202	1.83487e-15	1.93786e-13
ENSMUSG00000053730.15	Tmem39b	31.3245	-3.45319	0.434501	-7.94748	1.90345e-15	1.99779e-13
ENSMUSG00000036764.12	Dnajc12	42.7266	-2.79796	0.352096	-7.94659	1.91722e-15	1.99983e-13
ENSMUSG00000021178.9	Psmc1	103.981	-2.34187	0.294776	-7.94457	1.94863e-15	2.02012e-13
ENSMUSG00000020332.7	Meikin	21.0292	-3.86168	0.486451	-7.93847	2.04686e-15	2.10901e-13
ENSMUSG00000030825.19	Hsd17b14	60.4331	-2.60631	0.328361	-7.93735	2.06551e-15	2.11533e-13
ENSMUSG00000004937.6	Sgta	136.679	-2.04364	0.257641	-7.93211	2.15453e-15	2.19321e-13
ENSMUSG00000031954.6	Cfdp1	294.052	-2.05301	0.258985	-7.92713	2.24263e-15	2.26922e-13
ENSMUSG00000066278.6	Vps37b	28.1506	-2.57216	0.324828	-7.91853	2.40343e-15	2.40315e-13
ENSMUSG00000114093.1	Gm47979	132.328	-2.35224	0.297033	-7.91912	2.39192e-15	2.40315e-13
ENSMUSG00000034617.7	Mtrr	47.1741	-2.96112	0.37401	-7.91723	2.42869e-15	2.41411e-13
ENSMUSG00000029599.13	Ddx54	178.994	-2.65422	0.335599	-7.9089	2.59664e-15	2.56597e-13
ENSMUSG00000020089.8	Ppa1	139.949	-2.3858	0.301813	-7.9049	2.6814e-15	2.63432e-13
ENSMUSG00000029430.13	Ran	396.737	-2.35355	0.297787	-7.90346	2.71261e-15	2.64958e-13
ENSMUSG00000022051.15	Bnip3l	221.277	-1.66674	0.210976	-7.90014	2.7859e-15	2.70553e-13
ENSMUSG00000027667.13	Zfp639	153.221	-2.69581	0.341269	-7.89939	2.80276e-15	2.70635e-13
ENSMUSG00000067219.9	Nipal1	60.0247	-3.65726	0.463156	-7.89639	2.87089e-15	2.75638e-13
ENSMUSG00000024997.7	Prdx3	22.345	-3.55506	0.450521	-7.89098	2.99815e-15	2.8623e-13
ENSMUSG00000066979.6	Bub3	134.085	-3.19661	0.405379	-7.88548	3.13326e-15	2.97449e-13
ENSMUSG00000001674.11	Ddx18	246.17	-2.62584	0.333048	-7.88428	3.1635e-15	2.98641e-13
ENSMUSG00000020549.14	Elac2	25.3883	-2.8844	0.366535	-7.86936	3.56456e-15	3.34633e-13
ENSMUSG00000078508.1	Gm13128	32.6655	-3.25782	0.414067	-7.86784	3.60809e-15	3.36848e-13
ENSMUSG00000030264.14	Thumpd3	32.0609	-2.99008	0.380542	-7.85741	3.92149e-15	3.64095e-13
ENSMUSG00000022391.16	Rangap1	124.898	-1.8347	0.233524	-7.85658	3.94757e-15	3.64514e-13
ENSMUSG00000018143.10	Mafk	27.3699	-3.18512	0.405611	-7.85266	4.073e-15	3.74052e-13
ENSMUSG00000022000.11	Zc3h13	89.8631	-2.27693	0.290319	-7.84285	4.40419e-15	4.02281e-13
ENSMUSG00000006335.16	Tfpt	77.2237	-2.35686	0.300669	-7.83874	4.55079e-15	4.13437e-13
ENSMUSG00000098134.1	Rnf113a2	61.0194	-2.62263	0.335247	-7.82299	5.15843e-15	4.66134e-13
ENSMUSG00000097327.7	E030030I06Rik	76.6953	-2.62814	0.33617	-7.81787	5.37231e-15	4.8288e-13
ENSMUSG00000026192.13	Atic	26.8157	-2.54463	0.325534	-7.81678	5.41905e-15	4.84503e-13
ENSMUSG00000020914.17	Top2a	230.568	-1.97501	0.252846	-7.8111	5.66925e-15	5.04206e-13
ENSMUSG00000019782.10	Rwdd1	132.246	-1.85552	0.237716	-7.80564	5.92021e-15	5.23768e-13
ENSMUSG00000096942.1	Rps19-ps6	25.4534	-2.77142	0.355175	-7.80298	6.04636e-15	5.32143e-13
ENSMUSG00000008301.11	Phax	67.6504	-2.56587	0.328883	-7.80178	6.10415e-15	5.34445e-13
ENSMUSG00000018923.13	Med11	57.5375	-2.71956	0.348642	-7.80043	6.1695e-15	5.37382e-13
ENSMUSG00000018417.14	Myo1b	77.5946	-2.52996	0.324505	-7.79637	6.37157e-15	5.52137e-13
ENSMUSG00000045319.13	Proser2	19.0458	-3.44419	0.442254	-7.78781	6.81797e-15	5.87806e-13
ENSMUSG00000020572.8	Nampt	32.9089	-2.71275	0.348519	-7.78365	7.0459e-15	6.04374e-13
ENSMUSG00000033917.15	Gde1	171.072	-1.96284	0.252331	-7.77882	7.32055e-15	6.24761e-13
ENSMUSG00000027804.13	Ppid	106.162	-2.65069	0.34086	-7.77649	7.45616e-15	6.33137e-13
ENSMUSG00000020850.14	Prpf8	70.9916	-2.46625	0.317261	-7.77356	7.63132e-15	6.4477e-13
ENSMUSG00000028540.6	Dph2	41.4238	-2.71199	0.349072	-7.76915	7.90141e-15	6.64268e-13
ENSMUSG00000032705.9	Exd2	50.8707	-2.36708	0.305089	-7.75867	8.58238e-15	7.17945e-13
ENSMUSG00000098234.7	Snhg6	69.6442	-2.61467	0.337433	-7.74871	9.28335e-15	7.72759e-13
ENSMUSG00000104706.1	Gm43421	33.6164	-3.93844	0.508915	-7.73889	1.00287e-14	8.30708e-13
ENSMUSG00000060152.14	Pop5	78.4944	-2.90392	0.375908	-7.72506	1.11796e-14	9.21529e-13
ENSMUSG00000033983.13	Coil	184.753	-2.27034	0.294418	-7.71129	1.2455e-14	1.02167e-12
ENSMUSG00000025173.13	Wdr45b	119.659	-2.32821	0.301953	-7.7105	1.25323e-14	1.02304e-12
ENSMUSG00000039183.6	Nubp2	135.814	-2.25922	0.293223	-7.70479	1.3106e-14	1.06474e-12
ENSMUSG00000032431.6	Crtap	21.8877	-3.21539	0.417887	-7.69439	1.42168e-14	1.14945e-12
ENSMUSG00000028601.18	Echdc2	35.0958	-2.60308	0.338441	-7.69137	1.45568e-14	1.17134e-12
ENSMUSG00000026511.7	Srp9	338.181	-2.00523	0.261053	-7.68132	1.57458e-14	1.261e-12
ENSMUSG00000030204.10	Ddx47	162.062	-3.00896	0.392558	-7.66499	1.78847e-14	1.41885e-12
ENSMUSG00000021645.16	Smn1	39.3027	-2.14283	0.279695	-7.66131	1.8404e-14	1.45323e-12
ENSMUSG00000024186.15	Rgs11	26.3093	-2.75121	0.359216	-7.65894	1.87473e-14	1.47345e-12
ENSMUSG00000062963.10	Ufc1	28.279	-2.47782	0.323573	-7.65768	1.89327e-14	1.48114e-12
ENSMUSG00000107071.1	Gm42420	34.2576	-2.61698	0.342007	-7.65182	1.98155e-14	1.54305e-12
ENSMUSG00000042489.15	Clspn	143.325	-2.45394	0.320996	-7.64477	2.09314e-14	1.62247e-12
ENSMUSG00000029642.11	Polr1d	426.107	-2.25958	0.295609	-7.6438	2.10907e-14	1.62735e-12
ENSMUSG00000019804.12	Snx3	248.067	-2.39716	0.313658	-7.64258	2.12909e-14	1.63534e-12
ENSMUSG00000033706.13	Smyd5	70.8844	-2.85866	0.374118	-7.64107	2.15423e-14	1.64716e-12
ENSMUSG00000069089.8	Cdk7	91.2231	-1.85087	0.242346	-7.63729	2.21838e-14	1.68857e-12
ENSMUSG00000096981.2	Gm16845	25.535	-2.33898	0.306392	-7.63395	2.27666e-14	1.72516e-12
ENSMUSG00000030079.15	Ruvbl1	185.817	-1.96819	0.257933	-7.6306	2.33655e-14	1.76263e-12
ENSMUSG00000026649.14	Cfap126	12.9434	-4.47394	0.586547	-7.62758	2.39199e-14	1.79644e-12
ENSMUSG00000007739.10	Cct4	107.539	-3.06517	0.40195	-7.62574	2.42647e-14	1.81427e-12
ENSMUSG00000015748.13	Prpf3	46.5619	-2.4846	0.326057	-7.62013	2.53422e-14	1.88649e-12
ENSMUSG00000038496.16	Slc19a3	186.38	-3.04468	0.40029	-7.60618	2.8232e-14	2.09239e-12
ENSMUSG00000030177.14	Ccdc77	37.5182	-2.19318	0.289581	-7.57365	3.62871e-14	2.666e-12
ENSMUSG00000090000.1	Ier3ip1	67.8272	-2.86853	0.378725	-7.57418	3.61397e-14	2.666e-12
ENSMUSG00000027422.15	Rrbp1	80.0913	-2.27751	0.300774	-7.57218	3.67023e-14	2.68483e-12
ENSMUSG00000038886.10	Man2a2	32.0177	-2.73545	0.36129	-7.57133	3.69416e-14	2.69068e-12
ENSMUSG00000028708.16	Mknk1	55.5846	-2.76105	0.365032	-7.56386	3.91276e-14	2.83768e-12
ENSMUSG00000021810.3	Ecd	75.9981	-2.57149	0.340198	-7.55882	4.06732e-14	2.93262e-12
ENSMUSG00000042660.7	Wdr55	93.3386	-2.75995	0.365146	-7.55847	4.07839e-14	2.93262e-12
ENSMUSG00000030603.16	Psmc4	43.5713	-2.33615	0.309254	-7.55414	4.21649e-14	3.01908e-12
ENSMUSG00000060461.5	Dppa5a	1344.34	-2.21436	0.293209	-7.55217	4.28065e-14	3.05208e-12
ENSMUSG00000034892.8	Rps29	1172.32	-2.05144	0.271967	-7.54299	4.59331e-14	3.2498e-12
ENSMUSG00000036372.14	Tmem258	74.4423	-2.01888	0.267653	-7.5429	4.59642e-14	3.2498e-12
ENSMUSG00000034345.14	Gtf2h5	224.323	-2.32618	0.308775	-7.53357	4.9371e-14	3.47613e-12
ENSMUSG00000078816.9	Prkcg	37.697	-2.85608	0.37931	-7.52966	5.08712e-14	3.56689e-12
ENSMUSG00000027170.12	Eif3m	123.61	-2.85041	0.378595	-7.52891	5.11669e-14	3.5728e-12
ENSMUSG00000057130.11	Txnl4a	128.641	-2.49219	0.331169	-7.52544	5.25422e-14	3.65374e-12
ENSMUSG00000043207.10	Zmpste24	126.167	-2.51597	0.334954	-7.51139	5.85034e-14	4.0516e-12
ENSMUSG00000097553.1	4930455D15Rik	73.5557	-2.98034	0.396917	-7.50873	5.97055e-14	4.11798e-12
ENSMUSG00000025133.9	Ints4	65.2455	-2.32807	0.310336	-7.50177	6.29598e-14	4.32228e-12
ENSMUSG00000073460.5	Pnldc1	90.6877	-2.66487	0.355254	-7.50132	6.31792e-14	4.32228e-12
ENSMUSG00000022300.10	Dcaf13	87.2871	-2.76742	0.369095	-7.49785	6.48744e-14	4.42035e-12
ENSMUSG00000020224.15	Llph	176.76	-2.60826	0.348361	-7.48722	7.03474e-14	4.77402e-12
ENSMUSG00000007837.11	Prrg2	69.0011	-2.11812	0.282978	-7.48512	7.14818e-14	4.8316e-12
ENSMUSG00000046727.12	Cystm1	123.356	-2.57143	0.343572	-7.48439	7.18799e-14	4.83915e-12
ENSMUSG00000031485.15	Plpbp	89.3537	-1.91027	0.255312	-7.48212	7.31338e-14	4.90403e-12
ENSMUSG00000115685.1	D730044K07Rik	186.75	-2.47171	0.330902	-7.46961	8.04321e-14	5.3721e-12
ENSMUSG00000021595.18	Nsun2	62.5989	-2.27334	0.304732	-7.46012	8.64466e-14	5.75108e-12
ENSMUSG00000025839.3	Pramel7	124.821	-2.69485	0.362521	-7.43364	1.05651e-13	6.97381e-12
ENSMUSG00000078784.8	1810022K09Rik	84.9474	-2.33492	0.314092	-7.43389	1.05453e-13	6.97381e-12
ENSMUSG00000058600.13	Rpl30	193.997	-2.4349	0.327627	-7.43192	1.07032e-13	7.03745e-12
ENSMUSG00000007050.17	Lsm2	307.213	-2.07693	0.279608	-7.42802	1.10231e-13	7.21974e-12
ENSMUSG00000053332.13	Gas5	265.294	-2.07334	0.279281	-7.42384	1.13776e-13	7.4231e-12
ENSMUSG00000025439.5	Clns1a	117.389	-2.29839	0.310225	-7.40878	1.27465e-13	8.28425e-12
ENSMUSG00000112347.1	Gm47257	14.9864	-3.40833	0.46008	-7.40811	1.2811e-13	8.29424e-12
ENSMUSG00000058355.8	Abce1	42.7244	-3.05221	0.412168	-7.40527	1.30888e-13	8.44179e-12
ENSMUSG00000002477.5	Snrpd1	277.943	-2.28584	0.308824	-7.40176	1.34392e-13	8.63481e-12
ENSMUSG00000086147.2	Zfp989	18.3489	-3.04749	0.412407	-7.38952	1.47357e-13	9.43195e-12
ENSMUSG00000067367.9	Lyar	260.923	-2.04744	0.277495	-7.3783	1.60319e-13	1.02229e-11
ENSMUSG00000024795.11	Kif20b	130.961	-2.19112	0.297135	-7.37414	1.65413e-13	1.0508e-11
ENSMUSG00000090862.3	Rps13	679.563	-2.07843	0.282272	-7.36322	1.79528e-13	1.1362e-11
ENSMUSG00000003848.14	Nob1	182.13	-2.26842	0.308217	-7.3598	1.84192e-13	1.15706e-11
ENSMUSG00000103252.1	Gm37521	7.69261	-6.35584	0.863582	-7.35986	1.84106e-13	1.15706e-11
ENSMUSG00000025421.14	Hdhd2	49.3566	-2.51516	0.341792	-7.35874	1.85649e-13	1.16189e-11
ENSMUSG00000079036.10	Alkbh1	85.2406	-2.54417	0.345867	-7.35591	1.89628e-13	1.18241e-11
ENSMUSG00000058006.12	Mdn1	68.397	-2.46575	0.335256	-7.35482	1.91183e-13	1.18773e-11
ENSMUSG00000012076.8	Brms1l	94.8068	-2.3704	0.32246	-7.351	1.96732e-13	1.21772e-11
ENSMUSG00000072244.11	Trim6	28.5183	-2.81168	0.382703	-7.3469	2.02854e-13	1.25103e-11
ENSMUSG00000062006.12	Rpl34	261.482	-2.29576	0.312513	-7.34612	2.04043e-13	1.25379e-11
ENSMUSG00000048758.14	Rpl29	197.026	-2.00586	0.273258	-7.34053	2.1275e-13	1.30256e-11
ENSMUSG00000073702.11	Rpl31	299.794	-2.22466	0.303095	-7.3398	2.1392e-13	1.30499e-11
ENSMUSG00000012422.14	Tmem167	74.3395	-2.07672	0.283114	-7.33526	2.21297e-13	1.34513e-11
ENSMUSG00000090137.8	Uba52	446.042	-2.12063	0.289681	-7.32058	2.46895e-13	1.49535e-11
ENSMUSG00000075269.5	Bex6	179.761	-2.67005	0.364819	-7.31883	2.50146e-13	1.50963e-11
ENSMUSG00000024891.5	Slc29a2	38.8567	-2.29692	0.314155	-7.31144	2.64303e-13	1.58939e-11
ENSMUSG00000027395.15	Polr1b	41.2354	-2.67512	0.366014	-7.30878	2.69584e-13	1.6154e-11
ENSMUSG00000026568.6	Mpc2	222.376	-1.71899	0.235235	-7.30755	2.72052e-13	1.62443e-11
ENSMUSG00000000740.12	Rpl13	434.018	-2.12386	0.290664	-7.30694	2.73301e-13	1.62614e-11
ENSMUSG00000006005.18	Tpr	352.738	-1.76892	0.242196	-7.30366	2.80035e-13	1.66036e-11
ENSMUSG00000066232.4	Ipo7	91.8285	-2.59772	0.355765	-7.3018	2.83943e-13	1.67765e-11
ENSMUSG00000037601.11	Nme1	52.4992	-3.09126	0.423595	-7.29767	2.92798e-13	1.72394e-11
ENSMUSG00000028893.8	Sesn2	254.645	-1.70051	0.233056	-7.29659	2.95145e-13	1.72573e-11
ENSMUSG00000036749.15	Pramel5	37.5017	-2.16514	0.296728	-7.29671	2.94897e-13	1.72573e-11
ENSMUSG00000074800.4	Gm4149	114.678	-2.45216	0.336194	-7.29388	3.01143e-13	1.75473e-11
ENSMUSG00000022724.15	Riox2	48.0157	-3.20124	0.439562	-7.2828	3.26965e-13	1.88979e-11
ENSMUSG00000025487.15	Psmd13	50.5169	-2.24421	0.30815	-7.28285	3.26835e-13	1.88979e-11
ENSMUSG00000029701.15	Rbm28	124.818	-2.3812	0.326975	-7.28251	3.27678e-13	1.88979e-11
ENSMUSG00000044145.2	1810024B03Rik	16.4114	-3.88421	0.53365	-7.27857	3.37367e-13	1.93906e-11
ENSMUSG00000038235.4	F11r	134.622	-2.06863	0.284304	-7.27611	3.43587e-13	1.96146e-11
ENSMUSG00000041028.16	Ghitm	136.42	-2.12102	0.291503	-7.27613	3.43534e-13	1.96146e-11
ENSMUSG00000031818.12	Cox4i1	138.885	-2.20914	0.30372	-7.27358	3.50071e-13	1.99175e-11
ENSMUSG00000059327.9	Eda	39.6175	-2.75773	0.379255	-7.27145	3.55643e-13	2.01666e-11
ENSMUSG00000022286.16	Grhl2	51.1792	-2.62751	0.36142	-7.26997	3.59565e-13	2.02531e-11
ENSMUSG00000032254.10	Kif23	173.092	-1.98742	0.273358	-7.2704	3.58432e-13	2.02531e-11
ENSMUSG00000029992.14	Gfpt1	84.0969	-2.11409	0.290872	-7.2681	3.6457e-13	2.04668e-11
ENSMUSG00000022865.14	Cxadr	36.4023	-2.82988	0.389409	-7.26712	3.67224e-13	2.05475e-11
ENSMUSG00000053801.18	Grwd1	158.87	-2.38344	0.328012	-7.26631	3.69452e-13	2.0604e-11
ENSMUSG00000015092.9	Edf1	115.606	-2.5182	0.346905	-7.25905	3.89822e-13	2.16685e-11
ENSMUSG00000029014.14	Dnajc2	58.1541	-2.22879	0.307533	-7.24733	4.25075e-13	2.35505e-11
ENSMUSG00000049517.8	Rps23	529.284	-2.07644	0.286542	-7.24653	4.27576e-13	2.36117e-11
ENSMUSG00000105987.4	AI506816	31.7836	-2.88576	0.398314	-7.24493	4.32676e-13	2.38155e-11
ENSMUSG00000004460.17	Dnajb11	82.9084	-2.34203	0.323306	-7.244	4.35641e-13	2.39008e-11
ENSMUSG00000021794.16	Glud1	77.0671	-1.98886	0.274598	-7.2428	4.39521e-13	2.40357e-11
ENSMUSG00000020988.9	L2hgdh	71.1832	-2.26766	0.313619	-7.2306	4.80858e-13	2.62114e-11
ENSMUSG00000027108.15	Ola1	75.8694	-2.31277	0.32044	-7.21748	5.29595e-13	2.87753e-11
ENSMUSG00000034453.8	Polr3b	42.3929	-2.70884	0.375473	-7.21447	5.41454e-13	2.93253e-11
ENSMUSG00000022404.8	Slc25a17	27.6045	-2.78239	0.385705	-7.21377	5.44218e-13	2.93808e-11
ENSMUSG00000063236.6	1110038F14Rik	95.6944	-2.78083	0.385544	-7.21275	5.48346e-13	2.95094e-11
ENSMUSG00000032526.11	Ss18l2	102.864	-1.84107	0.255321	-7.2108	5.56239e-13	2.98391e-11
ENSMUSG00000090553.8	Snrpe	704.216	-1.77107	0.245679	-7.20889	5.64118e-13	3.0166e-11
ENSMUSG00000038722.17	Bud31	123.862	-2.00415	0.27809	-7.20686	5.72577e-13	3.05218e-11
ENSMUSG00000061607.15	Mdc1	57.0209	-2.22479	0.308877	-7.20286	5.8964e-13	3.13325e-11
ENSMUSG00000029634.15	Rnf6	192.052	-2.48308	0.344993	-7.19749	6.1329e-13	3.2487e-11
ENSMUSG00000030224.10	Strap	117.208	-1.95465	0.271729	-7.19339	6.32037e-13	3.32715e-11
ENSMUSG00000052406.14	Rexo4	52.5671	-2.47479	0.344029	-7.19354	6.31323e-13	3.32715e-11
ENSMUSG00000023980.7	Taf8	35.7869	-2.24911	0.313049	-7.18454	6.74355e-13	3.5389e-11
ENSMUSG00000030847.8	Bag3	62.6289	-2.83907	0.395588	-7.17684	7.13407e-13	3.73225e-11
ENSMUSG00000019809.16	Pex3	38.5957	-2.34839	0.327666	-7.16703	7.66431e-13	3.99489e-11
ENSMUSG00000039801.7	Cplane1	47.7235	-2.0042	0.279655	-7.16669	7.6834e-13	3.99489e-11
ENSMUSG00000031590.8	Frg1	115.539	-2.72345	0.380226	-7.16271	7.90976e-13	4.08743e-11
ENSMUSG00000026377.12	Nifk	242.209	-2.17956	0.304331	-7.1618	7.96264e-13	4.10221e-11
ENSMUSG00000035372.1	1810055G02Rik	66.3807	-2.36861	0.33082	-7.15981	8.07915e-13	4.14422e-11
ENSMUSG00000045128.9	Rpl18a	706.921	-1.90519	0.266104	-7.15957	8.09321e-13	4.14422e-11
ENSMUSG00000078786.9	BC024978	95.8111	-2.43762	0.3405	-7.15894	8.13009e-13	4.15052e-11
ENSMUSG00000020929.14	Eftud2	13.2714	-4.03985	0.564664	-7.15442	8.40245e-13	4.27665e-11
ENSMUSG00000054792.15	Klhl18	18.7733	-2.97008	0.415849	-7.14222	9.18351e-13	4.66015e-11
ENSMUSG00000014504.16	Srp19	93.3992	-2.21203	0.309862	-7.13875	9.4185e-13	4.73672e-11
ENSMUSG00000079423.6	Gm3286	99.1164	-2.86812	0.401755	-7.13897	9.40325e-13	4.73672e-11
ENSMUSG00000109641.1	Gm45556	8.76587	-5.91343	0.828263	-7.13955	9.36343e-13	4.73672e-11
ENSMUSG00000114270.1	Gm48746	21.4609	-2.55267	0.357609	-7.13817	9.45813e-13	4.74253e-11
ENSMUSG00000026234.12	Ncl	384.032	-2.24379	0.314585	-7.13254	9.85326e-13	4.92245e-11
ENSMUSG00000067399.10	Trim43c	171.706	-2.77625	0.389254	-7.13224	9.87519e-13	4.92245e-11
ENSMUSG00000040688.16	Tbl3	154.832	-1.86773	0.262057	-7.12719	1.02442e-12	5.09135e-11
ENSMUSG00000024571.14	Gm16286	136.424	-2.36686	0.332125	-7.12642	1.0301e-12	5.10461e-11
ENSMUSG00000013736.16	Trnt1	84.3368	-2.24789	0.315778	-7.11857	1.09055e-12	5.38833e-11
ENSMUSG00000045098.18	Kmt5b	48.9718	-2.65587	0.373405	-7.11258	1.13893e-12	5.61097e-11
ENSMUSG00000061787.15	Rps17	366.471	-2.36757	0.333011	-7.10957	1.16408e-12	5.71819e-11
ENSMUSG00000021276.10	Cinp	60.7624	-2.83263	0.398587	-7.10666	1.18883e-12	5.80602e-11
ENSMUSG00000028409.11	Smu1	170.028	-2.08195	0.292952	-7.10679	1.18769e-12	5.80602e-11
ENSMUSG00000015932.8	Dstn	129.461	-1.5449	0.217547	-7.10144	1.23467e-12	5.99523e-11
ENSMUSG00000020116.7	Pno1	219.452	-2.32593	0.327529	-7.10145	1.23453e-12	5.99523e-11
ENSMUSG00000029535.4	Triap1	63.6416	-2.12895	0.300019	-7.09604	1.28381e-12	6.21597e-11
ENSMUSG00000021550.6	2210016F16Rik	39.946	-2.9969	0.4224	-7.09493	1.29419e-12	6.23055e-11
ENSMUSG00000041841.8	Rpl37	613.71	-2.29199	0.323031	-7.09527	1.29099e-12	6.23055e-11
ENSMUSG00000022020.15	Naa16	42.634	-2.20468	0.31118	-7.08491	1.39135e-12	6.67926e-11
ENSMUSG00000006057.15	Atp5g1	513.391	-1.79673	0.253697	-7.08218	1.41899e-12	6.79268e-11
ENSMUSG00000029465.14	Arpc3	104.444	-1.91177	0.269997	-7.08071	1.43419e-12	6.84605e-11
ENSMUSG00000058351.11	Smim4	54.0566	-2.47216	0.349217	-7.07914	1.45047e-12	6.90423e-11
ENSMUSG00000022604.18	Cep97	39.8112	-2.58461	0.365136	-7.07848	1.45748e-12	6.91811e-11
ENSMUSG00000029594.12	Rbm19	61.0046	-2.0551	0.290511	-7.07409	1.50433e-12	7.1205e-11
ENSMUSG00000001151.10	Pcnt	72.7057	-1.95859	0.276926	-7.07261	1.52043e-12	7.1766e-11
ENSMUSG00000028495.14	Rps6	665.12	-2.05985	0.291394	-7.06896	1.56096e-12	7.34738e-11
ENSMUSG00000024369.16	Nelfe	51.2986	-2.43138	0.344183	-7.06421	1.61537e-12	7.58235e-11
ENSMUSG00000021981.10	Cab39l	45.8551	-2.18618	0.309524	-7.06303	1.62905e-12	7.6254e-11
ENSMUSG00000032495.8	Lrrc2	13.5294	-3.34483	0.473922	-7.05777	1.69196e-12	7.898e-11
ENSMUSG00000006599.13	Gtf2h1	150.948	-1.97298	0.279605	-7.05632	1.70972e-12	7.95892e-11
ENSMUSG00000039219.18	Arid4b	103.645	-2.11785	0.300155	-7.05587	1.71525e-12	7.9627e-11
ENSMUSG00000029388.14	Eif2b1	149.415	-1.72735	0.24494	-7.05214	1.76189e-12	8.15683e-11
ENSMUSG00000058174.7	Gm5148	25.4398	-2.51317	0.356562	-7.04836	1.81043e-12	8.35863e-11
ENSMUSG00000019763.11	Rmnd1	50.2792	-2.36021	0.335284	-7.03943	1.9303e-12	8.88184e-11
ENSMUSG00000053113.3	Socs3	84.9062	-2.33536	0.331771	-7.03906	1.93535e-12	8.88184e-11
ENSMUSG00000058550.15	Dppa4	290.605	-2.247	0.319233	-7.03876	1.93952e-12	8.88184e-11
ENSMUSG00000032301.13	Psma4	54.0386	-2.29384	0.325946	-7.0375	1.95721e-12	8.93865e-11
ENSMUSG00000021114.9	Atp6v1d	83.705	-2.37593	0.338157	-7.02611	2.12379e-12	9.64724e-11
ENSMUSG00000038628.8	Polr3k	296.875	-2.42161	0.344802	-7.0232	2.16849e-12	9.82388e-11
ENSMUSG00000041057.10	Wdr43	253.954	-1.86655	0.265841	-7.02129	2.19834e-12	9.93248e-11
ENSMUSG00000038683.16	Pak1ip1	136.508	-2.10217	0.299479	-7.01944	2.22755e-12	1.00377e-10
ENSMUSG00000039001.12	Rps21	490.39	-2.10345	0.299832	-7.01543	2.29249e-12	1.03028e-10
ENSMUSG00000026020.9	Nop58	416.863	-2.34853	0.335046	-7.00959	2.39016e-12	1.07132e-10
ENSMUSG00000030917.13	Tmem159	8.24174	-5.16418	0.73685	-7.00846	2.40952e-12	1.07714e-10
ENSMUSG00000030738.11	Eif3c	372.555	-2.32207	0.331345	-7.008	2.41743e-12	1.07783e-10
ENSMUSG00000035649.17	Zcchc7	40.0694	-2.43782	0.348126	-7.0027	2.51075e-12	1.11649e-10
ENSMUSG00000100755.1	Rps23-ps1	25.2568	-2.50318	0.357518	-7.00156	2.53128e-12	1.12266e-10
ENSMUSG00000020485.14	Supt4a	471.813	-2.04381	0.291997	-6.99941	2.57049e-12	1.13707e-10
ENSMUSG00000023791.16	Pigx	75.0007	-2.13236	0.304818	-6.99552	2.64271e-12	1.16597e-10
ENSMUSG00000060073.9	Psma3	272.946	-1.76708	0.252748	-6.99147	2.72029e-12	1.19707e-10
ENSMUSG00000050856.16	Atp5k	73.9308	-2.4038	0.344202	-6.98368	2.87556e-12	1.26211e-10
ENSMUSG00000030652.11	Coq7	18.3341	-2.77979	0.398208	-6.98075	2.93603e-12	1.28531e-10
ENSMUSG00000038274.12	Fau	725.897	-2.10687	0.30203	-6.97571	3.04339e-12	1.32887e-10
ENSMUSG00000117637.1	CT010429.2	25.5484	-2.59962	0.372709	-6.97494	3.06004e-12	1.33269e-10
ENSMUSG00000032553.14	Srprb	49.9248	-2.03366	0.29213	-6.9615	3.36671e-12	1.46249e-10
ENSMUSG00000079509.10	Zfx	39.0637	-2.36534	0.339863	-6.95968	3.41043e-12	1.47768e-10
ENSMUSG00000033938.5	Ndufb7	22.6863	-2.88454	0.414536	-6.95848	3.43967e-12	1.48653e-10
ENSMUSG00000029003.11	Mad2l2	125.828	-1.96793	0.283267	-6.94726	3.72451e-12	1.60553e-10
ENSMUSG00000097309.2	Gm17249	21.3966	-3.35344	0.482824	-6.94547	3.77194e-12	1.62184e-10
ENSMUSG00000030978.10	Rrm1	47.7497	-2.9142	0.419704	-6.94345	3.82625e-12	1.64102e-10
ENSMUSG00000022346.15	Myc	10.4246	-4.78263	0.689581	-6.93556	4.0461e-12	1.72654e-10
ENSMUSG00000059278.9	Naa38	55.7638	-2.3516	0.339057	-6.9357	4.04201e-12	1.72654e-10
ENSMUSG00000027115.14	Kif18a	105.662	-2.20362	0.317756	-6.93495	4.06371e-12	1.72969e-10
ENSMUSG00000030815.11	Phkg2	57.6679	-2.10083	0.302981	-6.93389	4.09433e-12	1.73834e-10
ENSMUSG00000022013.4	Dnajc15	114.102	-1.78523	0.257516	-6.9325	4.13454e-12	1.75102e-10
ENSMUSG00000009076.10	Zmat5	137.781	-2.07694	0.299623	-6.93184	4.15389e-12	1.75169e-10
ENSMUSG00000086993.1	Rsf1os2	93.4471	-2.4293	0.35046	-6.93174	4.15686e-12	1.75169e-10
ENSMUSG00000039221.10	Rpl22l1	50.1054	-4.23185	0.610571	-6.93097	4.17972e-12	1.75694e-10
ENSMUSG00000021306.11	Gpr137b	148.699	-2.07268	0.299086	-6.93006	4.2067e-12	1.76389e-10
ENSMUSG00000038299.16	Wdr36	79.0562	-2.39419	0.345661	-6.92641	4.31657e-12	1.80548e-10
ENSMUSG00000039886.8	Tmem120a	109.901	-2.06856	0.298731	-6.92449	4.37537e-12	1.82555e-10
ENSMUSG00000000340.10	Dbt	44.1527	-2.44522	0.35358	-6.91562	4.65826e-12	1.92374e-10
ENSMUSG00000026622.15	Nek2	143.524	-2.15006	0.310862	-6.91643	4.63157e-12	1.92374e-10
ENSMUSG00000026914.15	Psmd14	127.258	-2.23347	0.322959	-6.91565	4.65716e-12	1.92374e-10
ENSMUSG00000027433.5	Xrn2	61.5714	-2.10291	0.304084	-6.91556	4.66019e-12	1.92374e-10
ENSMUSG00000115381.1	Gm49266	6.01952	-6.32073	0.914016	-6.91533	4.66761e-12	1.92374e-10
ENSMUSG00000020547.5	Bzw2	103.735	-2.52202	0.364763	-6.91413	4.70751e-12	1.93546e-10
ENSMUSG00000024436.16	Mrps18b	66.9742	-2.618	0.379235	-6.90336	5.07859e-12	2.08296e-10
ENSMUSG00000032239.10	Rp9	35.0484	-2.70965	0.392541	-6.90285	5.09699e-12	2.08545e-10
ENSMUSG00000039756.12	Dnttip2	101.391	-2.43358	0.352633	-6.90119	5.15691e-12	2.10487e-10
ENSMUSG00000087412.4	Gm15501	27.7664	-2.31708	0.335781	-6.90058	5.17924e-12	2.10889e-10
ENSMUSG00000019814.5	Ltv1	137.082	-2.40402	0.348541	-6.89739	5.29683e-12	2.15158e-10
ENSMUSG00000065999.13	Zfp985	31.6071	-2.06922	0.300146	-6.89405	5.42277e-12	2.19746e-10
ENSMUSG00000020801.8	Med31	375.009	-2.55076	0.370161	-6.89095	5.5423e-12	2.24052e-10
ENSMUSG00000006412.10	Pfdn2	61.8611	-1.92988	0.280173	-6.88818	5.65118e-12	2.27908e-10
ENSMUSG00000058153.15	Sez6l	9.91287	-4.31768	0.626979	-6.88648	5.71904e-12	2.30096e-10
ENSMUSG00000029470.15	P2rx4	67.9853	-2.74089	0.398094	-6.88502	5.77783e-12	2.3136e-10
ENSMUSG00000030682.4	Cdipt	119.238	-2.27799	0.330924	-6.88373	5.83039e-12	2.32912e-10
ENSMUSG00000059070.16	Rpl18	463.005	-2.033	0.295478	-6.88037	5.96984e-12	2.37921e-10
ENSMUSG00000061032.9	Rrp1	56.9846	-2.09178	0.304156	-6.87731	6.09937e-12	2.42511e-10
ENSMUSG00000107319.1	Gm42670	21.8056	-3.13154	0.455554	-6.87413	6.23672e-12	2.4739e-10
ENSMUSG00000030751.18	Psma1	126.015	-2.5623	0.3728	-6.87312	6.28107e-12	2.48566e-10
ENSMUSG00000023150.14	Ivns1abp	41.6507	-2.32652	0.338545	-6.87211	6.32587e-12	2.49754e-10
ENSMUSG00000114244.1	Gm47119	13.8841	-3.51953	0.512448	-6.86807	6.50771e-12	2.56334e-10
ENSMUSG00000020973.7	Dnaaf2	38.6176	-2.10306	0.30631	-6.86581	6.61149e-12	2.58613e-10
ENSMUSG00000024830.16	Rps6kb2	19.5494	-2.52823	0.368232	-6.86585	6.60949e-12	2.58613e-10
ENSMUSG00000029513.14	Prkab1	54.8493	-2.33367	0.339898	-6.86582	6.61123e-12	2.58613e-10
ENSMUSG00000073535.5	Gm5532	10.9283	-4.50621	0.656456	-6.86445	6.67499e-12	2.60494e-10
ENSMUSG00000026466.16	Tor1aip1	69.9535	-2.29219	0.334044	-6.86194	6.79309e-12	2.64492e-10
ENSMUSG00000024528.7	Srfbp1	49.6142	-2.41042	0.351317	-6.8611	6.8334e-12	2.6545e-10
ENSMUSG00000032398.7	Snapc5	114.684	-2.54543	0.371247	-6.85642	7.06077e-12	2.73654e-10
ENSMUSG00000005882.18	Uqcc1	25.3519	-2.25291	0.328744	-6.8531	7.22658e-12	2.79439e-10
ENSMUSG00000059920.9	4930453N24Rik	140.53	-1.81777	0.265299	-6.85178	7.29343e-12	2.8138e-10
ENSMUSG00000027808.8	Serp1	482.92	-1.94667	0.284139	-6.85113	7.327e-12	2.82031e-10
ENSMUSG00000033931.9	Rbm34	51.039	-2.12351	0.310281	-6.84385	7.70927e-12	2.96071e-10
ENSMUSG00000070319.6	Eif3g	190.97	-2.19998	0.321506	-6.84273	7.76992e-12	2.97723e-10
ENSMUSG00000030199.16	Etv6	24.3029	-2.92694	0.427816	-6.84158	7.83238e-12	2.99438e-10
ENSMUSG00000098447.2	Gm27184	7.94757	-5.2108	0.761747	-6.84059	7.88697e-12	3.00844e-10
ENSMUSG00000032754.14	Slc8b1	13.0204	-4.26422	0.623555	-6.83856	7.99952e-12	3.04297e-10
ENSMUSG00000068457.14	Uty	12.6577	-4.4321	0.648128	-6.83831	8.01349e-12	3.04297e-10
ENSMUSG00000024082.5	Ndufaf7	53.8583	-2.77876	0.4064	-6.83749	8.0591e-12	3.05342e-10
ENSMUSG00000030200.13	Bcl2l14	63.6772	-3.09725	0.45317	-6.83463	8.22179e-12	3.10116e-10
ENSMUSG00000030353.15	Tead4	16.2963	-3.32199	0.486039	-6.83483	8.21051e-12	3.10116e-10
ENSMUSG00000045078.12	Rnf216	98.0647	-2.39225	0.350377	-6.82763	8.63279e-12	3.24893e-10
ENSMUSG00000020067.8	Mypn	15.8439	-3.30419	0.484179	-6.82432	8.83439e-12	3.31741e-10
ENSMUSG00000000827.18	Tpd52l2	221.425	-2.16239	0.316983	-6.82179	8.99135e-12	3.36887e-10
ENSMUSG00000027968.11	Larp7	100.32	-2.07492	0.304245	-6.81991	9.10984e-12	3.40571e-10
ENSMUSG00000022427.4	Tomm22	288.489	-2.33893	0.343033	-6.81838	9.20741e-12	3.43459e-10
ENSMUSG00000021737.4	Psmd6	73.8499	-2.28912	0.335914	-6.8146	9.45258e-12	3.51827e-10
ENSMUSG00000046865.7	Fbl	105.406	-2.00726	0.294642	-6.81256	9.58803e-12	3.56085e-10
ENSMUSG00000032435.9	Dync1li1	60.8641	-2.15999	0.317105	-6.81161	9.65146e-12	3.57654e-10
ENSMUSG00000010760.5	Phlda2	178.585	-2.46991	0.36264	-6.81092	9.69736e-12	3.58569e-10
ENSMUSG00000008384.8	Sertad1	111.413	-2.85092	0.418632	-6.81009	9.75344e-12	3.59855e-10
ENSMUSG00000113204.1	Gm46430	19.9494	-3.41688	0.501806	-6.80917	9.81625e-12	3.61383e-10
ENSMUSG00000113149.1	Gm49383	235.502	-2.09598	0.308504	-6.79401	1.09061e-11	4.00631e-10
ENSMUSG00000022466.6	Rpap3	134.874	-2.19398	0.322968	-6.79318	1.09688e-11	4.02061e-10
ENSMUSG00000016181.9	Diexf	32.1678	-2.31038	0.340341	-6.78842	1.13371e-11	4.14662e-10
ENSMUSG00000041264.16	Uspl1	190.363	-1.83427	0.270383	-6.78396	1.16929e-11	4.26752e-10
ENSMUSG00000040430.18	Pitpnc1	43.3802	-2.30435	0.339722	-6.78306	1.17654e-11	4.28474e-10
ENSMUSG00000037161.14	Mgarp	42.283	-2.87555	0.42412	-6.78003	1.20148e-11	4.36616e-10
ENSMUSG00000045328.11	Cenpe	188.281	-2.01709	0.297544	-6.77915	1.20886e-11	4.38356e-10
ENSMUSG00000042426.6	Dhx29	57.1893	-2.19703	0.324105	-6.77875	1.21219e-11	4.38513e-10
ENSMUSG00000072419.5	Dppa2	280.648	-2.5047	0.369507	-6.77848	1.21449e-11	4.38513e-10
ENSMUSG00000009927.9	Rps25	569.255	-2.16514	0.31956	-6.77538	1.24076e-11	4.47045e-10
ENSMUSG00000026740.12	Dnajc1	39.338	-1.74333	0.257347	-6.77423	1.25073e-11	4.49677e-10
ENSMUSG00000021222.9	Dcaf4	25.773	-2.62561	0.387896	-6.76885	1.29807e-11	4.6472e-10
ENSMUSG00000042590.16	Ipo11	43.5821	-2.12217	0.313511	-6.76906	1.29619e-11	4.6472e-10
ENSMUSG00000031948.14	Kars	129.728	-1.70703	0.252275	-6.76656	1.3188e-11	4.71145e-10
ENSMUSG00000004929.12	Thop1	114.436	-2.12817	0.31479	-6.7606	1.37418e-11	4.89892e-10
ENSMUSG00000014856.12	Tmem208	41.3182	-2.76485	0.409249	-6.7559	1.41951e-11	5.03927e-10
ENSMUSG00000063316.13	Rpl27	341.166	-2.28163	0.337766	-6.75507	1.42769e-11	5.05767e-10
ENSMUSG00000029657.15	Hsph1	90.7555	-2.26261	0.335042	-6.7532	1.44615e-11	5.11236e-10
ENSMUSG00000057863.6	Rpl36	200.443	-2.26389	0.335338	-6.75108	1.4675e-11	5.17701e-10
ENSMUSG00000037451.7	Slc22a20	42.0102	-2.11702	0.313745	-6.74759	1.50325e-11	5.28645e-10
ENSMUSG00000055835.10	Zfp1	33.3647	-2.29671	0.340383	-6.74744	1.50478e-11	5.28645e-10
ENSMUSG00000095315.1	Gm10130	33.4874	-2.6264	0.389285	-6.74674	1.51206e-11	5.301e-10
ENSMUSG00000028902.4	Sf3a3	69.9233	-2.0617	0.305632	-6.7457	1.52291e-11	5.32797e-10
ENSMUSG00000025208.8	Mrpl43	96.0856	-2.10501	0.312165	-6.74326	1.54874e-11	5.40714e-10
ENSMUSG00000061024.8	Rrs1	134.349	-2.54044	0.377363	-6.73209	1.67248e-11	5.82711e-10
ENSMUSG00000110156.1	Gm42067	33.2534	-2.34097	0.347974	-6.72745	1.72667e-11	6.00354e-10
ENSMUSG00000028069.16	Gpatch4	38.2367	-2.68102	0.398631	-6.72556	1.74922e-11	6.06946e-10
ENSMUSG00000020634.12	Ubxn2a	119.662	-1.67297	0.24881	-6.72387	1.76966e-11	6.12781e-10
ENSMUSG00000032042.11	Srpr	129.07	-2.10685	0.31344	-6.72169	1.79628e-11	6.20727e-10
ENSMUSG00000018425.18	Dhx40	65.2569	-2.59611	0.386245	-6.72139	1.79998e-11	6.20735e-10
ENSMUSG00000021418.15	Rpp40	34.4747	-2.39803	0.356848	-6.72002	1.817e-11	6.25328e-10
ENSMUSG00000027722.14	Spata5	49.0663	-2.22681	0.331512	-6.71714	1.85323e-11	6.36502e-10
ENSMUSG00000045100.11	Slc25a26	10.262	-3.09063	0.460222	-6.71552	1.87394e-11	6.4231e-10
ENSMUSG00000001767.5	Crnkl1	183.632	-2.056	0.306301	-6.71235	1.91517e-11	6.55111e-10
ENSMUSG00000020248.18	Nfyb	108.752	-2.38848	0.355915	-6.71082	1.93538e-11	6.60689e-10
ENSMUSG00000061755.10	Bod1l	101.028	-2.6301	0.391985	-6.70969	1.95043e-11	6.64482e-10
ENSMUSG00000024530.7	Prelid3a	12.4382	-4.26759	0.636795	-6.70167	2.06048e-11	7.00563e-10
ENSMUSG00000019897.8	Ccdc59	154.552	-2.36525	0.352971	-6.70098	2.07032e-11	7.02497e-10
ENSMUSG00000027384.6	Ndufaf5	42.0106	-2.39362	0.357297	-6.69925	2.09499e-11	7.09442e-10
ENSMUSG00000060938.14	Rpl26	305.118	-1.94766	0.290868	-6.69601	2.14183e-11	7.23852e-10
ENSMUSG00000040139.14	9430038I01Rik	98.4913	-1.81855	0.271726	-6.69261	2.19225e-11	7.39413e-10
ENSMUSG00000059586.10	Nsmce2	96.3713	-2.18553	0.326648	-6.69078	2.21986e-11	7.47234e-10
ENSMUSG00000070697.4	Utp3	107.725	-2.55094	0.381393	-6.6885	2.25475e-11	7.57472e-10
ENSMUSG00000028884.14	Rpa2	235.351	-1.96806	0.294415	-6.68465	2.31479e-11	7.76097e-10
ENSMUSG00000022748.8	Cmss1	119.979	-2.09859	0.31402	-6.68298	2.34139e-11	7.81913e-10
ENSMUSG00000079260.3	Tmppe	53.1308	-2.06054	0.308324	-6.68303	2.34048e-11	7.81913e-10
ENSMUSG00000029198.3	Grpel1	64.4422	-1.70989	0.255956	-6.6804	2.38289e-11	7.92638e-10
ENSMUSG00000037725.8	Ckap2	66.9057	-2.23893	0.335146	-6.68046	2.38197e-11	7.92638e-10
ENSMUSG00000039509.8	Nup133	22.1891	-3.0251	0.452989	-6.67809	2.42081e-11	8.03672e-10
ENSMUSG00000028517.8	Plpp3	47.7273	-2.80689	0.420377	-6.67709	2.43732e-11	8.07564e-10
ENSMUSG00000087687.3	Pet100	17.3311	-2.53801	0.380152	-6.67631	2.45039e-11	8.10306e-10
ENSMUSG00000040213.13	Kyat3	33.2881	-3.3131	0.496656	-6.67081	2.5439e-11	8.39585e-10
ENSMUSG00000059291.15	Rpl11	317.773	-1.79186	0.268696	-6.66871	2.58057e-11	8.50028e-10
ENSMUSG00000021079.16	Timm9	70.5463	-1.82608	0.273849	-6.6682	2.58963e-11	8.51353e-10
ENSMUSG00000022554.7	Hgh1	32.8014	-2.28378	0.342525	-6.6675	2.60205e-11	8.53776e-10
ENSMUSG00000055850.12	Rnf181	117.905	-1.83082	0.27467	-6.66553	2.63708e-11	8.63593e-10
ENSMUSG00000004207.14	Psap	150.594	-1.86186	0.279584	-6.65941	2.74938e-11	8.98626e-10
ENSMUSG00000063406.11	Tmed5	302.092	-2.39583	0.359935	-6.65628	2.80844e-11	9.16158e-10
ENSMUSG00000023988.8	Bysl	62.3678	-2.07273	0.311412	-6.6559	2.81565e-11	9.1674e-10
ENSMUSG00000030641.10	Ddias	151.637	-2.47577	0.372052	-6.65435	2.84547e-11	9.24668e-10
ENSMUSG00000031823.14	Zdhhc7	75.9444	-2.17835	0.32753	-6.65083	2.91435e-11	9.45235e-10
ENSMUSG00000040013.11	Fkbp6	25.874	-3.69734	0.556516	-6.64373	3.05849e-11	9.90085e-10
ENSMUSG00000061207.11	Stk19	56.6935	-2.25766	0.33988	-6.64253	3.08353e-11	9.9628e-10
ENSMUSG00000053121.3	Gm5129	19.6501	-2.33879	0.352331	-6.63804	3.17892e-11	1.02514e-09
ENSMUSG00000036188.4	Ankmy2	21.0316	-2.80944	0.423256	-6.6377	3.18624e-11	1.02555e-09
ENSMUSG00000020534.14	Shmt1	143.917	-2.02401	0.305145	-6.63296	3.29019e-11	1.05699e-09
ENSMUSG00000029145.12	Eif2b4	184.654	-1.99162	0.300462	-6.62854	3.39013e-11	1.08703e-09
ENSMUSG00000010554.14	Mettl16	36.7891	-2.51857	0.380064	-6.62671	3.43259e-11	1.09648e-09
ENSMUSG00000037720.16	Tmem33	25.8295	-2.70828	0.40869	-6.62673	3.43193e-11	1.09648e-09
ENSMUSG00000035578.16	Iqcg	24.2792	-2.46013	0.371465	-6.62276	3.52545e-11	1.12402e-09
ENSMUSG00000031352.10	Hccs	51.2167	-2.35694	0.355949	-6.62158	3.55385e-11	1.12882e-09
ENSMUSG00000040269.5	Mrps28	33.7727	-2.24741	0.339397	-6.62176	3.54935e-11	1.12882e-09
ENSMUSG00000000568.15	Hnrnpd	38.2845	-2.16494	0.32697	-6.62121	3.56268e-11	1.1295e-09
ENSMUSG00000028392.15	Bspry	53.4009	-1.87696	0.283558	-6.61933	3.60831e-11	1.14182e-09
ENSMUSG00000043421.8	Hilpda	54.7916	-3.18339	0.480992	-6.61839	3.63136e-11	1.14697e-09
ENSMUSG00000026632.17	Tatdn3	14.4621	-3.36422	0.508415	-6.61707	3.66393e-11	1.1551e-09
ENSMUSG00000057036.7	Gm7536	72.8611	-2.25081	0.340335	-6.61352	3.75276e-11	1.1809e-09
ENSMUSG00000060499.7	Rpl10l	128.465	-2.23884	0.33887	-6.60678	3.92775e-11	1.23366e-09
ENSMUSG00000048647.9	Exd1	13.4947	-3.00105	0.454264	-6.6064	3.93769e-11	1.23449e-09
ENSMUSG00000003420.8	Fcgrt	50.1693	-2.1131	0.31991	-6.60528	3.96758e-11	1.24156e-09
ENSMUSG00000041215.16	Yeats2	29.3081	-2.97652	0.450737	-6.60368	4.01083e-11	1.25277e-09
ENSMUSG00000040413.15	Timd2	406.206	-2.86694	0.434181	-6.6031	4.02647e-11	1.25534e-09
ENSMUSG00000027751.13	Supt20	97.347	-2.18306	0.330695	-6.60141	4.07268e-11	1.26719e-09
ENSMUSG00000031669.10	Gins3	64.059	-2.59057	0.392441	-6.60116	4.07949e-11	1.26719e-09
ENSMUSG00000028145.9	Them4	49.8898	-2.61103	0.3958	-6.59683	4.20034e-11	1.30234e-09
ENSMUSG00000090534.1	Gm4675	5.24654	-5.81712	0.881889	-6.5962	4.2183e-11	1.30551e-09
ENSMUSG00000052415.5	Tchh	25.36	-2.67462	0.405711	-6.59243	4.32677e-11	1.33663e-09
ENSMUSG00000029836.15	Cbx3	58.94	-1.89743	0.287846	-6.59182	4.3446e-11	1.33969e-09
ENSMUSG00000004849.14	Ap1s1	129.836	-1.96291	0.297905	-6.58903	4.42712e-11	1.36017e-09
ENSMUSG00000030867.7	Plk1	156.981	-1.89471	0.287551	-6.58913	4.42405e-11	1.36017e-09
ENSMUSG00000049755.14	Zfp672	36.8188	-2.15476	0.327217	-6.58512	4.54527e-11	1.39141e-09
ENSMUSG00000063511.11	Snrnp70	183.511	-2.15263	0.326891	-6.58515	4.54436e-11	1.39141e-09
ENSMUSG00000032178.14	Ilf3	66.0043	-2.0888	0.317533	-6.57822	4.76113e-11	1.45223e-09
ENSMUSG00000040693.7	Slco4c1	46.8122	-2.22927	0.338883	-6.57828	4.75922e-11	1.45223e-09
ENSMUSG00000052146.16	Rps10	192.156	-1.70545	0.259329	-6.57639	4.82001e-11	1.46754e-09
ENSMUSG00000020180.10	Snrpd3	116.171	-1.8248	0.277539	-6.57495	4.86706e-11	1.4792e-09
ENSMUSG00000058392.12	Rrp1b	64.0444	-2.39617	0.364576	-6.57249	4.94801e-11	1.5011e-09
ENSMUSG00000024847.14	Aip	58.0162	-2.07475	0.315732	-6.57123	4.99029e-11	1.51122e-09
ENSMUSG00000029066.12	Mrpl20	143.374	-2.41794	0.368148	-6.56784	5.10496e-11	1.54318e-09
ENSMUSG00000028397.13	Kdm4c	62.115	-1.83305	0.279228	-6.56468	5.2143e-11	1.57341e-09
ENSMUSG00000061904.12	Slc25a3	203.18	-1.56318	0.238146	-6.56394	5.24038e-11	1.57847e-09
ENSMUSG00000028580.15	Pum1	59.5105	-1.98797	0.302913	-6.56287	5.27835e-11	1.58707e-09
ENSMUSG00000020897.12	Aurkb	66.6704	-2.41437	0.368056	-6.55977	5.38902e-11	1.61747e-09
ENSMUSG00000030138.8	Bms1	49.6504	-2.24052	0.341613	-6.55865	5.42983e-11	1.62683e-09
ENSMUSG00000085234.1	Gm15614	40.5837	-2.95971	0.451397	-6.55678	5.49831e-11	1.64443e-09
ENSMUSG00000090551.1	A730015C16Rik	123.53	-1.96256	0.299533	-6.55209	5.67392e-11	1.69396e-09
ENSMUSG00000070837.5	Aurkc	140.325	-2.36491	0.361383	-6.54406	5.98703e-11	1.78428e-09
ENSMUSG00000062647.16	Rpl7a	227.455	-1.74028	0.26604	-6.54143	6.0934e-11	1.81279e-09
ENSMUSG00000021690.10	Jmy	55.2817	-2.29708	0.351196	-6.54073	6.12185e-11	1.81675e-09
ENSMUSG00000022159.16	Rab2b	55.4375	-1.96369	0.300232	-6.54058	6.12822e-11	1.81675e-09
ENSMUSG00000041645.14	Ddx24	167.577	-2.28337	0.349174	-6.53934	6.17917e-11	1.82864e-09
ENSMUSG00000033294.11	Noc4l	84.7966	-2.1925	0.335332	-6.5383	6.22219e-11	1.83816e-09
ENSMUSG00000024487.4	Yipf5	31.3132	-2.53538	0.388034	-6.53392	6.40681e-11	1.88939e-09
ENSMUSG00000030649.18	Anapc15	254.601	-1.78347	0.273055	-6.53155	6.50943e-11	1.91631e-09
ENSMUSG00000108043.2	Zim3	14.3511	-2.75264	0.421552	-6.52978	6.58673e-11	1.9357e-09
ENSMUSG00000021905.14	Dph3	55.124	-1.97214	0.302065	-6.52884	6.62793e-11	1.93885e-09
ENSMUSG00000025995.16	Wdr75	134.443	-1.80667	0.276726	-6.52875	6.6319e-11	1.93885e-09
ENSMUSG00000056069.10	Otulinl	6.93911	-5.00693	0.766852	-6.5292	6.61216e-11	1.93885e-09
ENSMUSG00000022635.9	Zcrb1	105.779	-2.0373	0.312367	-6.52213	6.93165e-11	2.02299e-09
ENSMUSG00000002102.15	Psmc3	49.0872	-2.24406	0.344339	-6.51701	7.17203e-11	2.08348e-09
ENSMUSG00000024827.9	Gldc	55.2954	-2.2525	0.345652	-6.51668	7.18825e-11	2.08348e-09
ENSMUSG00000028869.13	Gnl2	69.2606	-2.26966	0.348274	-6.51686	7.17925e-11	2.08348e-09
ENSMUSG00000069844.12	Sco1	21.7536	-2.84985	0.437311	-6.51676	7.18435e-11	2.08348e-09
ENSMUSG00000022024.10	Sugt1	491.536	-2.02049	0.310259	-6.51229	7.40148e-11	2.14161e-09
ENSMUSG00000037921.15	Ddx60	9.21321	-4.59567	0.705805	-6.51125	7.45304e-11	2.15285e-09
ENSMUSG00000097908.7	4933404O12Rik	25.2917	-2.11256	0.324622	-6.50774	7.62881e-11	2.19986e-09
ENSMUSG00000024732.7	Ccdc86	113.481	-2.26266	0.347799	-6.50567	7.73487e-11	2.22664e-09
ENSMUSG00000020460.15	Rps27a	378.657	-1.78045	0.273753	-6.50386	7.82831e-11	2.24971e-09
ENSMUSG00000022241.6	Tars	27.3216	-2.81302	0.432649	-6.50187	7.93293e-11	2.2759e-09
ENSMUSG00000041360.7	Pum3	81.6324	-2.70495	0.416381	-6.49633	8.23007e-11	2.35715e-09
ENSMUSG00000044820.6	AY074887	48.6967	-2.21166	0.340533	-6.49472	8.31862e-11	2.37848e-09
ENSMUSG00000020493.8	Prr11	82.0672	-2.03656	0.313625	-6.49361	8.38058e-11	2.39215e-09
ENSMUSG00000023170.14	Gps2	34.7216	-2.77378	0.427191	-6.49306	8.41089e-11	2.39271e-09
ENSMUSG00000079190.3	AC133103.1	147.298	-2.7508	0.42364	-6.49324	8.4007e-11	2.39271e-09
ENSMUSG00000062867.13	Impdh2	374.265	-2.21115	0.340713	-6.48977	8.59689e-11	2.44152e-09
ENSMUSG00000029521.7	Chek2	50.7724	-2.15769	0.332661	-6.48614	8.80611e-11	2.49674e-09
ENSMUSG00000020029.6	Nudt4	315.559	-1.58931	0.245049	-6.48569	8.83267e-11	2.50007e-09
ENSMUSG00000061479.15	Snrpa	115.074	-2.0867	0.321882	-6.48282	9.00214e-11	2.54378e-09
ENSMUSG00000019948.4	Actr6	30.6369	-2.81374	0.434249	-6.47955	9.19945e-11	2.5952e-09
ENSMUSG00000054753.9	AU018091	35.4562	-2.70133	0.417056	-6.47712	9.34879e-11	2.63293e-09
ENSMUSG00000022035.6	Ccdc25	175.325	-2.0923	0.323091	-6.47588	9.42638e-11	2.65037e-09
ENSMUSG00000027185.15	Nat10	53.4959	-2.29278	0.35423	-6.47255	9.63595e-11	2.70479e-09
ENSMUSG00000066551.12	Hmgb1	636.051	-1.94856	0.301067	-6.47218	9.65978e-11	2.70698e-09
ENSMUSG00000003271.17	Sult2b1	54.6616	-2.68652	0.415216	-6.47016	9.78962e-11	2.73882e-09
ENSMUSG00000042118.7	Bhmt2	16.5248	-2.38741	0.369056	-6.46898	9.86655e-11	2.75578e-09
ENSMUSG00000042097.17	Zfp239	37.5971	-3.10903	0.480699	-6.46774	9.94827e-11	2.77402e-09
ENSMUSG00000002983.17	Relb	34.5183	-2.80454	0.433919	-6.46329	1.02454e-10	2.85041e-09
ENSMUSG00000090639.1	Gm20425	43.1316	-1.95044	0.301779	-6.46313	1.02559e-10	2.85041e-09
ENSMUSG00000035769.9	Xylb	155.19	-2.34678	0.363204	-6.46131	1.03798e-10	2.88009e-09
ENSMUSG00000000916.15	Nsun5	81.0161	-2.17505	0.336784	-6.4583	1.05888e-10	2.92853e-09
ENSMUSG00000047508.9	Mbd3l2	400.544	-1.69912	0.263091	-6.45829	1.0589e-10	2.92853e-09
ENSMUSG00000020526.12	Znhit3	490.553	-2.03017	0.314429	-6.45668	1.07023e-10	2.95501e-09
ENSMUSG00000009614.16	Sardh	21.4996	-2.13917	0.331353	-6.45585	1.0761e-10	2.96638e-09
ENSMUSG00000000088.7	Cox5a	259.141	-1.50454	0.233236	-6.45074	1.11304e-10	3.06321e-09
ENSMUSG00000024640.9	Psat1	283.382	-2.2181	0.343907	-6.4497	1.12069e-10	3.07927e-09
ENSMUSG00000026798.10	Coq4	74.4769	-2.30628	0.357651	-6.44841	1.13026e-10	3.10052e-09
ENSMUSG00000026806.15	Ddx31	37.962	-2.28479	0.354363	-6.44761	1.13629e-10	3.11199e-09
ENSMUSG00000071528.3	Usmg5	216.734	-1.67678	0.260127	-6.44599	1.14846e-10	3.14024e-09
ENSMUSG00000041220.10	Elovl6	114.196	-2.17465	0.337382	-6.44567	1.15093e-10	3.14192e-09
ENSMUSG00000019849.11	Prep	16.8562	-3.00619	0.466453	-6.44478	1.15769e-10	3.15527e-09
ENSMUSG00000046791.8	Riox1	18.5554	-2.86442	0.444994	-6.43698	1.21871e-10	3.31622e-09
ENSMUSG00000039244.10	E130309D02Rik	59.66	-1.8499	0.287505	-6.43432	1.24031e-10	3.36958e-09
ENSMUSG00000028932.7	Psmc2	60.3548	-2.31383	0.359746	-6.43185	1.26059e-10	3.41916e-09
ENSMUSG00000021951.6	Eef1akmt1	39.3652	-2.92864	0.455354	-6.43158	1.26287e-10	3.41986e-09
ENSMUSG00000022792.16	Yars2	14.9245	-3.42558	0.532692	-6.43068	1.27032e-10	3.43453e-09
ENSMUSG00000036817.14	Sun1	138.475	-1.86574	0.290218	-6.42875	1.28656e-10	3.47238e-09
ENSMUSG00000071180.5	Smim15	49.8456	-2.16442	0.33669	-6.42853	1.28843e-10	3.47238e-09
ENSMUSG00000027905.15	Ddx20	111.278	-1.97014	0.306573	-6.42633	1.3072e-10	3.51738e-09
ENSMUSG00000042472.11	Zfp410	121.453	-1.90041	0.295823	-6.42414	1.32617e-10	3.56273e-09
ENSMUSG00000026750.6	Psmb7	130.753	-2.49701	0.388846	-6.4216	1.34853e-10	3.61705e-09
ENSMUSG00000044783.16	Hjurp	137.071	-2.19187	0.341476	-6.4188	1.37348e-10	3.67815e-09
ENSMUSG00000031709.15	Tbc1d9	25.5222	-2.20423	0.343502	-6.41694	1.3904e-10	3.71755e-09
ENSMUSG00000068923.14	Syt11	41.3401	-2.18101	0.34	-6.41473	1.41074e-10	3.76598e-09
ENSMUSG00000045996.12	Polr2k	119.722	-2.1264	0.331516	-6.41416	1.41602e-10	3.77411e-09
ENSMUSG00000032777.9	Gtf3c1	103.308	-1.78076	0.277718	-6.41211	1.43517e-10	3.81913e-09
ENSMUSG00000036371.6	Serbp1	304.034	-1.62442	0.253358	-6.41157	1.4403e-10	3.82676e-09
ENSMUSG00000020566.19	Atp6v1c2	10.2109	-5.36899	0.837702	-6.40919	1.46298e-10	3.88071e-09
ENSMUSG00000020922.11	Lsm12	148.202	-2.02671	0.316231	-6.40896	1.4652e-10	3.88071e-09
ENSMUSG00000070713.5	Gm10282	77.7529	-2.25584	0.35203	-6.40809	1.47354e-10	3.8967e-09
ENSMUSG00000034216.12	Vps18	22.1988	-3.03846	0.474313	-6.40602	1.49363e-10	3.94365e-09
ENSMUSG00000031487.5	Brf2	81.3496	-2.22802	0.348165	-6.39934	1.56046e-10	4.11367e-09
ENSMUSG00000026034.17	Clk1	72.0626	-2.4622	0.384807	-6.39852	1.56893e-10	4.12747e-09
ENSMUSG00000031714.9	Gab1	21.674	-3.07805	0.481068	-6.39836	1.57058e-10	4.12747e-09
ENSMUSG00000025838.12	Pramel6	62.1438	-2.37761	0.371824	-6.39445	1.61124e-10	4.22774e-09
ENSMUSG00000031617.16	Tmem184c	83.3339	-1.81606	0.284031	-6.39387	1.61734e-10	4.23718e-09
ENSMUSG00000030286.6	Emc3	223.023	-2.21788	0.346906	-6.39332	1.62321e-10	4.24596e-09
ENSMUSG00000022890.13	Atp5j	230.613	-1.78027	0.278478	-6.39287	1.62802e-10	4.2489e-09
ENSMUSG00000036112.15	Metap2	420.681	-1.43303	0.224165	-6.39274	1.62936e-10	4.2489e-09
ENSMUSG00000028156.12	Eif4e	808.612	-1.7009	0.266082	-6.39238	1.63328e-10	4.25256e-09
ENSMUSG00000050973.11	Gdpgp1	13.5318	-3.45866	0.541172	-6.39106	1.6474e-10	4.28273e-09
ENSMUSG00000063273.11	Naa15	102.311	-2.38226	0.373065	-6.38564	1.70678e-10	4.43029e-09
ENSMUSG00000027787.14	Nmd3	192.958	-2.01418	0.315649	-6.38108	1.75847e-10	4.55747e-09
ENSMUSG00000022533.14	Atp13a3	224.381	-1.83069	0.286962	-6.37956	1.77598e-10	4.5958e-09
ENSMUSG00000028741.13	Mrto4	178.104	-2.18007	0.341781	-6.37856	1.78758e-10	4.61872e-09
ENSMUSG00000003868.14	Ruvbl2	54.8519	-1.82803	0.286683	-6.37647	1.81221e-10	4.67523e-09
ENSMUSG00000047215.14	Rpl9	284.093	-2.2158	0.347609	-6.37441	1.83673e-10	4.73127e-09
ENSMUSG00000034064.14	Poglut1	17.7513	-2.64136	0.414466	-6.37293	1.85447e-10	4.76969e-09
ENSMUSG00000056941.17	Commd7	68.5802	-1.86174	0.292409	-6.36689	1.92897e-10	4.95376e-09
ENSMUSG00000028410.13	Dnaja1	350.935	-1.68794	0.265317	-6.36196	1.99189e-10	5.10758e-09
ENSMUSG00000057157.3	Gm6054	100.061	-2.76178	0.434284	-6.35938	2.02565e-10	5.18628e-09
ENSMUSG00000117338.1	RPS10-NUDT3	167.78	-1.67914	0.26408	-6.35843	2.03821e-10	5.21054e-09
ENSMUSG00000026773.19	Pfkfb3	29.8766	-2.47644	0.389546	-6.35724	2.05416e-10	5.24339e-09
ENSMUSG00000024583.2	Txnl1	61.493	-1.88925	0.297201	-6.3568	2.05996e-10	5.25025e-09
ENSMUSG00000079523.8	Tmsb10	178.403	-1.88255	0.296218	-6.35527	2.08059e-10	5.29485e-09
ENSMUSG00000018427.7	Ypel2	115.424	-1.82009	0.286784	-6.34655	2.20199e-10	5.59537e-09
ENSMUSG00000027122.15	Arl14ep	55.9226	-2.04678	0.32259	-6.34484	2.22658e-10	5.64613e-09
ENSMUSG00000060636.14	Rpl35a	172.827	-1.88774	0.297531	-6.3447	2.22865e-10	5.64613e-09
ENSMUSG00000003500.13	Impdh1	132.141	-2.41098	0.380415	-6.33776	2.33137e-10	5.89752e-09
ENSMUSG00000033047.5	Eif3l	62.0748	-2.13077	0.336229	-6.33724	2.33912e-10	5.9083e-09
ENSMUSG00000026019.15	Wdr12	38.8066	-2.60498	0.411118	-6.33633	2.35308e-10	5.93469e-09
ENSMUSG00000032586.9	Traip	102.659	-2.24179	0.354007	-6.33261	2.41047e-10	6.07037e-09
ENSMUSG00000031819.13	Emc8	155.523	-1.97307	0.311616	-6.33174	2.42408e-10	6.09555e-09
ENSMUSG00000039640.7	Mrpl12	190.944	-2.13163	0.336761	-6.32981	2.45463e-10	6.16319e-09
ENSMUSG00000019979.12	Apaf1	32.467	-2.40754	0.380408	-6.32883	2.47031e-10	6.18865e-09
ENSMUSG00000022283.15	Pabpc1	260.524	-1.65672	0.261779	-6.32872	2.47209e-10	6.18865e-09
ENSMUSG00000027248.13	Pdia3	347.159	-1.61982	0.256016	-6.32701	2.4996e-10	6.24087e-09
ENSMUSG00000028649.18	Macf1	42.3976	-1.87981	0.297112	-6.32696	2.50034e-10	6.24087e-09
ENSMUSG00000046031.7	Calhm6	21.021	-3.13356	0.49542	-6.32506	2.53129e-10	6.3088e-09
ENSMUSG00000028109.14	Hormad1	142.851	-2.2198	0.351099	-6.32244	2.57463e-10	6.40739e-09
ENSMUSG00000085492.7	Trmt61b	84.7368	-2.39085	0.378177	-6.32204	2.58129e-10	6.41449e-09
ENSMUSG00000026289.15	Atg16l1	77.7249	-2.09667	0.33167	-6.32155	2.58957e-10	6.42563e-09
ENSMUSG00000040751.12	Lat2	22.4043	-2.59354	0.410339	-6.32046	2.60781e-10	6.46139e-09
ENSMUSG00000026816.14	Gtf3c5	146.417	-2.10212	0.332645	-6.3194	2.62573e-10	6.49178e-09
ENSMUSG00000039682.12	Lap3	26.1816	-2.39605	0.379165	-6.31929	2.62775e-10	6.49178e-09
ENSMUSG00000011254.16	Thg1l	17.4602	-3.22649	0.510668	-6.31818	2.64669e-10	6.52901e-09
ENSMUSG00000029389.17	Ddx55	26.9606	-2.33238	0.369699	-6.30885	2.81125e-10	6.92485e-09
ENSMUSG00000058440.14	Nrf1	124.129	-1.86481	0.295669	-6.30709	2.8433e-10	6.99362e-09
ENSMUSG00000025396.7	Hsd17b6	11.4451	-4.15638	0.659082	-6.30632	2.85741e-10	6.99776e-09
ENSMUSG00000030560.17	Ctsc	210.369	-2.12064	0.336266	-6.30644	2.85534e-10	6.99776e-09
ENSMUSG00000048922.18	Cdca2	47.9866	-2.16208	0.34282	-6.30677	2.84924e-10	6.99776e-09
ENSMUSG00000022757.19	Tfg	81.0087	-2.17156	0.344481	-6.30387	2.9031e-10	7.09936e-09
ENSMUSG00000021133.9	Susd6	35.6823	-2.22027	0.352238	-6.30333	2.91314e-10	7.11361e-09
ENSMUSG00000040703.11	Cyp2s1	10.1166	-4.99511	0.792537	-6.30269	2.92532e-10	7.13304e-09
ENSMUSG00000055553.16	Kxd1	310.408	-1.69796	0.269426	-6.30212	2.93598e-10	7.14873e-09
ENSMUSG00000006219.12	Fblim1	16.0257	-2.55944	0.406199	-6.30096	2.95816e-10	7.19238e-09
ENSMUSG00000002280.10	Narfl	50.2068	-1.97051	0.312772	-6.30016	2.97344e-10	7.21915e-09
ENSMUSG00000011267.8	Zfp296	256.42	-1.65083	0.262074	-6.29908	2.99423e-10	7.25917e-09
ENSMUSG00000003970.9	Rpl8	326.408	-1.66062	0.263699	-6.2974	3.02672e-10	7.32743e-09
ENSMUSG00000041438.8	Utp4	86.5724	-2.53106	0.401972	-6.2966	3.04249e-10	7.34457e-09
ENSMUSG00000091931.5	Gon7	57.4064	-1.98316	0.314948	-6.29678	3.03892e-10	7.34457e-09
ENSMUSG00000109445.1	4930560O18Rik	6.65356	-4.85362	0.770888	-6.29615	3.05137e-10	7.3555e-09
ENSMUSG00000056763.16	Cspp1	26.2929	-2.36839	0.376219	-6.29524	3.06918e-10	7.3879e-09
ENSMUSG00000004268.11	Emg1	193.463	-1.60579	0.255386	-6.28771	3.22176e-10	7.74325e-09
ENSMUSG00000027810.14	Eif2a	76.0121	-1.73789	0.276404	-6.28751	3.22597e-10	7.74325e-09
ENSMUSG00000029466.11	Anapc7	121.545	-2.35467	0.3747	-6.28415	3.29661e-10	7.90157e-09
ENSMUSG00000019795.17	Pcmt1	149.934	-1.75594	0.27951	-6.28221	3.33796e-10	7.98936e-09
ENSMUSG00000044709.6	Gemin7	273.203	-1.60426	0.255403	-6.28129	3.35775e-10	8.02535e-09
ENSMUSG00000034842.16	Art3	10.3355	-4.13829	0.658877	-6.28083	3.3678e-10	8.038e-09
ENSMUSG00000004393.10	Ddx56	103.727	-1.97866	0.315221	-6.27706	3.45028e-10	8.22324e-09
ENSMUSG00000024831.13	Ighmbp2	9.64175	-3.30043	0.52622	-6.27197	3.56512e-10	8.48498e-09
ENSMUSG00000051007.15	Gatd1	25.4434	2.4032	0.383205	6.2713	3.58037e-10	8.5093e-09
ENSMUSG00000027282.17	Mtch2	66.2938	-1.77425	0.283139	-6.26635	3.69603e-10	8.77184e-09
ENSMUSG00000028248.15	Pnisr	88.2168	-2.80579	0.447834	-6.26525	3.72229e-10	8.82178e-09
ENSMUSG00000035407.8	Kank4	35.8344	-2.70617	0.432113	-6.26264	3.78511e-10	8.9581e-09
ENSMUSG00000028964.14	Park7	51.3368	-1.94916	0.311279	-6.26178	3.8061e-10	8.99517e-09
ENSMUSG00000034940.15	Synrg	25.2234	-2.07001	0.330602	-6.26135	3.81658e-10	9.00379e-09
ENSMUSG00000052760.16	A630001G21Rik	25.487	-3.03959	0.485482	-6.26098	3.82573e-10	9.00379e-09
ENSMUSG00000070564.15	Ntn5	18.486	-2.56896	0.4103	-6.26116	3.8212e-10	9.00379e-09
ENSMUSG00000021096.11	Ppm1a	238.379	-1.58807	0.253796	-6.25727	3.91786e-10	9.2078e-09
ENSMUSG00000029402.8	Snrnp35	28.3745	-2.10846	0.336979	-6.25694	3.92598e-10	9.21406e-09
ENSMUSG00000042729.10	Wdr74	81.4964	-2.04787	0.327326	-6.25636	3.94073e-10	9.23584e-09
ENSMUSG00000003429.11	Rps11	914.461	-2.18657	0.349532	-6.25569	3.95772e-10	9.26281e-09
ENSMUSG00000020528.14	Prpsap2	89.0072	-2.11922	0.338849	-6.25417	3.99645e-10	9.34052e-09
ENSMUSG00000062110.14	Scfd2	37.8047	-2.28931	0.366072	-6.25372	4.0078e-10	9.35412e-09
ENSMUSG00000049950.6	Rpp38	25.6131	-2.81187	0.449685	-6.25299	4.0268e-10	9.38551e-09
ENSMUSG00000025722.16	Wdr73	68.7483	-2.03906	0.326176	-6.2514	4.0679e-10	9.46824e-09
ENSMUSG00000037331.15	Larp1	37.8947	-1.82714	0.292347	-6.24992	4.1067e-10	9.5454e-09
ENSMUSG00000051234.6	Rnf7	419.832	-1.86058	0.297793	-6.2479	4.16015e-10	9.65635e-09
ENSMUSG00000010358.13	Ifi35	77.1324	-2.70066	0.432424	-6.24539	4.22748e-10	9.79918e-09
ENSMUSG00000019432.15	Ddx39b	46.3489	-2.72908	0.437011	-6.24488	4.2413e-10	9.81773e-09
ENSMUSG00000009535.13	Rnmt	128.687	-1.6852	0.269877	-6.24432	4.2564e-10	9.83922e-09
ENSMUSG00000032412.8	Atp1b3	264.499	-1.70446	0.273043	-6.24244	4.30805e-10	9.91789e-09
ENSMUSG00000038047.18	Haus6	106.698	-2.14911	0.344261	-6.24267	4.30157e-10	9.91789e-09
ENSMUSG00000057561.9	Eif1a	75.9297	-2.01379	0.322591	-6.24255	4.30483e-10	9.91789e-09
ENSMUSG00000027425.18	Kat14	37.1879	-2.0142	0.322966	-6.23657	4.47276e-10	1.02831e-08
ENSMUSG00000039826.13	Trub2	84.7963	-2.22375	0.356676	-6.23464	4.52821e-10	1.03964e-08
ENSMUSG00000025209.4	Twnk	34.972	-2.50202	0.401337	-6.2342	4.54079e-10	1.04112e-08
ENSMUSG00000058587.9	Tmod3	27.5624	-2.12414	0.340941	-6.23024	4.6573e-10	1.06638e-08
ENSMUSG00000021131.14	Erh	666.504	-1.59822	0.256541	-6.2299	4.66736e-10	1.06724e-08
ENSMUSG00000024575.15	Pde6a	11.1633	-3.74914	0.602128	-6.22648	4.77045e-10	1.08934e-08
ENSMUSG00000063457.14	Rps15	377.733	-1.9389	0.311467	-6.22505	4.81407e-10	1.09782e-08
ENSMUSG00000024991.7	Eif3a	247.922	-1.77676	0.285493	-6.22347	4.86272e-10	1.10742e-08
ENSMUSG00000027776.12	Il12a	7.87056	-4.60286	0.739697	-6.22263	4.88899e-10	1.1119e-08
ENSMUSG00000013629.16	Cad	52.4495	-2.09283	0.336369	-6.22184	4.91348e-10	1.11447e-08
ENSMUSG00000060032.6	H2afj	154.671	-2.03365	0.326852	-6.22193	4.91081e-10	1.11447e-08
ENSMUSG00000002326.6	Gmpr2	74.0747	-1.86327	0.299639	-6.21839	5.0228e-10	1.13774e-08
ENSMUSG00000001666.8	Ddt	36.5004	-2.59155	0.41697	-6.21521	5.12564e-10	1.15638e-08
ENSMUSG00000011114.18	Tbrg1	190.717	-1.9641	0.316006	-6.21538	5.12013e-10	1.15638e-08
ENSMUSG00000032116.18	Stt3a	83.5448	-1.7314	0.278572	-6.21527	5.12354e-10	1.15638e-08
ENSMUSG00000078521.2	Aunip	91.7258	-2.32321	0.373902	-6.21343	5.18409e-10	1.16801e-08
ENSMUSG00000091478.2	Gm10039	18.03	-2.72172	0.438092	-6.21267	5.20928e-10	1.17212e-08
ENSMUSG00000024391.7	Apom	34.1851	-2.57416	0.414382	-6.21204	5.23022e-10	1.17527e-08
ENSMUSG00000026761.12	Orc4	71.3367	-1.93383	0.311398	-6.21017	5.29278e-10	1.18617e-08
ENSMUSG00000034259.8	Exosc4	18.0462	-2.88401	0.464401	-6.21018	5.29237e-10	1.18617e-08
ENSMUSG00000026201.12	Stk16	49.899	-2.30626	0.371412	-6.20945	5.31719e-10	1.19006e-08
ENSMUSG00000115233.1	Gm46498	7.63322	-4.24301	0.683457	-6.20815	5.36107e-10	1.1983e-08
ENSMUSG00000114278.2	Gm49027	47.6516	-1.99738	0.321823	-6.20645	5.41934e-10	1.20972e-08
ENSMUSG00000057375.13	Yipf1	97.7814	-2.2814	0.367742	-6.20382	5.51101e-10	1.22856e-08
ENSMUSG00000020329.12	Polrmt	52.8709	-2.56273	0.413223	-6.2018	5.58205e-10	1.24276e-08
ENSMUSG00000052748.14	Swt1	176.677	-1.67909	0.270839	-6.19959	5.66116e-10	1.25871e-08
ENSMUSG00000033307.7	Mif	76.1554	-2.51052	0.404988	-6.19901	5.68188e-10	1.26166e-08
ENSMUSG00000028640.11	Tfap2c	139.996	-2.05487	0.33175	-6.19405	5.86361e-10	1.30031e-08
ENSMUSG00000037544.14	Dlgap5	33.244	-2.23867	0.361538	-6.19208	5.93765e-10	1.31328e-08
ENSMUSG00000034424.5	Gcsh	1021.9	-1.80617	0.291709	-6.19168	5.95254e-10	1.31485e-08
ENSMUSG00000021681.8	Aggf1	77.9126	-1.85639	0.300027	-6.18741	6.11611e-10	1.34578e-08
ENSMUSG00000024188.16	Luc7l	174.843	-1.98113	0.320187	-6.1874	6.11647e-10	1.34578e-08
ENSMUSG00000000902.13	Smarcb1	51.0353	-1.7274	0.279342	-6.18383	6.25665e-10	1.37484e-08
ENSMUSG00000000355.13	Mcts1	21.2548	-2.70896	0.438355	-6.17984	6.4168e-10	1.4082e-08
ENSMUSG00000047721.8	Bola2	249.088	-1.81723	0.294262	-6.17555	6.59345e-10	1.44321e-08
ENSMUSG00000027651.16	Rprd1b	148.517	-2.00073	0.324124	-6.17272	6.71238e-10	1.46682e-08
ENSMUSG00000083161.2	Gm11427	6.78876	-5.52576	0.895211	-6.17258	6.71866e-10	1.46682e-08
ENSMUSG00000025747.12	Tyms	50.4177	-2.52207	0.408688	-6.17112	6.78073e-10	1.47656e-08
ENSMUSG00000061286.7	Exosc5	97.1066	-2.28081	0.369585	-6.17128	6.77403e-10	1.47656e-08
ENSMUSG00000025573.4	6030468B19Rik	11.4712	-3.68571	0.597492	-6.16863	6.88842e-10	1.49808e-08
ENSMUSG00000003039.9	Fam32a	62.2162	-1.71015	0.277244	-6.16839	6.89902e-10	1.49845e-08
ENSMUSG00000027379.13	Bub1	37.3441	-2.33833	0.379134	-6.16756	6.93509e-10	1.50435e-08
ENSMUSG00000026615.14	Eprs	94.2964	-1.96933	0.319328	-6.16711	6.95496e-10	1.50673e-08
ENSMUSG00000014771.13	Pdcd2	47.955	-2.40553	0.390075	-6.16683	6.9674e-10	1.50749e-08
ENSMUSG00000021953.14	Tdh	27.9831	-3.30033	0.535299	-6.1654	7.03053e-10	1.51921e-08
ENSMUSG00000059839.9	Zfp874b	15.8969	-2.71377	0.440259	-6.16402	7.09191e-10	1.53051e-08
ENSMUSG00000022109.6	Med4	144.406	-1.93787	0.31449	-6.16195	7.18555e-10	1.5481e-08
ENSMUSG00000037204.7	Atg101	110.958	-2.20339	0.357588	-6.16181	7.19173e-10	1.5481e-08
ENSMUSG00000025417.8	Pip4k2c	54.9134	-1.74112	0.282624	-6.16057	7.24827e-10	1.55631e-08
ENSMUSG00000027671.14	Actl6a	105.386	-2.19878	0.356906	-6.16068	7.24337e-10	1.55631e-08
ENSMUSG00000025915.14	Sgk3	54.4206	-2.26112	0.367159	-6.15843	7.34677e-10	1.57545e-08
ENSMUSG00000021111.15	Papola	220.571	-1.74889	0.284079	-6.15633	7.44486e-10	1.59446e-08
ENSMUSG00000021282.17	Eif5	620.096	-1.59399	0.258939	-6.15585	7.46776e-10	1.59734e-08
ENSMUSG00000019297.9	Nop9	83.6686	-1.86716	0.30354	-6.15129	7.68549e-10	1.63977e-08
ENSMUSG00000000320.10	Alox12	55.5203	-1.94944	0.317096	-6.14778	7.85766e-10	1.67228e-08
ENSMUSG00000042496.18	Prdm10	25.3932	-2.50482	0.40743	-6.14787	7.85303e-10	1.67228e-08
ENSMUSG00000031832.15	Taf1c	13.2349	-3.5647	0.579925	-6.14683	7.90484e-10	1.6802e-08
ENSMUSG00000022312.11	Eif3h	280.014	-1.84354	0.299961	-6.14594	7.94933e-10	1.68754e-08
ENSMUSG00000025134.2	Alyref	46.4234	-1.73051	0.28167	-6.14376	8.05903e-10	1.70868e-08
ENSMUSG00000028232.13	Tmem68	55.7894	-2.23377	0.363752	-6.14092	8.20446e-10	1.73733e-08
ENSMUSG00000039384.8	Dusp10	21.0146	-2.26381	0.368716	-6.13971	8.26732e-10	1.74845e-08
ENSMUSG00000046974.6	BC053393	7.21357	-5.25678	0.856768	-6.13559	8.48449e-10	1.79214e-08
ENSMUSG00000028249.15	Sdcbp	20.9284	-2.5399	0.414132	-6.13307	8.62014e-10	1.81852e-08
ENSMUSG00000039834.17	Zfp335	48.2698	-2.32942	0.379837	-6.13268	8.64106e-10	1.82066e-08
ENSMUSG00000113047.1	Gm47469	7.71903	-4.24254	0.692153	-6.12949	8.8161e-10	1.85522e-08
ENSMUSG00000030591.17	Psmd8	131.036	-1.89109	0.308567	-6.12863	8.86418e-10	1.86302e-08
ENSMUSG00000054763.9	Defb42	19.1945	-3.59299	0.586419	-6.12701	8.95454e-10	1.87967e-08
ENSMUSG00000025937.6	Lactb2	32.2274	-2.30052	0.375622	-6.12456	9.09334e-10	1.90644e-08
ENSMUSG00000116024.1	Gm49527	58.5614	-2.11281	0.345106	-6.12221	9.22875e-10	1.93243e-08
ENSMUSG00000040364.8	Sec1	26.1908	-3.01899	0.493308	-6.11989	9.36402e-10	1.95833e-08
ENSMUSG00000028345.15	Tex10	63.9457	-2.13682	0.349456	-6.11471	9.67314e-10	2.02048e-08
ENSMUSG00000056429.4	Tgoln1	91.9744	-1.87072	0.306103	-6.11142	9.87503e-10	2.0601e-08
ENSMUSG00000029475.17	Kdm2b	51.7633	-1.94042	0.317605	-6.10955	9.99108e-10	2.08174e-08
ENSMUSG00000021149.8	Gtpbp4	195.876	-1.87337	0.30668	-6.10855	1.00543e-09	2.09233e-08
ENSMUSG00000073775.4	Kti12	139.387	-1.85555	0.303799	-6.10782	1.01e-09	2.09926e-08
ENSMUSG00000023015.14	Racgap1	176.61	-1.50715	0.246818	-6.10634	1.01944e-09	2.11628e-08
ENSMUSG00000027828.12	Ssr3	53.8082	-1.92669	0.315651	-6.10387	1.03529e-09	2.14386e-08
ENSMUSG00000036977.8	Anapc10	57.8007	-1.78202	0.291958	-6.10368	1.03653e-09	2.14386e-08
ENSMUSG00000083307.1	AA414768	16.6054	-3.85444	0.631463	-6.10398	1.0346e-09	2.14386e-08
ENSMUSG00000066150.12	Slc31a1	60.421	-1.88381	0.308768	-6.10105	1.05373e-09	2.17676e-08
ENSMUSG00000038374.10	Rbm8a	364.156	-1.74706	0.286555	-6.09676	1.0824e-09	2.23053e-08
ENSMUSG00000040025.17	Ythdf2	275.1	-1.83087	0.300301	-6.09676	1.08238e-09	2.23053e-08
ENSMUSG00000002108.10	Nr1h3	19.6602	-2.89039	0.47421	-6.09516	1.09325e-09	2.25015e-08
ENSMUSG00000030942.8	Thumpd1	44.91	-2.02753	0.332757	-6.09311	1.10741e-09	2.27653e-08
ENSMUSG00000001380.6	Hars	33.9723	-2.13023	0.349759	-6.09058	1.12501e-09	2.30708e-08
ENSMUSG00000045193.13	Cirbp	24.4332	2.00634	0.329416	6.0906	1.12489e-09	2.30708e-08
ENSMUSG00000060038.14	Dhps	54.1254	-2.09637	0.344306	-6.08868	1.13844e-09	2.3318e-08
ENSMUSG00000020629.12	Adi1	76.5949	-2.23523	0.367154	-6.08798	1.14347e-09	2.33644e-08
ENSMUSG00000025362.6	Rps26	1107.93	-1.55714	0.255766	-6.08813	1.14241e-09	2.33644e-08
ENSMUSG00000034931.15	Dhx8	146.319	-1.80195	0.296	-6.08768	1.14557e-09	2.33791e-08
ENSMUSG00000051518.8	Rps19bp1	127.697	-1.73305	0.284834	-6.08442	1.16913e-09	2.38312e-08
ENSMUSG00000061477.4	Rps7	464.219	-1.87921	0.308946	-6.08267	1.18197e-09	2.40638e-08
ENSMUSG00000020936.8	Nmt1	38.4476	-2.10984	0.346887	-6.08221	1.18534e-09	2.41033e-08
ENSMUSG00000052934.14	Fbxo31	34.2072	-2.0967	0.344763	-6.08158	1.19003e-09	2.41695e-08
ENSMUSG00000024570.6	Rbfa	11.7942	-2.80574	0.461407	-6.08084	1.19555e-09	2.42525e-08
ENSMUSG00000013646.17	Sh3bp5l	14.2538	-3.41453	0.561661	-6.07934	1.20679e-09	2.44219e-08
ENSMUSG00000025428.15	Atp5a1	208.347	-1.70529	0.280499	-6.07949	1.20562e-09	2.44219e-08
ENSMUSG00000027131.3	Emc4	144.692	-2.08637	0.343257	-6.07815	1.21579e-09	2.45453e-08
ENSMUSG00000113450.1	Gm49359	11.912	-2.815	0.46313	-6.07821	1.2153e-09	2.45453e-08
ENSMUSG00000057788.13	Ddx49	97.0021	-2.04484	0.336536	-6.07613	1.23114e-09	2.48255e-08
ENSMUSG00000025351.14	Cd63	526.521	-1.64443	0.270773	-6.0731	1.25468e-09	2.527e-08
ENSMUSG00000029581.14	Fscn1	36.945	-2.19909	0.362164	-6.07208	1.26267e-09	2.54007e-08
ENSMUSG00000012405.16	Rpl15	429.084	-1.71578	0.282682	-6.06964	1.28195e-09	2.5758e-08
ENSMUSG00000044763.8	Trmt10c	86.0211	-2.35652	0.388502	-6.06565	1.31424e-09	2.63753e-08
ENSMUSG00000110423.1	Gm45736	80.2686	-1.98154	0.326868	-6.06222	1.34254e-09	2.69113e-08
ENSMUSG00000028961.15	Pgd	120.043	-1.70447	0.281186	-6.06172	1.34672e-09	2.69631e-08
ENSMUSG00000041355.13	Ssr2	158.406	-2.38812	0.393996	-6.06129	1.35035e-09	2.70039e-08
ENSMUSG00000090996.1	Gm20458	86.3071	-1.92354	0.317397	-6.06035	1.3583e-09	2.71306e-08
ENSMUSG00000028187.10	Rpf1	111.007	-2.20348	0.363613	-6.05996	1.36156e-09	2.71345e-08
ENSMUSG00000102840.1	Gm38037	90.4752	-2.1552	0.355647	-6.05994	1.3617e-09	2.71345e-08
ENSMUSG00000032294.17	Pkm	254.715	-1.61086	0.265844	-6.05943	1.36603e-09	2.71887e-08
ENSMUSG00000026281.15	Dtymk	155.043	-1.87374	0.309344	-6.05716	1.38547e-09	2.75431e-08
ENSMUSG00000021796.15	Bmpr1a	12.1297	-2.68302	0.443089	-6.05525	1.40196e-09	2.78381e-08
ENSMUSG00000032215.15	Rsl24d1	231.288	-1.95616	0.323172	-6.053	1.42175e-09	2.81981e-08
ENSMUSG00000067995.4	Gtf2f2	251.382	-1.98746	0.328358	-6.05271	1.42425e-09	2.82145e-08
ENSMUSG00000029920.9	Smarcad1	81.7704	-2.095	0.346243	-6.05066	1.44252e-09	2.85096e-08
ENSMUSG00000038930.11	Rccd1	176.082	-1.77445	0.293261	-6.05076	1.44165e-09	2.85096e-08
ENSMUSG00000040463.16	Mybbp1a	120.562	-2.07888	0.343825	-6.04632	1.48192e-09	2.92541e-08
ENSMUSG00000047675.15	Rps8	524.952	-1.87696	0.310553	-6.04395	1.50391e-09	2.96534e-08
ENSMUSG00000086962.4	Gm12248	3.82022	-5.38851	0.891689	-6.04304	1.51233e-09	2.97848e-08
ENSMUSG00000022774.13	Ncbp2	369.931	-1.89009	0.312832	-6.04186	1.52348e-09	2.99347e-08
ENSMUSG00000037686.6	Aspg	10.6578	-3.31343	0.548409	-6.0419	1.52312e-09	2.99347e-08
ENSMUSG00000060548.13	Tnfrsf19	8.20309	-4.55665	0.754539	-6.03899	1.5508e-09	3.04361e-08
ENSMUSG00000097195.9	Snhg5	76.1263	-2.04708	0.339007	-6.03847	1.55586e-09	3.04999e-08
ENSMUSG00000082044.1	Snrpert	60.4306	-1.93775	0.320994	-6.03673	1.57264e-09	3.07575e-08
ENSMUSG00000028936.15	Rpl22	155.567	-1.94139	0.321641	-6.03591	1.58065e-09	3.08784e-08
ENSMUSG00000031264.13	Btk	45.1455	-2.14975	0.356205	-6.03515	1.58812e-09	3.09885e-08
ENSMUSG00000033031.13	Cip2a	56.2966	-2.37664	0.393827	-6.03473	1.59227e-09	3.10337e-08
ENSMUSG00000030588.12	Yif1b	101.89	-2.11682	0.350793	-6.03437	1.59588e-09	3.10612e-08
ENSMUSG00000030769.15	Slc5a11	23.0378	-3.07934	0.510313	-6.03422	1.59736e-09	3.10612e-08
ENSMUSG00000027498.14	Cstf1	236.084	-2.24178	0.371555	-6.0335	1.60441e-09	3.11267e-08
ENSMUSG00000021965.3	Ska3	117.814	-1.86601	0.309351	-6.03202	1.6192e-09	3.13416e-08
ENSMUSG00000029772.17	Ahcyl2	17.1051	-2.11138	0.35002	-6.03216	1.61779e-09	3.13416e-08
ENSMUSG00000031527.7	Eri1	39.0892	-2.73858	0.454382	-6.02704	1.66991e-09	3.22862e-08
ENSMUSG00000041426.12	Hibch	11.8174	-4.32892	0.718448	-6.02537	1.6872e-09	3.25833e-08
ENSMUSG00000028557.10	Rnf11	245.316	-2.05963	0.34187	-6.0246	1.69526e-09	3.27015e-08
ENSMUSG00000056228.10	Cars2	43.4662	-2.19356	0.364138	-6.02397	1.70187e-09	3.27917e-08
ENSMUSG00000014226.10	Cacybp	84.9807	-1.71053	0.283996	-6.02307	1.71139e-09	3.29374e-08
ENSMUSG00000018848.4	Rars	98.1031	-2.521	0.418626	-6.02208	1.72193e-09	3.31027e-08
ENSMUSG00000021621.15	Zcchc9	26.3643	-2.28083	0.3788	-6.0212	1.73129e-09	3.32447e-08
ENSMUSG00000028889.17	Yrdc	34.4603	-1.85392	0.307962	-6.01996	1.74465e-09	3.34601e-08
ENSMUSG00000038690.15	Atp5j2	98.6045	-1.89728	0.315183	-6.0196	1.74845e-09	3.34601e-08
ENSMUSG00000102869.2	2900097C17Rik	43.2004	-1.97744	0.328491	-6.01977	1.74663e-09	3.34601e-08
ENSMUSG00000021906.14	Oxnad1	56.9379	-1.81379	0.301327	-6.01935	1.75117e-09	3.34743e-08
ENSMUSG00000038762.15	Abcf1	260.189	-2.01279	0.334513	-6.01707	1.77607e-09	3.3912e-08
ENSMUSG00000031585.13	Gtf2e2	42.7095	-1.87699	0.311969	-6.01658	1.78141e-09	3.39755e-08
ENSMUSG00000020461.10	Clhc1	26.2949	-2.8272	0.469945	-6.01603	1.7875e-09	3.40477e-08
ENSMUSG00000058704.9	Memo1	117.88	-1.91575	0.31845	-6.01587	1.78923e-09	3.40477e-08
ENSMUSG00000038766.16	Gabpb2	50.0091	-1.91866	0.318947	-6.0156	1.79227e-09	3.40672e-08
ENSMUSG00000028986.12	Klhl7	71.7109	-2.04696	0.340306	-6.01506	1.79823e-09	3.41421e-08
ENSMUSG00000024505.15	Dtwd2	5.27416	-4.85776	0.807868	-6.01307	1.82045e-09	3.45252e-08
ENSMUSG00000025395.14	Prim1	82.1364	-1.66356	0.276749	-6.01109	1.84286e-09	3.4911e-08
ENSMUSG00000063694.5	Cycs	226.042	-1.6048	0.267003	-6.01041	1.85052e-09	3.5017e-08
ENSMUSG00000072258.10	Taf1a	93.9759	-2.15674	0.358866	-6.00988	1.85666e-09	3.50938e-08
ENSMUSG00000027099.9	Mtx2	22.4073	-2.38246	0.396446	-6.00955	1.86039e-09	3.5125e-08
ENSMUSG00000033863.1	Klf9	33.2111	-1.88961	0.31449	-6.00849	1.87257e-09	3.53154e-08
ENSMUSG00000049751.6	Rpl36al	272.114	-2.0163	0.335624	-6.00763	1.8826e-09	3.54651e-08
ENSMUSG00000016534.15	Lamp2	219.459	-1.84144	0.306583	-6.00633	1.8977e-09	3.57098e-08
ENSMUSG00000039233.12	Tbce	20.8655	-2.60963	0.434831	-6.00148	1.95523e-09	3.67514e-08
ENSMUSG00000008976.16	Gabpa	172.352	-2.23797	0.372992	-6.00004	1.97264e-09	3.70374e-08
ENSMUSG00000012848.15	Rps5	381.094	-1.65806	0.27637	-5.99941	1.9803e-09	3.714e-08
ENSMUSG00000027496.15	Aurka	330.537	-2.19896	0.366566	-5.99879	1.98788e-09	3.72407e-08
ENSMUSG00000028416.12	Bag1	36.784	-2.25086	0.375336	-5.99691	2.01112e-09	3.76345e-08
ENSMUSG00000035960.14	Apex1	101.109	-2.36501	0.394592	-5.99354	2.0532e-09	3.83794e-08
ENSMUSG00000034826.14	Nup54	47.979	-2.35697	0.393903	-5.98364	2.18201e-09	4.0742e-08
ENSMUSG00000024999.7	Noc3l	30.3991	-2.17863	0.364363	-5.97928	2.24132e-09	4.18034e-08
ENSMUSG00000051235.10	Gen1	16.2373	-2.23425	0.373873	-5.97596	2.28739e-09	4.26156e-08
ENSMUSG00000037731.5	Themis2	6.15886	-4.60439	0.770728	-5.97408	2.31399e-09	4.30637e-08
ENSMUSG00000024309.15	Pfdn6	150.66	-2.15722	0.361661	-5.96475	2.45006e-09	4.55457e-08
ENSMUSG00000031950.7	Gabarapl2	776.53	-2.11054	0.353958	-5.96269	2.4812e-09	4.60234e-08
ENSMUSG00000032892.14	Rangrf	12.3607	-2.64392	0.443775	-5.95779	2.55676e-09	4.73729e-08
ENSMUSG00000027803.14	Wwtr1	53.2309	-2.09339	0.351414	-5.95703	2.56857e-09	4.74877e-08
ENSMUSG00000091133.1	Gm17108	49.8741	-2.05734	0.345354	-5.9572	2.56604e-09	4.74877e-08
ENSMUSG00000006299.13	Aamp	76.7625	-1.93772	0.325512	-5.95284	2.63533e-09	4.86687e-08
ENSMUSG00000091537.2	Tma7	372.922	-1.79215	0.301177	-5.95049	2.67338e-09	4.93174e-08
ENSMUSG00000038462.3	Uqcrfs1	117.431	-2.10946	0.354608	-5.94871	2.70271e-09	4.98041e-08
ENSMUSG00000025290.17	Rps24	708.535	-1.60365	0.269705	-5.94594	2.74869e-09	5.05963e-08
ENSMUSG00000021877.12	Arf4	63.6787	-1.90207	0.320041	-5.94321	2.79496e-09	5.1392e-08
ENSMUSG00000079343.4	C1s2	8.52721	-4.03692	0.679323	-5.94257	2.80582e-09	5.15357e-08
ENSMUSG00000042541.10	Sem1	226.876	-1.67561	0.282029	-5.94127	2.82824e-09	5.18909e-08
ENSMUSG00000028224.14	Nbn	25.731	-2.33383	0.393117	-5.93672	2.90786e-09	5.3294e-08
ENSMUSG00000045598.10	Zfp553	36.4281	-2.37	0.399333	-5.93489	2.9404e-09	5.3832e-08
ENSMUSG00000020459.14	Mtif2	19.4873	-2.11072	0.355752	-5.93311	2.97246e-09	5.436e-08
ENSMUSG00000023156.4	Rpp14	69.8236	-1.93823	0.327076	-5.92593	3.10541e-09	5.67299e-08
ENSMUSG00000025437.15	Usp33	100.818	-1.92794	0.325351	-5.92572	3.1093e-09	5.67397e-08
ENSMUSG00000026694.19	Mettl13	20.668	-2.36934	0.399898	-5.92486	3.1257e-09	5.69774e-08
ENSMUSG00000021957.7	Tkt	28.5746	-2.24026	0.378308	-5.9218	3.18429e-09	5.79828e-08
ENSMUSG00000020250.10	Txnrd1	17.6333	-2.91312	0.492113	-5.91961	3.22698e-09	5.8697e-08
ENSMUSG00000008683.16	Rps15a	425.098	-1.71382	0.289675	-5.91636	3.29139e-09	5.98042e-08
ENSMUSG00000024844.14	Banf1	107.443	-1.92932	0.326196	-5.91459	3.32696e-09	6.03856e-08
ENSMUSG00000039901.9	Armh3	16.7119	-2.68855	0.454576	-5.91442	3.33056e-09	6.03861e-08
ENSMUSG00000006715.11	Gmnn	551.481	-1.80691	0.305596	-5.91272	3.36499e-09	6.0945e-08
ENSMUSG00000031711.7	Zfp330	59.5276	-2.15339	0.364314	-5.91081	3.40425e-09	6.159e-08
ENSMUSG00000039182.6	AW209491	15.1702	-2.86185	0.4842	-5.91047	3.4113e-09	6.16515e-08
ENSMUSG00000074768.6	Bhmt	22.5104	-4.56127	0.771843	-5.90959	3.42968e-09	6.19175e-08
ENSMUSG00000078348.4	Sf3b5	172.545	-2.29033	0.387588	-5.9092	3.43775e-09	6.19968e-08
ENSMUSG00000050229.3	Pigm	44.6068	-2.73967	0.463831	-5.90662	3.49196e-09	6.29074e-08
ENSMUSG00000004948.12	Zp3	64.411	-1.91287	0.323868	-5.90631	3.4985e-09	6.29582e-08
ENSMUSG00000097248.9	Gm2694	75.7282	-1.66747	0.28234	-5.90591	3.5071e-09	6.30456e-08
ENSMUSG00000028807.2	Zbtb8a	38.9146	-1.9408	0.328655	-5.90529	3.5203e-09	6.32158e-08
ENSMUSG00000041747.3	Utp15	156.433	-1.59644	0.27048	-5.90222	3.58632e-09	6.4333e-08
ENSMUSG00000115232.1	Gm49378	28.1874	-2.52809	0.428598	-5.89852	3.66781e-09	6.5725e-08
ENSMUSG00000062328.7	Rpl17	215.167	-1.70501	0.289139	-5.89685	3.70509e-09	6.63227e-08
ENSMUSG00000016554.9	Eif3d	49.0465	-2.09225	0.354913	-5.89511	3.74422e-09	6.69523e-08
ENSMUSG00000005043.13	Sgsh	10.4029	-3.35078	0.568588	-5.89317	3.78864e-09	6.76749e-08
ENSMUSG00000038354.13	Ankrd35	37.3912	-2.57561	0.437307	-5.88971	3.86879e-09	6.90336e-08
ENSMUSG00000006333.14	Rps9	610.446	-1.88868	0.320798	-5.88744	3.92222e-09	6.99132e-08
ENSMUSG00000050244.9	Heatr1	46.2091	-2.204	0.374469	-5.88565	3.96483e-09	7.05982e-08
ENSMUSG00000097222.2	1010001N08Rik	4.43408	-5.57286	0.946889	-5.88545	3.96974e-09	7.06113e-08
ENSMUSG00000110457.1	Gm45752	538.311	-1.77282	0.301396	-5.88204	4.05241e-09	7.20059e-08
ENSMUSG00000066148.3	Prpf4	59.4127	-1.88736	0.32097	-5.88017	4.09846e-09	7.27477e-08
ENSMUSG00000032199.13	Polr2m	68.2209	-1.90779	0.324505	-5.87907	4.12576e-09	7.31553e-08
ENSMUSG00000039033.11	Tasp1	59.2416	-1.9535	0.332308	-5.87857	4.1382e-09	7.32991e-08
ENSMUSG00000113623.1	Gm48691	27.57	-2.13085	0.362625	-5.87617	4.1987e-09	7.42928e-08
ENSMUSG00000089774.2	Slc5a3	32.5816	-2.02439	0.34453	-5.87581	4.20783e-09	7.43765e-08
ENSMUSG00000032534.18	Cep63	24.9385	-1.92359	0.327435	-5.87472	4.23554e-09	7.4788e-08
ENSMUSG00000024349.9	Tmem173	12.1337	-6.00723	1.02276	-5.87357	4.26519e-09	7.5233e-08
ENSMUSG00000041431.16	Ccnb1	824.096	-1.67362	0.284982	-5.87272	4.2871e-09	7.55406e-08
ENSMUSG00000028274.17	Rngtt	72.7086	-1.65851	0.282495	-5.87094	4.33324e-09	7.61946e-08
ENSMUSG00000085601.7	Gm4969	15.5389	-2.42512	0.413068	-5.87098	4.33217e-09	7.61946e-08
ENSMUSG00000003299.10	Mrpl4	202.905	-1.7103	0.291381	-5.86964	4.36743e-09	7.66363e-08
ENSMUSG00000021939.8	Ctsb	376.766	-1.50846	0.256992	-5.86966	4.3668e-09	7.66363e-08
ENSMUSG00000026754.16	Golga1	21.6779	-2.77098	0.472202	-5.86821	4.40519e-09	7.72188e-08
ENSMUSG00000020677.7	Ddx52	141.157	-2.14905	0.366237	-5.86793	4.41281e-09	7.72723e-08
ENSMUSG00000010453.12	Kansl3	41.8331	-1.95109	0.332576	-5.8666	4.44815e-09	7.773e-08
ENSMUSG00000002524.17	Puf60	114.59	-1.86217	0.317444	-5.86614	4.46053e-09	7.78657e-08
ENSMUSG00000028106.13	Rprd2	27.0829	-2.57521	0.439252	-5.86272	4.55347e-09	7.94061e-08
ENSMUSG00000029787.10	Avl9	37.8705	-2.11234	0.360326	-5.86231	4.56473e-09	7.95204e-08
ENSMUSG00000101615.1	Gm8495	6.06695	-4.6771	0.797854	-5.8621	4.57052e-09	7.95393e-08
ENSMUSG00000048707.9	Tprn	80.1746	-1.85756	0.316889	-5.86186	4.5772e-09	7.95736e-08
ENSMUSG00000022476.8	Polr3h	150.987	-1.77916	0.303584	-5.86052	4.61418e-09	8.0134e-08
ENSMUSG00000087107.8	AI662270	8.70459	-4.84734	0.827346	-5.8589	4.65944e-09	8.08369e-08
ENSMUSG00000086598.9	Btbd18	291.265	-1.85065	0.316004	-5.8564	4.72995e-09	8.19761e-08
ENSMUSG00000024853.9	Sf3b2	66.4253	-1.84622	0.315285	-5.85573	4.74921e-09	8.21521e-08
ENSMUSG00000027649.15	Ctnnbl1	147.394	-1.64971	0.281727	-5.85571	4.74983e-09	8.21521e-08
ENSMUSG00000003154.15	Foxj2	35.283	-2.14001	0.365638	-5.85281	4.83351e-09	8.35139e-08
ENSMUSG00000032459.9	Mrps22	34.6912	-2.15166	0.367677	-5.85203	4.85615e-09	8.38194e-08
ENSMUSG00000031078.15	Cttn	24.6589	-2.18319	0.373134	-5.85094	4.88793e-09	8.4196e-08
ENSMUSG00000032551.7	1110059G10Rik	58.5096	-1.85447	0.316944	-5.85109	4.88351e-09	8.4196e-08
ENSMUSG00000099216.1	Obox8	360.05	-3.23185	0.552464	-5.84988	4.91913e-09	8.46471e-08
ENSMUSG00000050697.9	Prkaa1	32.6161	-2.09843	0.35881	-5.84832	4.96577e-09	8.53627e-08
ENSMUSG00000017404.12	Rpl19	421.553	-1.81838	0.310935	-5.8481	4.97229e-09	8.5388e-08
ENSMUSG00000005732.14	Ranbp1	41.9726	-1.87349	0.320397	-5.84739	4.99337e-09	8.56628e-08
ENSMUSG00000017176.17	Nt5c3b	25.7523	-2.93876	0.502622	-5.84685	5.00969e-09	8.57688e-08
ENSMUSG00000040459.11	Arglu1	32.009	-2.23999	0.383109	-5.84687	5.00922e-09	8.57688e-08
ENSMUSG00000059498.13	Fcgr3	171.226	-2.13544	0.365252	-5.84648	5.02083e-09	8.58724e-08
ENSMUSG00000000171.5	Sdhd	24.1645	-2.27035	0.388363	-5.84596	5.03669e-09	8.60566e-08
ENSMUSG00000031467.10	Agpat5	102.646	-1.45773	0.249393	-5.84511	5.06229e-09	8.64067e-08
ENSMUSG00000003200.10	Sh3gl1	88.7427	-1.51358	0.258993	-5.84411	5.09279e-09	8.67519e-08
ENSMUSG00000050732.9	Vamp8	38.8928	-2.19454	0.375511	-5.84414	5.09189e-09	8.67519e-08
ENSMUSG00000004356.8	Utp20	43.526	-1.98283	0.339313	-5.84365	5.10704e-09	8.69071e-08
ENSMUSG00000027472.14	Pdrg1	249.795	-2.02953	0.347336	-5.84314	5.12272e-09	8.70862e-08
ENSMUSG00000028081.6	Rps3a1	434.685	-1.75613	0.300678	-5.84055	5.20275e-09	8.81806e-08
ENSMUSG00000046675.7	Tmem251	43.1898	-2.03661	0.348702	-5.84056	5.2027e-09	8.81806e-08
ENSMUSG00000058064.6	Gm10036	38.3601	-1.89958	0.325222	-5.84088	5.19249e-09	8.81806e-08
ENSMUSG00000002319.16	Ipo4	53.2105	-2.21024	0.378531	-5.839	5.25164e-09	8.86779e-08
ENSMUSG00000023243.9	Kcnk5	53.6511	-2.42045	0.414518	-5.83919	5.24555e-09	8.86779e-08
ENSMUSG00000036120.10	Rfxank	80.5708	-1.70089	0.29128	-5.83935	5.24052e-09	8.86779e-08
ENSMUSG00000115074.1	Ndor1	7.43061	-3.21331	0.550323	-5.83895	5.25308e-09	8.86779e-08
ENSMUSG00000032399.8	Rpl4	420.978	-1.6001	0.274068	-5.83833	5.27275e-09	8.89211e-08
ENSMUSG00000098530.1	Gm28051	50.173	-2.08093	0.356515	-5.83687	5.31906e-09	8.96127e-08
ENSMUSG00000044352.6	Sowaha	19.3127	-2.73883	0.469273	-5.83632	5.33671e-09	8.98205e-08
ENSMUSG00000048924.14	Ccdc125	15.856	-2.50504	0.429317	-5.83494	5.38083e-09	9.04729e-08
ENSMUSG00000069045.11	Ddx3y	3.14264	-5.45323	0.934744	-5.83393	5.41377e-09	9.09363e-08
ENSMUSG00000040627.14	Aicda	4.02095	-5.44223	0.933708	-5.82862	5.58862e-09	9.378e-08
ENSMUSG00000032939.14	Nup93	42.0949	-2.04038	0.350298	-5.8247	5.72147e-09	9.59141e-08
ENSMUSG00000001569.10	Nom1	157.074	-1.99405	0.342472	-5.82251	5.79715e-09	9.70865e-08
ENSMUSG00000028132.15	Tmem56	87.833	-2.02211	0.347366	-5.82125	5.84077e-09	9.77201e-08
ENSMUSG00000036315.13	Znrd1	187.243	-3.15238	0.54176	-5.81877	5.92816e-09	9.90841e-08
ENSMUSG00000027942.16	4933434E20Rik	50.0415	-1.81181	0.311427	-5.81776	5.96424e-09	9.95886e-08
ENSMUSG00000016018.4	Mtrex	29.4964	-2.59896	0.446777	-5.81712	5.98691e-09	9.98685e-08
ENSMUSG00000059486.11	Kbtbd2	11.3359	-2.63084	0.452291	-5.8167	6.00192e-09	1.0002e-07
ENSMUSG00000002455.14	Prpf6	30.0972	-2.113	0.363304	-5.81605	6.02545e-09	1.00215e-07
ENSMUSG00000063200.4	Nol7	129.21	-2.54661	0.437858	-5.81606	6.02507e-09	1.00215e-07
ENSMUSG00000044949.4	Ubtd2	42.1529	-2.02954	0.34912	-5.81331	6.1248e-09	1.01767e-07
ENSMUSG00000000384.15	Tbrg4	42.9095	-1.96874	0.338708	-5.81252	6.15389e-09	1.02069e-07
ENSMUSG00000058447.8	Gm26920	16.7783	-1.99766	0.343683	-5.81249	6.15505e-09	1.02069e-07
ENSMUSG00000069020.9	Urm1	36.8342	-2.13673	0.367621	-5.8123	6.16186e-09	1.02082e-07
ENSMUSG00000020412.16	Ascc2	42.1796	-2.35232	0.405011	-5.80803	6.32136e-09	1.04621e-07
ENSMUSG00000018882.12	Mrpl45	84.8419	-1.47758	0.254442	-5.80714	6.35504e-09	1.04871e-07
ENSMUSG00000021039.9	Snw1	69.3567	-1.5781	0.271747	-5.80723	6.35155e-09	1.04871e-07
ENSMUSG00000037278.9	Tmem97	107.602	-1.83563	0.31609	-5.8073	6.34886e-09	1.04871e-07
ENSMUSG00000017802.14	Retreg3	39.8683	-1.71458	0.295283	-5.80657	6.37638e-09	1.0512e-07
ENSMUSG00000045503.16	Sys1	96.7146	-1.88924	0.325394	-5.806	6.39826e-09	1.05378e-07
ENSMUSG00000024608.10	Rps14	392.481	-2.01678	0.34745	-5.80452	6.45508e-09	1.0621e-07
ENSMUSG00000042087.5	4933440N22Rik	117.009	-1.64212	0.282927	-5.80403	6.47409e-09	1.06419e-07
ENSMUSG00000014873.15	Surf2	20.3794	-2.91	0.501692	-5.80037	6.61697e-09	1.08662e-07
ENSMUSG00000000365.9	Rnf17	56.9051	-2.17158	0.37442	-5.79986	6.63705e-09	1.08801e-07
ENSMUSG00000020409.10	Slu7	74.184	-1.86603	0.32174	-5.79983	6.63829e-09	1.08801e-07
ENSMUSG00000055720.10	Ubl7	113.791	-1.76874	0.305125	-5.79678	6.76011e-09	1.1069e-07
ENSMUSG00000022433.19	Csnk1e	168.552	-1.48444	0.256166	-5.79485	6.8384e-09	1.11864e-07
ENSMUSG00000027605.18	Acss2	12.2109	-3.08604	0.532674	-5.79348	6.89412e-09	1.12557e-07
ENSMUSG00000059734.6	Ndufs8	80.1749	-2.54396	0.439102	-5.79356	6.89103e-09	1.12557e-07
ENSMUSG00000001827.12	Folr1	259.26	-1.76301	0.304338	-5.79294	6.9164e-09	1.12812e-07
ENSMUSG00000050953.10	Gja1	37.6631	-2.64139	0.456001	-5.79251	6.93436e-09	1.12996e-07
ENSMUSG00000007216.6	Zfp775	113.841	-2.15204	0.371597	-5.79133	6.98297e-09	1.13678e-07
ENSMUSG00000049288.4	Lix1l	4.99486	-4.76391	0.822631	-5.79107	6.99402e-09	1.13749e-07
ENSMUSG00000027184.14	Caprin1	78.5094	-1.65496	0.285999	-5.78659	7.18279e-09	1.16707e-07
ENSMUSG00000056880.12	Gadl1	7.27049	-3.1346	0.541936	-5.78407	7.29127e-09	1.18355e-07
ENSMUSG00000001785.13	Pwp1	137.913	-2.09499	0.362228	-5.78362	7.31093e-09	1.18532e-07
ENSMUSG00000072582.9	Ptrh2	76.9687	-2.05016	0.354484	-5.7835	7.31616e-09	1.18532e-07
ENSMUSG00000037275.14	Gemin5	73.1812	-1.83494	0.317347	-5.78214	7.37572e-09	1.19382e-07
ENSMUSG00000080544.1	Gm22714	18.8246	-3.48053	0.601975	-5.78186	7.38799e-09	1.19466e-07
ENSMUSG00000109324.2	Prmt1	34.2127	-1.93317	0.334409	-5.78086	7.43196e-09	1.20062e-07
ENSMUSG00000023973.13	Cnpy3	40.6994	-2.15526	0.372921	-5.7794	7.49677e-09	1.20994e-07
ENSMUSG00000036223.15	Ska1	238.2	-2.01168	0.348099	-5.77904	7.51264e-09	1.21134e-07
ENSMUSG00000040511.14	Pvr	7.33409	-3.90876	0.676672	-5.77644	7.62961e-09	1.22903e-07
ENSMUSG00000027540.13	Ptpn1	97.1794	-1.68859	0.292442	-5.77411	7.73609e-09	1.245e-07
ENSMUSG00000098923.1	Tmem185b	13.4073	-3.28346	0.56891	-5.77149	7.85735e-09	1.26331e-07
ENSMUSG00000006442.10	Srm	21.9805	-2.45808	0.426317	-5.76586	8.12428e-09	1.30374e-07
ENSMUSG00000006589.8	Aprt	335.313	-1.89468	0.328808	-5.76226	8.29948e-09	1.33059e-07
ENSMUSG00000028312.19	Smc2	44.3341	-2.00606	0.348154	-5.76199	8.31269e-09	1.33145e-07
ENSMUSG00000055436.18	Srsf11	152.575	-1.78982	0.310674	-5.76109	8.35743e-09	1.33735e-07
ENSMUSG00000025036.6	Sfxn2	8.80131	-3.05052	0.529616	-5.75986	8.41826e-09	1.34581e-07
ENSMUSG00000038212.16	Mfsd14b	61.293	-2.26153	0.392726	-5.75856	8.48355e-09	1.35496e-07
ENSMUSG00000036376.3	Abt1	185.496	-2.1469	0.37294	-5.75669	8.57797e-09	1.36617e-07
ENSMUSG00000038965.17	Ube2l3	190.696	-1.66067	0.288475	-5.75671	8.57672e-09	1.36617e-07
ENSMUSG00000056962.11	Jmjd6	99.3229	-1.98547	0.344897	-5.75671	8.57687e-09	1.36617e-07
ENSMUSG00000041849.7	Card6	40.9416	-2.63297	0.457489	-5.75527	8.65046e-09	1.37642e-07
ENSMUSG00000061518.11	Cox5b	158.479	-1.53566	0.266923	-5.75317	8.7583e-09	1.39227e-07
ENSMUSG00000022325.14	Pop1	40.317	-2.61454	0.454509	-5.75244	8.79666e-09	1.39705e-07
ENSMUSG00000024181.8	Mrpl28	56.1357	-1.97896	0.344258	-5.74849	9.00466e-09	1.42815e-07
ENSMUSG00000077450.13	Rab11b	50.8614	-1.65517	0.287936	-5.7484	9.00938e-09	1.42815e-07
ENSMUSG00000032621.8	Srek1	74.467	-2.41475	0.420093	-5.74814	9.02323e-09	1.429e-07
ENSMUSG00000030082.14	Sec61a1	154.318	-1.783	0.310209	-5.74774	9.0446e-09	1.43105e-07
ENSMUSG00000001105.15	Ift20	258.849	-1.86142	0.323904	-5.74683	9.09339e-09	1.43742e-07
ENSMUSG00000025785.5	Exosc7	62.0968	-1.66129	0.289123	-5.74597	9.1398e-09	1.44341e-07
ENSMUSG00000022781.8	Pak2	70.8328	-1.75051	0.304936	-5.74057	9.4357e-09	1.48874e-07
ENSMUSG00000009013.5	Dynll1	1010.71	-1.54491	0.269143	-5.74009	9.46262e-09	1.4916e-07
ENSMUSG00000048603.8	Gm9828	148.202	-1.53015	0.266709	-5.73716	9.62762e-09	1.51619e-07
ENSMUSG00000020109.13	Dnajb12	20.9558	-2.0855	0.363567	-5.73623	9.68055e-09	1.52311e-07
ENSMUSG00000021660.14	Btf3	158.645	-1.45655	0.254012	-5.73419	9.79776e-09	1.53812e-07
ENSMUSG00000022945.12	Chaf1b	25.3409	-2.5147	0.438546	-5.73419	9.79806e-09	1.53812e-07
ENSMUSG00000030359.14	Pzp	7.71765	-3.80592	0.663734	-5.7341	9.80324e-09	1.53812e-07
ENSMUSG00000022800.14	Fyttd1	49.5448	-2.08511	0.363647	-5.73388	9.81579e-09	1.53866e-07
ENSMUSG00000017428.16	Psmd11	257.381	-1.60392	0.279761	-5.73318	9.85637e-09	1.54216e-07
ENSMUSG00000113537.1	Gm48807	10.6981	-2.9334	0.51165	-5.73323	9.85369e-09	1.54216e-07
ENSMUSG00000020074.7	Ccar1	181.936	-1.55998	0.272169	-5.73168	9.94403e-09	1.55443e-07
ENSMUSG00000027610.17	Gss	13.0313	-3.45664	0.603248	-5.73005	1.00403e-08	1.56804e-07
ENSMUSG00000069208.9	Zfp825	8.45657	-3.76543	0.657261	-5.72898	1.01039e-08	1.5765e-07
ENSMUSG00000042185.14	Nfrkb	36.845	-1.83148	0.319919	-5.72482	1.03542e-08	1.61407e-07
ENSMUSG00000024660.8	Incenp	163.995	-2.01385	0.351827	-5.72397	1.04065e-08	1.61924e-07
ENSMUSG00000029199.11	Lias	54.6174	-2.1287	0.371885	-5.7241	1.03986e-08	1.61924e-07
ENSMUSG00000005148.8	Klf5	18.639	-2.33772	0.408427	-5.7237	1.0423e-08	1.62031e-07
ENSMUSG00000074673.15	Ttll9	7.11531	-3.8998	0.681522	-5.72219	1.05159e-08	1.63325e-07
ENSMUSG00000031848.15	Lsm4	32.6367	-1.93417	0.338103	-5.72064	1.06125e-08	1.64674e-07
ENSMUSG00000026374.14	Tsn	62.8461	-2.16164	0.377998	-5.71866	1.07369e-08	1.66451e-07
ENSMUSG00000026819.15	Slc25a25	108.146	-1.64259	0.287319	-5.71696	1.0845e-08	1.67973e-07
ENSMUSG00000039055.4	Eme1	48.9582	-1.83361	0.320749	-5.71667	1.08634e-08	1.68105e-07
ENSMUSG00000085793.2	Lin52	45.0482	-2.07073	0.362242	-5.71644	1.08781e-08	1.68178e-07
ENSMUSG00000029246.14	Ppat	434.22	-1.81375	0.317322	-5.71581	1.09181e-08	1.68641e-07
ENSMUSG00000023905.15	Tnfrsf12a	180.616	-1.54945	0.27109	-5.71565	1.09286e-08	1.6865e-07
ENSMUSG00000052798.13	Nup107	40.8597	-2.10687	0.368643	-5.71519	1.0958e-08	1.6895e-07
ENSMUSG00000019179.10	Mdh2	219.455	-1.26797	0.221946	-5.71299	1.11011e-08	1.70843e-07
ENSMUSG00000041777.12	Cir1	29.922	-2.54102	0.444775	-5.71304	1.10975e-08	1.70843e-07
ENSMUSG00000022185.19	Acin1	18.8481	-2.31635	0.405517	-5.71208	1.11604e-08	1.71599e-07
ENSMUSG00000036167.16	Pphln1	206.007	-1.72243	0.301571	-5.71153	1.11963e-08	1.71995e-07
ENSMUSG00000021116.10	Eif2s1	262.254	-1.58885	0.27831	-5.70894	1.13681e-08	1.74476e-07
ENSMUSG00000004233.14	Wars2	8.8636	-2.99987	0.5255	-5.7086	1.13906e-08	1.74649e-07
ENSMUSG00000021242.9	Npc2	167.503	-1.46978	0.257481	-5.70831	1.14104e-08	1.74649e-07
ENSMUSG00000024037.12	Wdr4	31.9564	-1.55964	0.273223	-5.70832	1.14097e-08	1.74649e-07
ENSMUSG00000016921.14	Srsf6	30.037	-2.66613	0.467264	-5.70584	1.15774e-08	1.77045e-07
ENSMUSG00000071470.4	Ccnb1ip1	57.0264	-2.07195	0.363307	-5.70303	1.17697e-08	1.79823e-07
ENSMUSG00000039680.10	Mrps6	30.058	-1.80864	0.317183	-5.70222	1.18258e-08	1.80517e-07
ENSMUSG00000039840.7	Epg5	25.6477	-2.25935	0.396396	-5.69972	1.20004e-08	1.83018e-07
ENSMUSG00000017550.14	Atad5	47.7757	-1.6719	0.293552	-5.69542	1.2307e-08	1.87524e-07
ENSMUSG00000029649.10	Pomp	90.2663	-1.71111	0.30055	-5.69326	1.24638e-08	1.89742e-07
ENSMUSG00000024231.15	Cul2	19.571	-2.6346	0.462788	-5.69289	1.24904e-08	1.89975e-07
ENSMUSG00000022889.7	Mrpl39	21.265	-2.01013	0.353244	-5.69048	1.26681e-08	1.92506e-07
ENSMUSG00000001998.15	Ap4e1	20.0165	-2.03217	0.357231	-5.68868	1.28028e-08	1.94377e-07
ENSMUSG00000029621.14	Arpc1a	104.182	-1.48244	0.260608	-5.68841	1.28227e-08	1.94504e-07
ENSMUSG00000043155.4	Hpdl	41.493	-2.28203	0.401318	-5.68633	1.29802e-08	1.96716e-07
ENSMUSG00000101892.1	9130401M01Rik	22.6654	-1.83158	0.322135	-5.68575	1.30241e-08	1.97205e-07
ENSMUSG00000055334.4	Snupn	150.012	-2.12948	0.374795	-5.68172	1.33345e-08	2.01725e-07
ENSMUSG00000017707.9	Serinc3	45.5611	-1.71986	0.30273	-5.68115	1.33792e-08	2.02127e-07
ENSMUSG00000030045.10	Mrpl19	12.5282	-2.95488	0.520128	-5.68108	1.3385e-08	2.02127e-07
ENSMUSG00000020869.8	Lrrc59	49.0395	-1.52726	0.268939	-5.67883	1.3562e-08	2.04617e-07
ENSMUSG00000051427.14	Ccdc157	23.2439	-2.03358	0.358109	-5.67865	1.3576e-08	2.04645e-07
ENSMUSG00000085436.1	Zfp335os	14.0284	-2.46157	0.433552	-5.67769	1.36528e-08	2.05619e-07
ENSMUSG00000023027.13	Atf1	179.659	-1.66859	0.294089	-5.67376	1.39694e-08	2.10201e-07
ENSMUSG00000025764.14	Jade1	47.4544	-1.99482	0.351597	-5.67359	1.39835e-08	2.10225e-07
ENSMUSG00000066362.5	Rps13-ps1	18.7875	-2.59099	0.456773	-5.67239	1.40816e-08	2.11512e-07
ENSMUSG00000087292.1	Gm13832	4.93406	-4.78219	0.843325	-5.67063	1.4227e-08	2.13506e-07
ENSMUSG00000012117.13	Dhdds	48.9276	-1.97474	0.348256	-5.67037	1.42486e-08	2.1364e-07
ENSMUSG00000056300.14	Zfp981	91.0472	-2.2251	0.39262	-5.66731	1.45053e-08	2.17297e-07
ENSMUSG00000085760.1	Gm14302	19.126	-2.9594	0.522378	-5.66525	1.46807e-08	2.19729e-07
ENSMUSG00000034278.3	Dnajc17	17.3049	-2.14721	0.379075	-5.66433	1.47601e-08	2.20722e-07
ENSMUSG00000048445.6	Ccdc57	18.2234	-2.31721	0.409438	-5.65949	1.51819e-08	2.26629e-07
ENSMUSG00000001707.8	Eef1e1	89.0926	-2.09682	0.370816	-5.6546	1.56208e-08	2.32769e-07
ENSMUSG00000029131.14	Dnajb6	524.824	-1.2848	0.227209	-5.6547	1.5612e-08	2.32769e-07
ENSMUSG00000073481.9	2025-03-02	95.7116	-1.32462	0.234295	-5.65363	1.57096e-08	2.33887e-07
ENSMUSG00000062794.8	Zfp599	88.126	-2.24623	0.397356	-5.65294	1.57722e-08	2.34612e-07
ENSMUSG00000005505.12	Kbtbd4	16.8911	-2.40245	0.42519	-5.6503	1.60167e-08	2.38039e-07
ENSMUSG00000020184.15	Mdm2	99.8779	-1.5924	0.281908	-5.64867	1.61696e-08	2.401e-07
ENSMUSG00000039828.7	Wdr70	206.374	-2.06889	0.366271	-5.6485	1.6185e-08	2.40117e-07
ENSMUSG00000055839.6	Elob	352.751	-1.68343	0.298077	-5.64763	1.62674e-08	2.41129e-07
ENSMUSG00000041583.8	Obox6	314.198	-1.97007	0.348877	-5.64689	1.6338e-08	2.41963e-07
ENSMUSG00000057219.11	Armc7	45.0677	-2.00887	0.355801	-5.64604	1.64183e-08	2.42727e-07
ENSMUSG00000114977.1	Gm9502	32.1856	-1.92756	0.3414	-5.64605	1.64174e-08	2.42727e-07
ENSMUSG00000032078.17	Zpr1	109.879	-2.12087	0.375663	-5.64567	1.64539e-08	2.4304e-07
ENSMUSG00000027010.16	Slc25a12	17.6896	-2.3501	0.416368	-5.64429	1.65868e-08	2.44362e-07
ENSMUSG00000080848.3	Gm9385	6.53717	-3.19541	0.56612	-5.64441	1.65748e-08	2.44362e-07
ENSMUSG00000028126.16	Pip5k1a	132.813	-1.53208	0.271492	-5.64318	1.66939e-08	2.45726e-07
ENSMUSG00000026439.14	Rbbp5	16.6748	-2.08726	0.369883	-5.64302	1.67096e-08	2.45744e-07
ENSMUSG00000074577.9	Ripor3	8.17339	-4.479	0.793911	-5.64169	1.68393e-08	2.47436e-07
ENSMUSG00000055401.14	Fbxo6	39.4898	-2.26679	0.401901	-5.64016	1.69897e-08	2.49428e-07
ENSMUSG00000021431.15	Snrnp48	63.269	-1.84648	0.327688	-5.63487	1.75189e-08	2.56974e-07
ENSMUSG00000025047.8	Pdcd11	125.071	-1.90035	0.337278	-5.63436	1.75711e-08	2.57516e-07
ENSMUSG00000035247.16	Hectd1	44.3413	-1.8112	0.32151	-5.63341	1.76678e-08	2.58709e-07
ENSMUSG00000114533.1	Gm8416	6.33784	-3.2494	0.577125	-5.63032	1.79872e-08	2.63159e-07
ENSMUSG00000037466.13	Tedc1	44.7878	-1.88166	0.334394	-5.62707	1.83297e-08	2.67936e-07
ENSMUSG00000024483.18	Ankhd1	31.5126	-2.15432	0.382899	-5.62635	1.84066e-08	2.68829e-07
ENSMUSG00000050786.8	Ccdc126	157.932	-2.14004	0.380383	-5.62603	1.84407e-08	2.69094e-07
ENSMUSG00000024069.14	Slc30a6	36.4274	-2.23107	0.396576	-5.62583	1.84623e-08	2.69177e-07
ENSMUSG00000028729.15	Ebna1bp2	297.209	-1.87761	0.333854	-5.62405	1.86532e-08	2.71726e-07
ENSMUSG00000022771.17	Ppil2	52.7851	-1.79358	0.318974	-5.62298	1.87689e-08	2.73176e-07
ENSMUSG00000038646.13	Ramac	184.138	-1.62945	0.289801	-5.62264	1.88063e-08	2.73484e-07
ENSMUSG00000067148.15	Polr1c	258.776	-1.67389	0.297731	-5.62215	1.88592e-08	2.74018e-07
ENSMUSG00000026848.14	Tor1b	174.556	-2.0082	0.357412	-5.61874	1.92358e-08	2.7914e-07
ENSMUSG00000074797.11	Itpa	78.7026	-2.18742	0.389314	-5.61866	1.92448e-08	2.7914e-07
ENSMUSG00000024829.12	Mrpl21	57.0852	-2.42663	0.432045	-5.61661	1.94739e-08	2.82221e-07
ENSMUSG00000039328.11	Rnf122	195.521	-1.46235	0.260412	-5.61553	1.95962e-08	2.8375e-07
ENSMUSG00000041716.7	Gm20604	70.5276	-1.8861	0.335993	-5.61349	1.98287e-08	2.86871e-07
ENSMUSG00000002017.10	Fam98a	63.9221	-1.96577	0.350207	-5.61318	1.98647e-08	2.87145e-07
ENSMUSG00000033961.16	Zfp446	22.8101	-2.20391	0.392681	-5.61246	1.99466e-08	2.88083e-07
ENSMUSG00000027287.14	Snap23	122.462	-1.42143	0.253344	-5.61065	2.01564e-08	2.90865e-07
ENSMUSG00000020219.7	Timm13	55.4881	-2.51388	0.448134	-5.60966	2.02723e-08	2.92039e-07
ENSMUSG00000038943.16	Prc1	217.914	-1.63986	0.292324	-5.60975	2.02615e-08	2.92039e-07
ENSMUSG00000026134.11	Prim2	31.46	-2.31206	0.412194	-5.60916	2.03311e-08	2.92636e-07
ENSMUSG00000021270.13	Hsp90aa1	670.673	-1.37879	0.246001	-5.60483	2.08457e-08	2.99787e-07
ENSMUSG00000023106.15	Denr	233.193	-1.74467	0.311356	-5.60345	2.10125e-08	3.01929e-07
ENSMUSG00000051483.9	Cbr1	26.026	-2.61365	0.466466	-5.6031	2.10552e-08	3.02285e-07
ENSMUSG00000030744.13	Rps3	399.363	-1.75067	0.312547	-5.60129	2.1276e-08	3.05197e-07
ENSMUSG00000026775.9	Yme1l1	65.8782	-1.99047	0.355467	-5.5996	2.1485e-08	3.07934e-07
ENSMUSG00000027227.7	Sord	84.1484	-2.21083	0.395003	-5.59699	2.18106e-08	3.12336e-07
ENSMUSG00000027612.7	Mmp24	15.7466	-2.89885	0.518074	-5.59544	2.20066e-08	3.14875e-07
ENSMUSG00000028010.16	Gar1	40.4933	-2.5701	0.459533	-5.59285	2.23368e-08	3.18889e-07
ENSMUSG00000029918.9	Mrps33	70.5707	-1.6817	0.30069	-5.5928	2.23437e-08	3.18889e-07
ENSMUSG00000041453.12	Rpl21	260.372	-1.88835	0.337639	-5.5928	2.23437e-08	3.18889e-07
ENSMUSG00000005378.17	Bud23	52.1583	-1.75591	0.313975	-5.59253	2.23787e-08	3.19118e-07
ENSMUSG00000053134.13	Supt7l	22.3947	-2.18421	0.390623	-5.59161	2.24969e-08	3.20534e-07
ENSMUSG00000060121.15	Gemin2	35.795	-2.19054	0.391881	-5.58982	2.2731e-08	3.23595e-07
ENSMUSG00000022385.11	Gtse1	69.4414	-2.00893	0.359526	-5.58771	2.30081e-08	3.27132e-07
ENSMUSG00000062169.13	Cnih4	55.213	-1.64453	0.294317	-5.58764	2.30181e-08	3.27132e-07
ENSMUSG00000032309.15	Fbxo22	13.0607	-2.75328	0.492834	-5.58662	2.31526e-08	3.28767e-07
ENSMUSG00000061613.12	U2af1	101.914	-1.91717	0.343218	-5.58586	2.32541e-08	3.29931e-07
ENSMUSG00000003660.10	Snrnp200	24.4614	-2.18373	0.390987	-5.58517	2.33472e-08	3.30973e-07
ENSMUSG00000022956.11	Atp5o	35.3619	-1.74823	0.313098	-5.58365	2.35516e-08	3.33592e-07
ENSMUSG00000040327.16	Cul9	7.58603	-3.19279	0.571876	-5.58301	2.36391e-08	3.34271e-07
ENSMUSG00000084226.1	Gm13426	3.47561	-5.26139	0.942388	-5.58304	2.36347e-08	3.34271e-07
ENSMUSG00000040550.16	Otud6b	221.876	-1.86699	0.334494	-5.58155	2.38388e-08	3.36813e-07
ENSMUSG00000021072.12	Tmx1	42.5114	-2.00183	0.358773	-5.57965	2.41002e-08	3.40162e-07
ENSMUSG00000021607.9	Mrpl36	18.0282	-3.15799	0.565996	-5.57954	2.41161e-08	3.40162e-07
ENSMUSG00000041303.7	Gtf3c3	20.9812	-2.12171	0.380277	-5.57939	2.41362e-08	3.40162e-07
ENSMUSG00000003131.7	Pafah1b2	105.943	-1.83195	0.328356	-5.57914	2.41713e-08	3.40372e-07
ENSMUSG00000007411.16	Mark3	34.7357	-1.57115	0.281643	-5.57851	2.42584e-08	3.41179e-07
ENSMUSG00000024539.17	Ptpn2	220.661	-1.69871	0.304514	-5.57844	2.42689e-08	3.41179e-07
ENSMUSG00000024213.14	Nudt3	24.8989	-2.14619	0.384753	-5.57811	2.43152e-08	3.41544e-07
ENSMUSG00000030034.11	Ino80b	19.8981	-2.1573	0.386904	-5.57581	2.46377e-08	3.45788e-07
ENSMUSG00000061983.7	Rps12	274.983	-1.3266	0.237966	-5.57476	2.47875e-08	3.47601e-07
ENSMUSG00000020859.16	Spag9	9.84578	-2.83679	0.509037	-5.57286	2.50586e-08	3.51112e-07
ENSMUSG00000029169.11	Dhx15	35.7041	-1.89995	0.340991	-5.57186	2.52028e-08	3.52839e-07
ENSMUSG00000055531.12	Cpsf6	161.69	-1.32008	0.236933	-5.57154	2.52502e-08	3.5321e-07
ENSMUSG00000062456.3	Rpl9-ps6	33.5659	-2.28778	0.410751	-5.56975	2.5511e-08	3.56564e-07
ENSMUSG00000004788.11	Eif2b2	57.6025	-1.73003	0.310758	-5.56712	2.58978e-08	3.6167e-07
ENSMUSG00000022193.7	Psmb5	176.253	-1.97901	0.355506	-5.56674	2.59555e-08	3.62177e-07
ENSMUSG00000042195.9	Slc35f2	29.8121	-2.02353	0.363607	-5.56517	2.61899e-08	3.65146e-07
ENSMUSG00000057541.14	Pus7	34.326	-2.1197	0.381031	-5.56305	2.65101e-08	3.69305e-07
ENSMUSG00000045252.11	Zfp574	77.5754	-1.93112	0.347267	-5.56091	2.68372e-08	3.73555e-07
ENSMUSG00000021500.17	Ddx46	173.328	-1.52494	0.274304	-5.55929	2.70876e-08	3.76729e-07
ENSMUSG00000028465.16	Tln1	13.4267	-2.16494	0.389607	-5.55674	2.74859e-08	3.81955e-07
ENSMUSG00000068039.13	Tcp1	279.021	-1.88715	0.339835	-5.55314	2.8058e-08	3.89264e-07
ENSMUSG00000029138.4	4930548H24Rik	17.6744	-2.49434	0.449193	-5.55294	2.809e-08	3.89388e-07
ENSMUSG00000097119.2	B230354K17Rik	49.7099	-1.94795	0.35098	-5.55002	2.85636e-08	3.95629e-07
ENSMUSG00000022204.9	Ngdn	121.915	-1.5144	0.273022	-5.54682	2.90912e-08	4.02278e-07
ENSMUSG00000024966.8	Stip1	405.88	-1.46215	0.263624	-5.54635	2.91699e-08	4.03037e-07
ENSMUSG00000078970.5	Wdr92	136.785	-1.73742	0.31349	-5.54219	2.98716e-08	4.12394e-07
ENSMUSG00000041608.8	Entpd3	3.73262	-5.2908	0.954717	-5.54175	2.99467e-08	4.12757e-07
ENSMUSG00000100954.4	Gm10138	15.7307	-2.24073	0.404327	-5.54187	2.99251e-08	4.12757e-07
ENSMUSG00000074578.13	Zfas1	85.9766	-1.77309	0.319962	-5.54157	2.99774e-08	4.12842e-07
ENSMUSG00000025358.16	Cdk2	130.302	-1.81944	0.3284	-5.54031	3.01931e-08	4.15475e-07
ENSMUSG00000024132.6	Eci1	106.98	-1.99854	0.360748	-5.53999	3.02491e-08	4.15568e-07
ENSMUSG00000034889.8	Cactin	72.8592	-2.02027	0.364662	-5.54012	3.02257e-08	4.15568e-07
ENSMUSG00000026999.14	Nup35	191.43	-1.79438	0.324004	-5.53814	3.05695e-08	4.19629e-07
ENSMUSG00000045690.8	Wdr89	21.0872	-2.10985	0.380985	-5.53789	3.06145e-08	4.19906e-07
ENSMUSG00000002343.11	Armc6	10.3934	-2.47312	0.446622	-5.53739	3.07019e-08	4.20628e-07
ENSMUSG00000034667.8	Xpot	24.0333	-1.99699	0.360644	-5.5373	3.0717e-08	4.20628e-07
ENSMUSG00000029614.13	Rpl6	409.278	-1.70445	0.307905	-5.53565	3.10074e-08	4.24262e-07
ENSMUSG00000030493.13	Faap24	107.628	-1.75929	0.317871	-5.53461	3.11923e-08	4.26446e-07
ENSMUSG00000024597.10	Slc12a2	80.4097	-1.73845	0.31413	-5.53419	3.12672e-08	4.27124e-07
ENSMUSG00000000167.14	Pih1d2	4.79425	-4.05216	0.732408	-5.53265	3.15422e-08	4.30533e-07
ENSMUSG00000110279.1	Gm45552	15.3895	-2.63919	0.477034	-5.53249	3.1572e-08	4.30592e-07
ENSMUSG00000041193.15	Pla2g5	6.8157	-4.43019	0.800805	-5.53217	3.16291e-08	4.31023e-07
ENSMUSG00000001082.12	Mfsd10	17.5728	-2.81504	0.508927	-5.53132	3.17824e-08	4.32763e-07
ENSMUSG00000030105.8	Arl8b	131.731	-1.3865	0.250787	-5.52857	3.22846e-08	4.39247e-07
ENSMUSG00000058546.8	Rpl23a	315.561	-1.76596	0.319442	-5.52827	3.23409e-08	4.39659e-07
ENSMUSG00000033781.7	Asb13	33.8068	-2.22184	0.402001	-5.52694	3.25866e-08	4.42644e-07
ENSMUSG00000035834.11	Polr3g	60.9662	-2.11769	0.383224	-5.52599	3.27636e-08	4.4469e-07
ENSMUSG00000032513.8	Gorasp1	47.5005	-1.74602	0.316132	-5.52308	3.33109e-08	4.51755e-07
ENSMUSG00000079455.9	Gm16026	380.491	-2.4691	0.447073	-5.52281	3.33628e-08	4.52096e-07
ENSMUSG00000014767.17	Tbp	195.876	-2.12116	0.384388	-5.51827	3.42347e-08	4.63291e-07
ENSMUSG00000051671.7	Coa6	43.8794	-2.60272	0.47166	-5.51823	3.42438e-08	4.63291e-07
ENSMUSG00000022562.15	Oplah	17.9187	-2.13019	0.386229	-5.51537	3.48054e-08	4.70137e-07
ENSMUSG00000008475.13	Arpc5	65.2548	-1.66474	0.30187	-5.51478	3.49222e-08	4.71339e-07
ENSMUSG00000022672.8	Prkdc	18.3714	-2.18429	0.396895	-5.50345	3.72421e-08	5.02248e-07
ENSMUSG00000038909.16	Kat7	77.2906	-1.61937	0.294611	-5.49662	3.87148e-08	5.21693e-07
ENSMUSG00000039737.11	Prkrip1	108.934	-1.98806	0.361774	-5.49531	3.90023e-08	5.25148e-07
ENSMUSG00000050565.16	Tor1aip2	97.7596	-1.85355	0.337437	-5.49302	3.95111e-08	5.31575e-07
ENSMUSG00000096957.1	E230013L22Rik	182.406	-1.64709	0.299981	-5.49064	4.00476e-08	5.38364e-07
ENSMUSG00000030871.11	Ears2	42.7205	-2.29291	0.417648	-5.49005	4.01815e-08	5.39736e-07
ENSMUSG00000011263.16	Exoc3l2	1349.48	-1.80652	0.329165	-5.4882	4.06062e-08	5.45006e-07
ENSMUSG00000056305.4	Usp39	57.9945	-1.83416	0.334309	-5.48641	4.10193e-08	5.50114e-07
ENSMUSG00000021255.17	Esrrb	16.9849	-2.27041	0.413976	-5.48439	4.14892e-08	5.55975e-07
ENSMUSG00000032384.16	Csnk1g1	49.1818	-1.80427	0.329206	-5.48068	4.237e-08	5.67328e-07
ENSMUSG00000035295.10	Wdr38	232.384	-1.53918	0.280847	-5.48049	4.24161e-08	5.67496e-07
ENSMUSG00000024993.15	Fam45a	145.601	-1.98141	0.361868	-5.47552	4.36222e-08	5.83171e-07
ENSMUSG00000071415.6	Rpl23	696.171	-1.52542	0.278598	-5.47534	4.36677e-08	5.83318e-07
ENSMUSG00000005510.9	Ndufs3	33.2956	-1.58245	0.28907	-5.47429	4.39277e-08	5.85864e-07
ENSMUSG00000033943.15	Mga	95.1268	-1.7129	0.312936	-5.47364	4.40873e-08	5.87067e-07
ENSMUSG00000054766.13	Set	672.884	-1.64644	0.300793	-5.47368	4.40775e-08	5.87067e-07
ENSMUSG00000000530.16	Acvrl1	8.45085	-3.39108	0.619793	-5.47131	4.46729e-08	5.94008e-07
ENSMUSG00000034163.10	Zfc3h1	39.7076	-1.77812	0.324992	-5.47128	4.46789e-08	5.94008e-07
ENSMUSG00000024878.8	Cbwd1	53.8088	-2.23707	0.408919	-5.47069	4.48296e-08	5.95543e-07
ENSMUSG00000028811.11	Yars	38.5813	-2.41651	0.441815	-5.4695	4.51306e-08	5.9907e-07
ENSMUSG00000074887.4	EU599041	18.7534	-2.9423	0.538037	-5.46858	4.53656e-08	6.01717e-07
ENSMUSG00000066878.5	Gm10184	38.2232	-2.30293	0.421203	-5.46749	4.56453e-08	6.04953e-07
ENSMUSG00000037772.13	Mrpl23	12.4731	-2.82094	0.515965	-5.46732	4.56888e-08	6.05054e-07
ENSMUSG00000024949.17	Sf1	67.9072	-1.87326	0.342857	-5.46368	4.66355e-08	6.17108e-07
ENSMUSG00000021413.9	Prpf4b	97.4011	-2.00218	0.366519	-5.46268	4.68988e-08	6.20106e-07
ENSMUSG00000043872.14	Zmym1	110.518	-1.85275	0.339268	-5.46102	4.7341e-08	6.25464e-07
ENSMUSG00000026255.15	Efhd1	39.2084	-1.46712	0.268693	-5.46021	4.7557e-08	6.27826e-07
ENSMUSG00000006464.8	Bbs1	11.2444	-3.12631	0.572832	-5.45763	4.82521e-08	6.36009e-07
ENSMUSG00000091803.7	Cox16	23.3736	-2.16666	0.396995	-5.45765	4.8247e-08	6.36009e-07
ENSMUSG00000036208.13	Nepro	79.8374	-2.02288	0.370725	-5.45655	4.85486e-08	6.3892e-07
ENSMUSG00000050144.13	Slc25a44	322.263	-1.84816	0.338704	-5.45658	4.85401e-08	6.3892e-07
ENSMUSG00000040177.10	2310057M21Rik	48.4655	-1.8407	0.337346	-5.45641	4.85865e-08	6.38922e-07
ENSMUSG00000030314.16	Atg7	21.621	-1.83171	0.336002	-5.45148	4.99519e-08	6.56367e-07
ENSMUSG00000040794.5	C1qtnf4	78.6232	-1.94622	0.357174	-5.44894	5.06708e-08	6.65295e-07
ENSMUSG00000036391.16	Sec24a	136.315	-1.53567	0.281839	-5.44874	5.07287e-08	6.65538e-07
ENSMUSG00000036913.15	Trim67	6.22697	-3.80706	0.698751	-5.44838	5.08302e-08	6.66353e-07
ENSMUSG00000001403.13	Ube2c	949.289	-1.8166	0.333433	-5.44816	5.0893e-08	6.66659e-07
ENSMUSG00000074024.5	4632427E13Rik	36.2146	-2.27866	0.418376	-5.44644	5.13875e-08	6.72614e-07
ENSMUSG00000067931.6	Zfp948	36.0459	-2.1403	0.393004	-5.44599	5.15177e-08	6.73798e-07
ENSMUSG00000037361.8	Sf3b6	227.31	-1.78493	0.327767	-5.44574	5.15901e-08	6.74222e-07
ENSMUSG00000026173.15	Plcd4	30.9046	-2.36183	0.433857	-5.44379	5.21597e-08	6.81139e-07
ENSMUSG00000020372.15	Rack1	110.169	-1.89851	0.348963	-5.44044	5.31502e-08	6.93538e-07
ENSMUSG00000036873.13	2410004B18Rik	90.4361	-1.91108	0.351306	-5.43995	5.32964e-08	6.94909e-07
ENSMUSG00000001436.15	Slc19a1	10.1114	-3.26125	0.599542	-5.43957	5.34103e-08	6.95858e-07
ENSMUSG00000046062.5	Ppp1r15b	80.9129	-1.32997	0.244532	-5.43884	5.36299e-08	6.9818e-07
ENSMUSG00000001323.17	Srr	46.7971	-1.78995	0.329214	-5.43705	5.41701e-08	7.0467e-07
ENSMUSG00000031919.6	Tmed6	49.8518	-1.97714	0.363657	-5.43682	5.42408e-08	7.05046e-07
ENSMUSG00000048039.8	Isg20l2	35.2819	-2.03762	0.374836	-5.43603	5.44815e-08	7.07632e-07
ENSMUSG00000028863.13	Meaf6	60.6803	-1.57005	0.288958	-5.43349	5.52618e-08	7.17216e-07
ENSMUSG00000061315.14	Naca	260.764	-1.40625	0.25889	-5.43184	5.57766e-08	7.22786e-07
ENSMUSG00000003808.18	Farsa	38.3267	-1.88324	0.34681	-5.43018	5.62971e-08	7.28972e-07
ENSMUSG00000032519.11	Slc25a38	65.3351	-1.55718	0.286794	-5.42959	5.6485e-08	7.30285e-07
ENSMUSG00000033963.16	Fancd2os	8.51367	-3.10117	0.571282	-5.42845	5.68459e-08	7.34389e-07
ENSMUSG00000071350.12	Setdb2	96.9896	-1.83398	0.337859	-5.42825	5.69099e-08	7.34655e-07
ENSMUSG00000037935.16	Smarce1	49.4976	-1.92752	0.355214	-5.42636	5.75141e-08	7.41322e-07
ENSMUSG00000107142.1	4930566F21Rik	32.7901	-1.67872	0.309363	-5.4264	5.75031e-08	7.41322e-07
ENSMUSG00000005947.11	Itgae	30.5817	-1.8304	0.337367	-5.42554	5.7781e-08	7.43628e-07
ENSMUSG00000038759.15	Nup205	61.3744	-2.06185	0.380026	-5.42554	5.77794e-08	7.43628e-07
ENSMUSG00000055302.5	Mrfap1	152.888	-2.0195	0.372262	-5.42495	5.79723e-08	7.45522e-07
ENSMUSG00000025337.10	Sbds	125.343	-1.80144	0.332086	-5.42461	5.80802e-08	7.45775e-07
ENSMUSG00000034024.8	Cct2	81.5201	-1.65436	0.304969	-5.42467	5.8061e-08	7.45775e-07
ENSMUSG00000026342.10	Slc35f5	4.15308	-4.58192	0.844845	-5.42339	5.84805e-08	7.49775e-07
ENSMUSG00000046909.9	Tefm	23.8734	-2.30297	0.424635	-5.42342	5.84689e-08	7.49775e-07
ENSMUSG00000062997.6	Rpl35	242.324	-1.54572	0.285036	-5.4229	5.8641e-08	7.51263e-07
ENSMUSG00000045624.15	Esf1	163.72	-1.69617	0.312843	-5.42178	5.90075e-08	7.55386e-07
ENSMUSG00000030401.16	Rtn2	33.6613	-2.74476	0.506346	-5.42072	5.9361e-08	7.59219e-07
ENSMUSG00000105609.1	Gm42501	27.3647	-1.98283	0.365795	-5.42061	5.93968e-08	7.59219e-07
ENSMUSG00000034928.16	Rnf44	59.552	-1.52969	0.282237	-5.41987	5.96413e-08	7.61767e-07
ENSMUSG00000002949.15	Timm44	46.0298	-1.58965	0.293353	-5.4189	5.99676e-08	7.65357e-07
ENSMUSG00000031812.16	Map1lc3b	1844.14	-1.62716	0.300338	-5.41776	6.03518e-08	7.69679e-07
ENSMUSG00000041506.15	Rrp9	350.737	-1.46045	0.269584	-5.41743	6.04634e-08	7.7052e-07
ENSMUSG00000043962.16	Thrap3	54.0087	-1.98435	0.366371	-5.41623	6.08705e-08	7.75124e-07
ENSMUSG00000020706.13	Ftsj3	77.7419	-2.14034	0.395215	-5.41564	6.10702e-08	7.77081e-07
ENSMUSG00000081402.4	Gm15455	62.7293	-1.82077	0.336256	-5.41482	6.13514e-08	7.80073e-07
ENSMUSG00000026670.15	Uap1	117.406	-1.93557	0.357516	-5.41394	6.16523e-08	7.83309e-07
ENSMUSG00000031831.6	Dnaaf1	7.18218	-3.53412	0.652824	-5.41359	6.17738e-08	7.83673e-07
ENSMUSG00000031917.12	Nip7	397.65	-1.96126	0.362284	-5.41359	6.17721e-08	7.83673e-07
ENSMUSG00000002129.11	Sf3a1	61.7436	-2.21788	0.410165	-5.40727	6.39925e-08	8.11212e-07
ENSMUSG00000096145.2	Vkorc1	75.5668	-1.4261	0.263784	-5.40633	6.4329e-08	8.14866e-07
ENSMUSG00000021910.15	Nisch	27.8008	-2.06863	0.382671	-5.40576	6.45326e-08	8.15612e-07
ENSMUSG00000023286.16	Ube2j2	143.791	-1.54719	0.28621	-5.4058	6.4521e-08	8.15612e-07
ENSMUSG00000025508.13	Rplp2	1394.71	-1.37186	0.253767	-5.40599	6.44513e-08	8.15612e-07
ENSMUSG00000025759.11	Mfsd8	7.16711	-2.88693	0.534173	-5.40448	6.49953e-08	8.20358e-07
ENSMUSG00000033684.14	Qsox1	21.2263	-2.18728	0.404718	-5.40446	6.50053e-08	8.20358e-07
ENSMUSG00000021975.8	Ints9	39.7721	-2.24706	0.41581	-5.40406	6.51494e-08	8.21068e-07
ENSMUSG00000067713.7	Prkag1	30.818	-2.15734	0.39921	-5.40403	6.51587e-08	8.21068e-07
ENSMUSG00000026643.16	Nmt2	36.2736	-1.87839	0.347608	-5.40375	6.5262e-08	8.21756e-07
ENSMUSG00000019794.13	Katna1	166.856	-1.31074	0.242614	-5.40256	6.5697e-08	8.26618e-07
ENSMUSG00000027166.14	Dnajc24	5.56035	-3.81621	0.706871	-5.39874	6.71104e-08	8.43773e-07
ENSMUSG00000025816.15	Sec61a2	89.72	-2.20791	0.409034	-5.39788	6.74348e-08	8.47221e-07
ENSMUSG00000024896.8	Minpp1	25.7108	-1.51808	0.281262	-5.3974	6.7612e-08	8.48817e-07
ENSMUSG00000098463.1	Cphx2	42.7083	-2.35209	0.435798	-5.3972	6.76904e-08	8.4917e-07
ENSMUSG00000033124.15	Atg9a	83.7646	-1.48427	0.275121	-5.39498	6.85316e-08	8.59086e-07
ENSMUSG00000020755.9	Sap30bp	124.447	-1.67817	0.31124	-5.39189	6.97195e-08	8.72035e-07
ENSMUSG00000039356.15	Exosc2	65.9671	-1.61089	0.298759	-5.39195	6.9698e-08	8.72035e-07
ENSMUSG00000033629.6	Hacd3	81.0108	-1.82819	0.339089	-5.39149	6.98757e-08	8.73343e-07
ENSMUSG00000029394.11	Cdk2ap1	1187.5	-1.83975	0.341279	-5.39076	7.01613e-08	8.75618e-07
ENSMUSG00000108170.1	Gm43966	32.7383	-2.00861	0.372594	-5.39087	7.01168e-08	8.75618e-07
ENSMUSG00000091655.3	Gm8741	32.1685	-1.83227	0.339907	-5.39051	7.02567e-08	8.76161e-07
ENSMUSG00000024174.9	Pot1b	12.9776	-2.87617	0.533607	-5.39006	7.04361e-08	8.7775e-07
ENSMUSG00000047554.14	Tmem41b	1095.39	-1.68064	0.311899	-5.38841	7.1085e-08	8.85183e-07
ENSMUSG00000027865.10	Gdap2	202.021	-1.74232	0.323479	-5.3862	7.19619e-08	8.95066e-07
ENSMUSG00000084835.1	Gm12352	5.08501	-3.86713	0.717976	-5.38615	7.19846e-08	8.95066e-07
ENSMUSG00000009291.13	Pttg1ip	465.474	-1.46147	0.271396	-5.38503	7.24315e-08	8.99961e-07
ENSMUSG00000041406.14	BC055324	21.6022	-2.08174	0.386707	-5.38325	7.31547e-08	9.08279e-07
ENSMUSG00000073724.12	Pramel4	158.972	-2.38221	0.442561	-5.38278	7.3345e-08	9.09974e-07
ENSMUSG00000045004.3	Spata21	23.9896	-2.26498	0.420795	-5.38263	7.34038e-08	9.10035e-07
ENSMUSG00000036916.13	Zfp280c	7.35612	-3.1155	0.578822	-5.38249	7.34617e-08	9.10085e-07
ENSMUSG00000025280.8	Polr3a	94.1064	-1.75442	0.326006	-5.38155	7.38465e-08	9.14182e-07
ENSMUSG00000031504.6	Rab20	209.918	-1.63294	0.303454	-5.38117	7.40039e-08	9.15459e-07
ENSMUSG00000029911.14	Ssbp1	122.774	-2.15969	0.40137	-5.3808	7.41554e-08	9.16663e-07
ENSMUSG00000028483.13	Snapc3	170.182	-1.62399	0.301831	-5.38046	7.42949e-08	9.17715e-07
ENSMUSG00000020778.12	Ten1	8.09261	-3.2792	0.6097	-5.37838	7.51585e-08	9.27706e-07
ENSMUSG00000047879.17	Usp14	46.3956	-2.29589	0.427006	-5.37672	7.5853e-08	9.35594e-07
ENSMUSG00000068749.9	Psma5	56.7748	-1.89548	0.352666	-5.37471	7.67065e-08	9.44743e-07
ENSMUSG00000035367.9	Rmi1	171.693	-1.48451	0.276381	-5.37123	7.8201e-08	9.62448e-07
ENSMUSG00000046410.10	Kcnk6	43.1715	-3.43712	0.640263	-5.36829	7.94846e-08	9.77533e-07
ENSMUSG00000003865.16	Gys1	22.9146	-1.66227	0.309733	-5.36678	8.01551e-08	9.84013e-07
ENSMUSG00000006215.12	Zbtb17	158.842	-1.47994	0.275764	-5.36671	8.01862e-08	9.84013e-07
ENSMUSG00000026127.13	Imp4	207.431	-1.68412	0.313805	-5.36676	8.01625e-08	9.84013e-07
ENSMUSG00000029422.15	Rsrc2	284.56	-1.87763	0.350033	-5.36415	8.13318e-08	9.97347e-07
ENSMUSG00000018481.9	Appbp2	68.4308	-1.77125	0.330228	-5.36374	8.15167e-08	9.9889e-07
ENSMUSG00000056121.16	Fez2	13.259	-2.84833	0.531119	-5.36289	8.1902e-08	1.00288e-06
ENSMUSG00000024683.5	Mrpl16	22.508	-1.87978	0.350527	-5.36273	8.19721e-08	1.00302e-06
ENSMUSG00000024313.8	Mep1b	5.00714	-4.21471	0.785993	-5.36228	8.21789e-08	1.00438e-06
ENSMUSG00000029176.13	Anapc4	25.8277	-2.16895	0.404488	-5.36223	8.22027e-08	1.00438e-06
ENSMUSG00000062981.5	Mrpl42	40.3738	-1.85885	0.346952	-5.35766	8.43077e-08	1.02936e-06
ENSMUSG00000029439.14	Sfswap	29.2262	-1.61663	0.301787	-5.35685	8.4686e-08	1.03323e-06
ENSMUSG00000032126.16	Hmbs	78.4856	-1.92201	0.358822	-5.35643	8.48839e-08	1.0349e-06
ENSMUSG00000104958.1	Mir7238	113.449	-2.13012	0.397686	-5.35628	8.49519e-08	1.03498e-06
ENSMUSG00000117303.1	CT025652.2	4.39575	-4.09172	0.763977	-5.35582	8.51691e-08	1.03688e-06
ENSMUSG00000008333.12	Snrpb2	84.9771	-1.52041	0.283927	-5.35493	8.55899e-08	1.04125e-06
ENSMUSG00000029703.10	Lrwd1	24.1673	-1.89767	0.3545	-5.35308	8.64693e-08	1.05119e-06
ENSMUSG00000056260.15	Lrif1	15.744	-2.1173	0.395547	-5.35284	8.65854e-08	1.05185e-06
ENSMUSG00000071646.9	Mta2	367.67	-1.50414	0.281021	-5.35242	8.67857e-08	1.05352e-06
ENSMUSG00000117534.1	AC154279.1	3.22253	-5.38818	1.0069	-5.35128	8.73336e-08	1.05941e-06
ENSMUSG00000091154.2	Proscos	42.2366	-1.77457	0.331932	-5.3462	8.98203e-08	1.0888e-06
ENSMUSG00000074397.4	Foxr1	316.526	-1.64406	0.307764	-5.34196	9.19472e-08	1.11378e-06
ENSMUSG00000074217.8	2210011C24Rik	69.6429	-1.65954	0.310714	-5.34105	9.24085e-08	1.11857e-06
ENSMUSG00000031068.8	Glrx3	90.3025	-1.71275	0.320695	-5.34074	9.25701e-08	1.11972e-06
ENSMUSG00000039041.15	Adrm1	256.645	-1.81727	0.340477	-5.33742	9.42784e-08	1.13957e-06
ENSMUSG00000027236.8	Eif3j1	222.77	-1.21081	0.226859	-5.33727	9.43591e-08	1.13973e-06
ENSMUSG00000005718.8	Tfap4	11.0992	-3.15004	0.590211	-5.33713	9.44284e-08	1.13975e-06
ENSMUSG00000113836.1	Gm3325	4.48759	-4.36821	0.818573	-5.33637	9.48257e-08	1.14373e-06
ENSMUSG00000078768.2	Zfp566	18.7171	-2.25955	0.423442	-5.33615	9.49395e-08	1.14429e-06
ENSMUSG00000044715.7	Gskip	56.1665	-1.75474	0.328929	-5.33471	9.5696e-08	1.15258e-06
ENSMUSG00000087190.2	D430001F17Rik	33.0158	-1.72248	0.323044	-5.33202	9.71252e-08	1.16896e-06
ENSMUSG00000033099.10	Nol12	73.449	-2.02672	0.380176	-5.33099	9.76802e-08	1.1748e-06
ENSMUSG00000032096.16	Arcn1	97.375	-1.82964	0.34329	-5.32972	9.83633e-08	1.18201e-06
ENSMUSG00000039087.17	Rreb1	64.2768	-1.78868	0.335611	-5.32962	9.84194e-08	1.18201e-06
ENSMUSG00000095193.2	Gm20939	10.6346	-3.44271	0.645974	-5.32949	9.84889e-08	1.18201e-06
ENSMUSG00000034563.16	Ccpg1	60.6724	-1.60662	0.301565	-5.32761	9.95139e-08	1.19346e-06
ENSMUSG00000003269.17	Cyth2	62.6411	-1.71696	0.322288	-5.32741	9.96258e-08	1.19395e-06
ENSMUSG00000036733.16	Rbm42	148.316	-1.64367	0.308548	-5.3271	9.97958e-08	1.19515e-06
ENSMUSG00000036073.17	Galt	16.1219	-2.18244	0.409779	-5.3259	1.00452e-07	1.20216e-06
ENSMUSG00000021710.11	Nln	26.3084	-2.18757	0.410831	-5.32475	1.01093e-07	1.20897e-06
ENSMUSG00000093645.1	Gm23187	2.53888	-4.76367	0.895141	-5.3217	1.02805e-07	1.2277e-06
ENSMUSG00000067288.13	Rps28	480.993	-1.51891	0.285485	-5.32044	1.03516e-07	1.23531e-06
ENSMUSG00000035027.18	Map2k2	65.6581	-1.63533	0.307377	-5.32027	1.03611e-07	1.23558e-06
ENSMUSG00000013822.7	Elof1	227.474	-1.29717	0.24383	-5.31998	1.03779e-07	1.23584e-06
ENSMUSG00000026851.9	BC005624	40.1169	-2.51726	0.473162	-5.32008	1.03723e-07	1.23584e-06
ENSMUSG00000090673.1	Gm340	27.1381	-2.24031	0.421237	-5.31842	1.04674e-07	1.24562e-06
ENSMUSG00000011837.4	Snapc2	146.424	-1.75873	0.33073	-5.31771	1.05083e-07	1.24961e-06
ENSMUSG00000038301.15	Snx10	13.4208	-2.73343	0.514048	-5.31745	1.0523e-07	1.25048e-06
ENSMUSG00000057649.6	Brd9	74.4565	-2.29317	0.431282	-5.31711	1.0543e-07	1.25197e-06
ENSMUSG00000022496.5	Tnfrsf17	10.6773	-3.28179	0.617384	-5.31565	1.06279e-07	1.26041e-06
ENSMUSG00000079478.8	Sssca1	64.4622	-2.05838	0.387232	-5.31563	1.0629e-07	1.26041e-06
ENSMUSG00000024841.7	Eif1ad	93.7034	-1.6264	0.305985	-5.31528	1.06494e-07	1.26194e-06
ENSMUSG00000017421.18	Zfp207	130.657	-1.95753	0.368375	-5.31396	1.07269e-07	1.26935e-06
ENSMUSG00000059995.12	Atxn7l3	16.7215	-1.90536	0.358716	-5.31163	1.08651e-07	1.28391e-06
ENSMUSG00000022848.8	Dirc2	35.9115	-1.58418	0.298262	-5.31138	1.08799e-07	1.28476e-06
ENSMUSG00000013539.14	Tango2	39.3422	-1.66696	0.313935	-5.30988	1.09695e-07	1.29443e-06
ENSMUSG00000020700.11	Map3k3	30.6652	-1.90813	0.359468	-5.3082	1.10713e-07	1.30554e-06
ENSMUSG00000017561.16	Crlf3	64.5627	-1.68841	0.318157	-5.30686	1.1153e-07	1.31425e-06
ENSMUSG00000026600.12	Soat1	22.3989	-2.03193	0.382925	-5.30632	1.11858e-07	1.3172e-06
ENSMUSG00000044876.15	Zfp444	42.7882	-1.83288	0.345464	-5.30555	1.12335e-07	1.32189e-06
ENSMUSG00000029715.5	Pop7	35.1814	-2.27139	0.428153	-5.30509	1.12619e-07	1.32431e-06
ENSMUSG00000031902.10	Nfatc3	27.0539	-1.542	0.290744	-5.30363	1.13521e-07	1.33399e-06
ENSMUSG00000022964.14	Tmem50b	308.355	-1.27007	0.239531	-5.30232	1.14341e-07	1.34269e-06
ENSMUSG00000086877.7	A230072C01Rik	26.6564	-2.24195	0.422873	-5.3017	1.14729e-07	1.34632e-06
ENSMUSG00000026429.9	Ube2t	104.816	-1.79952	0.339436	-5.30148	1.14866e-07	1.34698e-06
ENSMUSG00000001630.13	Stk38l	34.48	-2.53144	0.477548	-5.30092	1.15221e-07	1.35021e-06
ENSMUSG00000028617.10	Lrrc42	92.0855	-1.57401	0.296946	-5.30066	1.15382e-07	1.35116e-06
ENSMUSG00000024843.15	Chka	317.087	-1.60704	0.303194	-5.30035	1.15583e-07	1.35258e-06
ENSMUSG00000051396.15	Gm45902	84.6389	-1.70198	0.321166	-5.29939	1.16187e-07	1.35871e-06
ENSMUSG00000025580.15	Eif4a3	397.064	-1.49751	0.282594	-5.29913	1.16353e-07	1.35971e-06
ENSMUSG00000002308.16	Cd320	293.431	-1.90718	0.360036	-5.2972	1.17595e-07	1.37326e-06
ENSMUSG00000047714.14	Ppp1r2	95.6148	-1.61748	0.305393	-5.29638	1.1812e-07	1.37845e-06
ENSMUSG00000022452.16	Smdt1	46.2687	-1.61486	0.305	-5.29463	1.19256e-07	1.39074e-06
ENSMUSG00000116930.1	AC144408.3	20.8033	-1.81558	0.34292	-5.29447	1.19365e-07	1.39105e-06
ENSMUSG00000030752.8	Kdm8	10.3199	-2.83308	0.535141	-5.29408	1.19615e-07	1.39301e-06
ENSMUSG00000026280.17	Atg4b	63.6868	-1.74426	0.329491	-5.29379	1.19805e-07	1.3933e-06
ENSMUSG00000075415.13	Fnbp1	13.443	-2.6941	0.508911	-5.29386	1.19762e-07	1.3933e-06
ENSMUSG00000028273.15	Pdlim5	25.6964	-1.99094	0.376122	-5.29333	1.20111e-07	1.39494e-06
ENSMUSG00000087478.1	4930506C21Rik	35.3161	-1.73197	0.327194	-5.2934	1.20062e-07	1.39494e-06
ENSMUSG00000018209.15	Stk4	31.8216	-1.86037	0.351471	-5.2931	1.20262e-07	1.39573e-06
ENSMUSG00000063334.16	Krr1	95.5243	-1.79453	0.339052	-5.29278	1.20469e-07	1.39718e-06
ENSMUSG00000036599.10	Chst12	47.9605	-1.93223	0.365079	-5.29265	1.20559e-07	1.39726e-06
ENSMUSG00000049439.13	Cyp20a1	22.285	-1.89773	0.358615	-5.29184	1.21092e-07	1.40248e-06
ENSMUSG00000027011.14	Ube2e3	40.1051	-1.7913	0.338653	-5.28949	1.2266e-07	1.41966e-06
ENSMUSG00000002948.19	Map2k7	6.98706	-2.65424	0.501827	-5.28915	1.22888e-07	1.42036e-06
ENSMUSG00000020386.5	Sar1b	20.7297	-1.61708	0.305734	-5.28917	1.22872e-07	1.42036e-06
ENSMUSG00000037279.13	Ovol2	26.6316	-1.92497	0.364326	-5.28364	1.26641e-07	1.46273e-06
ENSMUSG00000030795.18	Fus	72.3158	-1.58293	0.299706	-5.28161	1.28052e-07	1.47802e-06
ENSMUSG00000034194.17	R3hcc1	21.5129	-2.34976	0.44497	-5.28072	1.28676e-07	1.4842e-06
ENSMUSG00000101722.1	Gm29125	93.7193	1.88575	0.357177	5.27959	1.29476e-07	1.49241e-06
ENSMUSG00000014769.10	Psmb1	245.502	-1.6868	0.319583	-5.27813	1.30512e-07	1.50333e-06
ENSMUSG00000038214.15	Bend3	99.2915	-1.61375	0.305803	-5.27709	1.31255e-07	1.51063e-06
ENSMUSG00000085741.8	5430405H02Rik	26.0398	-2.12379	0.402467	-5.27695	1.31355e-07	1.51063e-06
ENSMUSG00000062234.14	Gak	100.461	-1.65489	0.313633	-5.27653	1.31653e-07	1.51235e-06
ENSMUSG00000038290.15	Smg6	31.3989	-1.55638	0.295133	-5.27349	1.33851e-07	1.53656e-06
ENSMUSG00000018433.14	Nol11	150.488	-1.77058	0.335766	-5.27327	1.34012e-07	1.53736e-06
ENSMUSG00000034958.11	Atcay	11.5607	-2.3084	0.437918	-5.2713	1.35459e-07	1.55291e-06
ENSMUSG00000024273.8	2700062C07Rik	68.2886	-1.69245	0.321161	-5.26977	1.36594e-07	1.56486e-06
ENSMUSG00000030284.11	Creld1	20.0435	-1.90162	0.36108	-5.26649	1.39057e-07	1.59199e-06
ENSMUSG00000045665.5	Mfsd5	121.58	-1.5626	0.296815	-5.26455	1.40531e-07	1.60778e-06
ENSMUSG00000096740.8	Lbhd1	61.4386	-1.44275	0.27409	-5.26379	1.41119e-07	1.61342e-06
ENSMUSG00000057605.4	Gm6807	15.1943	-2.32858	0.442507	-5.26224	1.42314e-07	1.62487e-06
ENSMUSG00000058486.11	Wdr91	15.4858	-2.2466	0.427035	-5.26093	1.43325e-07	1.63532e-06
ENSMUSG00000028683.14	Eif2b3	57.0703	-2.13571	0.405989	-5.26052	1.43651e-07	1.63793e-06
ENSMUSG00000045699.3	Gm21411	10.8679	-2.65589	0.505168	-5.25745	1.46069e-07	1.66438e-06
ENSMUSG00000049357.11	4933408B17Rik	14.4529	-2.3098	0.439451	-5.2561	1.47139e-07	1.67544e-06
ENSMUSG00000030057.15	Cnbp	672.443	-1.69421	0.322359	-5.25565	1.47504e-07	1.67847e-06
ENSMUSG00000002345.18	Borcs8	32.2974	-2.05518	0.391327	-5.25181	1.5061e-07	1.71266e-06
ENSMUSG00000004768.14	Rab23	19.9089	-2.22217	0.423379	-5.24864	1.53225e-07	1.74081e-06
ENSMUSG00000019362.8	D8Ertd738e	327.444	-1.73954	0.331434	-5.24853	1.5332e-07	1.74081e-06
ENSMUSG00000047257.13	Prss45	3.51725	-4.55106	0.867127	-5.24844	1.53395e-07	1.74081e-06
ENSMUSG00000073412.6	Lst1	13.3896	-2.79816	0.533186	-5.24799	1.53767e-07	1.74387e-06
ENSMUSG00000006471.18	Ndor1	15.0779	-1.98459	0.378327	-5.2457	1.5569e-07	1.76448e-06
ENSMUSG00000061650.6	Med9	66.3311	-1.66097	0.316714	-5.24439	1.56801e-07	1.77589e-06
ENSMUSG00000025616.14	Usp16	573.32	-1.25004	0.238398	-5.24349	1.57566e-07	1.78336e-06
ENSMUSG00000064145.12	Arih2	134.636	-1.70358	0.324943	-5.24269	1.58253e-07	1.78993e-06
ENSMUSG00000023075.9	Akirin1	44.0307	-1.57686	0.300789	-5.24241	1.58493e-07	1.79145e-06
ENSMUSG00000005893.14	Nr2c2	55.3276	-1.84377	0.351712	-5.24227	1.5861e-07	1.79157e-06
ENSMUSG00000032288.9	Imp3	388.754	-1.86914	0.356584	-5.2418	1.59018e-07	1.79498e-06
ENSMUSG00000063856.7	Gpx1	214.832	-1.1529	0.220033	-5.23964	1.60888e-07	1.81487e-06
ENSMUSG00000035007.5	Rundc1	13.2465	-2.11959	0.40467	-5.23783	1.62479e-07	1.83161e-06
ENSMUSG00000060029.13	4930473A02Rik	28.7726	-2.01263	0.384267	-5.2376	1.62678e-07	1.83262e-06
ENSMUSG00000036501.6	Fam13b	18.1662	-2.10389	0.401718	-5.23723	1.63007e-07	1.83511e-06
ENSMUSG00000096199.2	Ptrhd1	15.6642	-2.17064	0.414485	-5.23696	1.63245e-07	1.83656e-06
ENSMUSG00000023048.13	Prr13	252.911	-1.48442	0.283498	-5.23609	1.64012e-07	1.84376e-06
ENSMUSG00000043140.10	Tmem186	21.1835	-2.062	0.393813	-5.23599	1.64103e-07	1.84376e-06
ENSMUSG00000022538.20	Lsg1	151.181	-1.83332	0.350185	-5.2353	1.64719e-07	1.84853e-06
ENSMUSG00000087640.1	Gm14798	10.833	-2.50881	0.479213	-5.23527	1.64747e-07	1.84853e-06
ENSMUSG00000030647.8	Ndufc2	10.8788	-3.0552	0.583631	-5.2348	1.65161e-07	1.85195e-06
ENSMUSG00000010376.15	Nedd8	119.01	-1.48143	0.283013	-5.2345	1.65436e-07	1.85381e-06
ENSMUSG00000003464.13	Pex19	93.584	-1.81069	0.346017	-5.23294	1.66838e-07	1.86827e-06
ENSMUSG00000028318.14	Polr1e	147.654	-1.70359	0.325602	-5.23211	1.67582e-07	1.87446e-06
ENSMUSG00000038914.15	Dido1	74.5691	-1.36876	0.261609	-5.23208	1.67612e-07	1.87446e-06
ENSMUSG00000083496.1	Gm11263	11.2415	-2.83586	0.542106	-5.23119	1.68425e-07	1.8823e-06
ENSMUSG00000097487.7	Ptges3l	8.18821	-2.57944	0.493173	-5.2303	1.69234e-07	1.8901e-06
ENSMUSG00000035443.10	Thyn1	20.0126	-2.77232	0.530075	-5.23005	1.69462e-07	1.89139e-06
ENSMUSG00000004667.18	Polr2e	263.561	-1.43047	0.273522	-5.22981	1.69687e-07	1.89141e-06
ENSMUSG00000028718.16	Stil	25.4926	-2.17826	0.416502	-5.22989	1.69612e-07	1.89141e-06
ENSMUSG00000022359.10	Wdyhv1	51.8725	-1.16991	0.223761	-5.22839	1.7099e-07	1.90467e-06
ENSMUSG00000024170.15	Telo2	20.844	-2.48364	0.475041	-5.22827	1.71108e-07	1.90473e-06
ENSMUSG00000015165.16	Hnrnpl	20.8372	-2.45925	0.470418	-5.22781	1.71531e-07	1.90692e-06
ENSMUSG00000029480.13	Dhx37	19.8241	-1.98022	0.37881	-5.22746	1.71851e-07	1.90922e-06
ENSMUSG00000070282.6	3000002C10Rik	18.489	-2.38328	0.455933	-5.22726	1.72044e-07	1.91011e-06
ENSMUSG00000049760.6	2410015M20Rik	42.4309	-2.08341	0.398625	-5.2265	1.72752e-07	1.91672e-06
ENSMUSG00000047022.18	Mipol1	84.7865	-2.09224	0.400366	-5.22583	1.73375e-07	1.92237e-06
ENSMUSG00000051238.6	Swsap1	10.0398	-2.71675	0.520024	-5.22428	1.74834e-07	1.93728e-06
ENSMUSG00000021497.10	Txndc15	45.7186	-1.57745	0.301997	-5.22339	1.75679e-07	1.94537e-06
ENSMUSG00000032602.6	Slc25a20	40.5009	-1.97249	0.377646	-5.22313	1.75925e-07	1.94681e-06
ENSMUSG00000101104.6	Gm29247	17.0627	-1.88171	0.360289	-5.22277	1.7627e-07	1.94935e-06
ENSMUSG00000038412.8	Higd1a	164.347	-1.41908	0.271722	-5.22253	1.76491e-07	1.95052e-06
ENSMUSG00000027855.13	Sycp1	210.308	-1.61007	0.308309	-5.22226	1.76749e-07	1.9521e-06
ENSMUSG00000021040.15	Slirp	21.0628	-1.98501	0.380133	-5.22188	1.77118e-07	1.95489e-06
ENSMUSG00000097776.1	Gm26795	3.24623	-4.76938	0.913388	-5.22164	1.77348e-07	1.95615e-06
ENSMUSG00000017264.16	Exosc10	129.313	-1.66581	0.319055	-5.22108	1.77884e-07	1.96079e-06
ENSMUSG00000094365.1	Gm21982	156.149	-1.53147	0.293378	-5.22013	1.78799e-07	1.96959e-06
ENSMUSG00000078572.3	Ndufaf8	43.5438	-1.5975	0.306091	-5.21904	1.79856e-07	1.97994e-06
ENSMUSG00000029250.5	Polr2b	70.7276	-1.64369	0.315145	-5.21565	1.83173e-07	2.01514e-06
ENSMUSG00000031904.5	Slc7a6	26.3903	-2.10954	0.404577	-5.21418	1.84629e-07	2.02983e-06
ENSMUSG00000020477.10	Mrps24	72.7347	-1.48461	0.284811	-5.21264	1.86174e-07	2.04549e-06
ENSMUSG00000022957.20	Itsn1	53.7405	-1.49986	0.287767	-5.21206	1.86757e-07	2.05057e-06
ENSMUSG00000022487.14	Gtsf1	36.3651	-1.83	0.351261	-5.20981	1.89036e-07	2.07424e-06
ENSMUSG00000014301.13	Pam16	69.5315	-1.41116	0.270936	-5.20846	1.90415e-07	2.08802e-06
ENSMUSG00000018565.17	Elp5	313.785	-1.28847	0.247496	-5.20601	1.92945e-07	2.11439e-06
ENSMUSG00000039130.18	Zc3hc1	160.226	-1.61498	0.31023	-5.20574	1.93225e-07	2.11608e-06
ENSMUSG00000001482.15	Def8	46.1386	-1.61656	0.310615	-5.20436	1.94664e-07	2.13046e-06
ENSMUSG00000003038.15	Hmgn2	216.033	-1.59743	0.306964	-5.20396	1.95085e-07	2.13369e-06
ENSMUSG00000078941.9	Ak6	495.389	-1.49973	0.288279	-5.20235	1.96784e-07	2.15088e-06
ENSMUSG00000026827.12	Gpd2	26.6866	-1.90492	0.366281	-5.20071	1.98525e-07	2.1685e-06
ENSMUSG00000020476.14	Dbnl	26.8302	-2.01597	0.387667	-5.20027	1.98999e-07	2.17116e-06
ENSMUSG00000094664.1	Rpl35a-ps6	13.532	-3.00302	0.577477	-5.20025	1.99025e-07	2.17116e-06
ENSMUSG00000020744.13	Slc25a19	43.0596	-1.64949	0.31726	-5.19919	2.00162e-07	2.18215e-06
ENSMUSG00000026605.14	Cenpf	220.558	-1.5284	0.293992	-5.19879	2.00587e-07	2.18538e-06
ENSMUSG00000028603.15	Scp2	36.5677	-1.68893	0.325042	-5.19602	2.036e-07	2.21678e-06
ENSMUSG00000075000.11	Nrbf2	32.8333	-1.83845	0.353858	-5.19545	2.04225e-07	2.22215e-06
ENSMUSG00000028933.11	Xrcc2	21.2385	-1.87582	0.361098	-5.19477	2.04971e-07	2.22883e-06
ENSMUSG00000020812.17	1810032O08Rik	17.3014	-2.22195	0.427884	-5.19287	2.07072e-07	2.24879e-06
ENSMUSG00000029326.13	Enoph1	58.0976	-1.70491	0.328312	-5.19296	2.06979e-07	2.24879e-06
ENSMUSG00000020738.16	Sumo2	532.233	-1.63333	0.314597	-5.19182	2.08245e-07	2.26007e-06
ENSMUSG00000030245.10	Golt1b	66.1726	-1.79375	0.345556	-5.19092	2.09262e-07	2.26965e-06
ENSMUSG00000033644.5	Piwil2	23.9487	-2.37866	0.458251	-5.19074	2.09462e-07	2.27035e-06
ENSMUSG00000116925.1	AC084822.2	20.5462	-2.06631	0.398187	-5.1893	2.11084e-07	2.28647e-06
ENSMUSG00000055943.5	Emc7	74.2589	-1.52293	0.293549	-5.18801	2.12549e-07	2.30087e-06
ENSMUSG00000042102.7	Dmgdh	18.3293	-2.28042	0.439587	-5.18765	2.12968e-07	2.30393e-06
ENSMUSG00000085755.1	Gm13496	17.4087	-3.02937	0.58417	-5.18577	2.15122e-07	2.32574e-06
ENSMUSG00000039983.13	Ccdc32	9.92174	-3.42016	0.659739	-5.18412	2.17038e-07	2.34399e-06
ENSMUSG00000071655.11	Ubxn1	325.285	-1.46426	0.282453	-5.18408	2.17087e-07	2.34399e-06
ENSMUSG00000058799.16	Nap1l1	544.43	-1.40786	0.271597	-5.18364	2.17602e-07	2.34804e-06
ENSMUSG00000008373.16	Prpf31	47.1625	-1.71815	0.331475	-5.18334	2.17947e-07	2.35027e-06
ENSMUSG00000078427.3	Sarnp	98.2938	-1.46702	0.28314	-5.18124	2.20416e-07	2.37538e-06
ENSMUSG00000024666.5	Tmem138	39.3394	-2.18562	0.421871	-5.18077	2.20973e-07	2.37987e-06
ENSMUSG00000104603.1	Gm47314	145.448	-1.19915	0.231488	-5.18019	2.21665e-07	2.38579e-06
ENSMUSG00000044224.16	Dnajc21	133.967	-1.46773	0.2834	-5.17902	2.2306e-07	2.39928e-06
ENSMUSG00000026959.13	Grin1	3.34207	-5.12088	0.988889	-5.17842	2.23774e-07	2.4039e-06
ENSMUSG00000031938.15	4931406C07Rik	229.231	-1.87952	0.362947	-5.17851	2.23669e-07	2.4039e-06
ENSMUSG00000017499.15	Cdc6	61.5799	-1.46811	0.283605	-5.17662	2.25943e-07	2.42411e-06
ENSMUSG00000017831.8	Rab5a	63.2483	-1.71842	0.331957	-5.17662	2.25939e-07	2.42411e-06
ENSMUSG00000077714.1	Snord17	2.98173	-4.66596	0.901427	-5.1762	2.26457e-07	2.42809e-06
ENSMUSG00000012443.3	Kif11	161.588	-1.97411	0.381458	-5.17517	2.27703e-07	2.4399e-06
ENSMUSG00000034450.8	Gulo	21.8574	-2.36393	0.456802	-5.17495	2.27968e-07	2.4412e-06
ENSMUSG00000055188.12	Rbm3os	40.4309	-1.84489	0.356513	-5.17482	2.28136e-07	2.44145e-06
ENSMUSG00000064797.1	Gm24357	6.72355	-3.19909	0.618265	-5.17431	2.2876e-07	2.44657e-06
ENSMUSG00000027405.16	Nop56	271.602	-1.34423	0.259812	-5.17384	2.2933e-07	2.45112e-06
ENSMUSG00000026956.15	Uap1l1	70.8495	-1.73318	0.335046	-5.17298	2.30392e-07	2.46091e-06
ENSMUSG00000027603.15	Ggt7	10.5501	-2.91584	0.563765	-5.17209	2.3149e-07	2.47108e-06
ENSMUSG00000069308.7	Hist1h2bp	9.85603	3.57748	0.691744	5.17168	2.32002e-07	2.47498e-06
ENSMUSG00000013701.13	Timm23	499.487	-1.31947	0.255175	-5.17086	2.33015e-07	2.48421e-06
ENSMUSG00000017677.11	Wsb1	281.955	-2.13329	0.412642	-5.16985	2.34285e-07	2.49619e-06
ENSMUSG00000061458.9	Nol10	56.7487	-1.56542	0.302813	-5.16961	2.34584e-07	2.49779e-06
ENSMUSG00000027628.10	Aar2	8.5943	-3.79525	0.734711	-5.16564	2.39622e-07	2.54983e-06
ENSMUSG00000022704.15	Qtrt2	11.8019	-2.44248	0.472875	-5.16516	2.40228e-07	2.55467e-06
ENSMUSG00000023830.14	Igf2r	63.2671	-1.78571	0.345923	-5.16217	2.44104e-07	2.59426e-06
ENSMUSG00000028990.13	Lzic	33.8515	-1.78274	0.345374	-5.16177	2.44621e-07	2.59812e-06
ENSMUSG00000032580.12	Rbm5	171.793	-1.45656	0.282311	-5.15941	2.47731e-07	2.62784e-06
ENSMUSG00000032187.16	Smarca4	113.88	-1.46525	0.284071	-5.15805	2.49529e-07	2.64526e-06
ENSMUSG00000029147.11	Ppm1g	237.133	-1.5787	0.306318	-5.15379	2.5528e-07	2.70342e-06
ENSMUSG00000058655.9	Eif4b	125.229	-1.33741	0.259503	-5.15374	2.55335e-07	2.70342e-06
ENSMUSG00000026107.11	Nabp1	69.0736	-1.72154	0.334059	-5.15342	2.55784e-07	2.70648e-06
ENSMUSG00000069678.10	Pcgf1	272.941	-1.46595	0.284536	-5.15209	2.576e-07	2.72398e-06
ENSMUSG00000021890.6	Eaf1	50.0067	-1.74596	0.338904	-5.15178	2.58031e-07	2.7253e-06
ENSMUSG00000108199.1	Gm44249	34.8485	-2.02234	0.392553	-5.15176	2.58047e-07	2.7253e-06
ENSMUSG00000079104.4	Prps1l3	101.278	-2.11388	0.41041	-5.15064	2.59594e-07	2.73993e-06
ENSMUSG00000066407.3	Gm10263	27.2126	-1.91577	0.371993	-5.15002	2.60457e-07	2.74731e-06
ENSMUSG00000096953.2	Gm26571	8.05073	-3.2222	0.625684	-5.14988	2.60656e-07	2.7477e-06
ENSMUSG00000011960.12	Ccnt1	79.2554	-1.69225	0.328612	-5.1497	2.60906e-07	2.74862e-06
ENSMUSG00000063480.8	Snu13	1283.08	-1.64675	0.319819	-5.149	2.61884e-07	2.7572e-06
ENSMUSG00000044968.16	Napepld	14.4729	-2.15966	0.419469	-5.14856	2.62489e-07	2.76185e-06
ENSMUSG00000020267.6	Hint1	80.8868	-2.06505	0.401275	-5.14623	2.65772e-07	2.79466e-06
ENSMUSG00000085890.7	Tnfsf13os	15.3413	-2.39733	0.466035	-5.14411	2.6879e-07	2.82463e-06
ENSMUSG00000005233.16	Spc25	270.714	-1.31301	0.255271	-5.1436	2.69529e-07	2.82876e-06
ENSMUSG00000071654.5	Uqcc3	131.155	-2.00746	0.390292	-5.14349	2.69685e-07	2.82876e-06
ENSMUSG00000092680.1	Snord55	27.3534	-2.35122	0.457125	-5.14349	2.69679e-07	2.82876e-06
ENSMUSG00000030330.15	Ing4	20.3543	-1.84511	0.358772	-5.14285	2.70608e-07	2.83668e-06
ENSMUSG00000049606.16	Zfp644	36.4869	-1.61032	0.313145	-5.14241	2.7124e-07	2.84155e-06
ENSMUSG00000037058.15	Paip2	152.654	-1.23513	0.240211	-5.14186	2.72038e-07	2.84814e-06
ENSMUSG00000028953.10	Abcf2	205.734	-1.32879	0.258435	-5.14166	2.72318e-07	2.84931e-06
ENSMUSG00000022992.17	Kansl2	90.7744	-1.59493	0.3103	-5.13996	2.74792e-07	2.87341e-06
ENSMUSG00000033105.12	Lss	20.0802	-1.87558	0.365091	-5.1373	2.78716e-07	2.91265e-06
ENSMUSG00000091490.3	Triml2	20.2893	-2.82965	0.550921	-5.13622	2.80314e-07	2.92753e-06
ENSMUSG00000031029.6	Eif3f	65.8195	-1.63174	0.317763	-5.13509	2.82008e-07	2.9434e-06
ENSMUSG00000091080.2	Prr23a1	109.042	-2.08132	0.405392	-5.1341	2.83504e-07	2.95719e-06
ENSMUSG00000019143.15	Hars2	31.5631	-1.95251	0.380399	-5.13279	2.8548e-07	2.97597e-06
ENSMUSG00000040250.14	Ints13	41.6537	-1.78793	0.348347	-5.13261	2.85748e-07	2.97693e-06
ENSMUSG00000007379.15	Dennd2c	10.0296	-2.60571	0.507759	-5.13177	2.87026e-07	2.98839e-06
ENSMUSG00000027881.14	Prpf38b	48.0164	-2.10359	0.409949	-5.13134	2.87685e-07	2.99341e-06
ENSMUSG00000028945.9	Rheb	110.661	-1.4983	0.292104	-5.12935	2.90747e-07	3.02186e-06
ENSMUSG00000114479.1	Gm49375	6.90838	-3.40361	0.663558	-5.12933	2.90777e-07	3.02186e-06
ENSMUSG00000113233.1	Gm31063	5.97946	-3.93521	0.767308	-5.1286	2.91911e-07	3.03178e-06
ENSMUSG00000025917.9	Cops5	27.212	-1.8977	0.370101	-5.12751	2.93602e-07	3.04747e-06
ENSMUSG00000041341.10	Atg2b	30.9055	-2.01792	0.393569	-5.12724	2.94025e-07	3.04999e-06
ENSMUSG00000021629.10	Slc30a5	55.429	-1.6375	0.319578	-5.12395	2.99206e-07	3.10183e-06
ENSMUSG00000090083.11	Rnf8	49.8365	-1.62177	0.316522	-5.12373	2.99551e-07	3.10351e-06
ENSMUSG00000085010.1	Gssos1	3.57442	-4.54343	0.886804	-5.12337	3.00116e-07	3.10745e-06
ENSMUSG00000086693.1	A730081D07Rik	22.6814	-2.12172	0.414259	-5.12173	3.02737e-07	3.13267e-06
ENSMUSG00000095821.2	Tcstv3	442.069	1.84296	0.359855	5.12141	3.03265e-07	3.13621e-06
ENSMUSG00000048327.6	Ckap2l	74.7203	-1.67601	0.327357	-5.11982	3.05825e-07	3.16075e-06
ENSMUSG00000079009.8	Gm14139	6.29704	-3.41386	0.666818	-5.11963	3.0613e-07	3.16197e-06
ENSMUSG00000056201.7	Cfl1	609.737	-1.5239	0.297726	-5.11848	3.08008e-07	3.17942e-06
ENSMUSG00000052293.14	Taf9	324.338	-1.58851	0.310413	-5.1174	3.09776e-07	3.19572e-06
ENSMUSG00000030662.10	Ipo5	162.251	-1.48476	0.290165	-5.11695	3.10512e-07	3.20136e-06
ENSMUSG00000028618.11	Tmem59	180.968	-1.39957	0.27355	-5.1163	3.11581e-07	3.21042e-06
ENSMUSG00000004270.13	Lpcat3	17.2998	-1.94493	0.380279	-5.11449	3.14587e-07	3.23942e-06
ENSMUSG00000003779.15	Kif20a	185.459	-1.6599	0.324589	-5.11385	3.1566e-07	3.2451e-06
ENSMUSG00000028309.14	Rnf20	162.819	-1.71029	0.334452	-5.1137	3.15906e-07	3.2451e-06
ENSMUSG00000031226.13	Pbdc1	157.623	-2.09119	0.408917	-5.11397	3.15456e-07	3.2451e-06
ENSMUSG00000032407.14	U2surp	86.8437	-1.42815	0.27928	-5.1137	3.15902e-07	3.2451e-06
ENSMUSG00000040446.4	Rprd1a	165.091	-1.72218	0.336872	-5.11225	3.18344e-07	3.26815e-06
ENSMUSG00000104761.1	Gm43511	14.3497	-2.00101	0.391484	-5.11135	3.19872e-07	3.28184e-06
ENSMUSG00000031609.3	Sap30	93.3063	-1.8481	0.361751	-5.10876	3.24282e-07	3.32507e-06
ENSMUSG00000036160.13	Surf6	108.125	-1.56912	0.307151	-5.10863	3.245e-07	3.32529e-06
ENSMUSG00000034177.15	Rnf43	8.252	-2.7616	0.540593	-5.10848	3.24766e-07	3.326e-06
ENSMUSG00000014361.5	Mertk	26.3753	-2.45618	0.480892	-5.10755	3.26362e-07	3.33923e-06
ENSMUSG00000033106.6	Slc7a6os	102.22	-1.38841	0.271838	-5.1075	3.26454e-07	3.33923e-06
ENSMUSG00000075700.9	Selenot	119.163	-1.63422	0.320131	-5.10485	3.31051e-07	3.38421e-06
ENSMUSG00000012535.14	Tnpo3	183.806	-1.89536	0.371301	-5.10465	3.31408e-07	3.38581e-06
ENSMUSG00000027469.16	Tpx2	288.121	-1.77288	0.347325	-5.10437	3.31905e-07	3.38884e-06
ENSMUSG00000032977.9	Fam207a	34.549	-1.96413	0.384933	-5.10252	3.35153e-07	3.41787e-06
ENSMUSG00000089865.2	Gm44503	37.1057	-1.64346	0.322081	-5.10263	3.34966e-07	3.41787e-06
ENSMUSG00000002845.14	Tmem39a	119.074	-1.52915	0.299701	-5.10227	3.35607e-07	3.41993e-06
ENSMUSG00000034994.10	Eef2	264.274	-1.21836	0.238792	-5.10218	3.35759e-07	3.41993e-06
ENSMUSG00000074088.6	Snrnp40	84.4811	-1.84181	0.361016	-5.10174	3.36543e-07	3.42585e-06
ENSMUSG00000030417.15	Pdcd5	53.7106	-1.92842	0.378045	-5.10104	3.37791e-07	3.43647e-06
ENSMUSG00000007458.14	M6pr	91.4772	-1.40025	0.274523	-5.10065	3.38495e-07	3.44157e-06
ENSMUSG00000020022.17	Ndufa12	19.571	-2.41712	0.474024	-5.09914	3.41193e-07	3.46692e-06
ENSMUSG00000029206.13	Nsun7	3.29789	-4.75546	0.932748	-5.09834	3.42653e-07	3.47966e-06
ENSMUSG00000115620.1	Gm45924	3.93716	-5.37189	1.05373	-5.09799	3.43286e-07	3.48399e-06
ENSMUSG00000063524.13	Eno1	57.1523	-1.77454	0.348098	-5.09782	3.43594e-07	3.48502e-06
ENSMUSG00000026893.4	Gca	24.0423	-2.55397	0.501056	-5.09718	3.44755e-07	3.4947e-06
ENSMUSG00000030357.10	Fkbp4	184.111	-1.61423	0.316732	-5.09652	3.45947e-07	3.50469e-06
ENSMUSG00000113626.1	Gm7240	4.88547	-3.72624	0.731326	-5.09519	3.48397e-07	3.52528e-06
ENSMUSG00000116564.1	Riok2	72.0994	-1.74805	0.343074	-5.09525	3.48281e-07	3.52528e-06
ENSMUSG00000029464.10	Gpn3	233.923	-1.83834	0.360948	-5.09309	3.52271e-07	3.56234e-06
ENSMUSG00000081344.5	Gm14303	13.6034	-1.9099	0.375046	-5.09245	3.53458e-07	3.57221e-06
ENSMUSG00000040464.15	Gtpbp10	26.1644	-1.88186	0.369649	-5.09094	3.56289e-07	3.59867e-06
ENSMUSG00000030689.15	Ino80e	41.8509	-1.84877	0.363214	-5.09005	3.5797e-07	3.61349e-06
ENSMUSG00000060950.12	Trmt61a	30.1102	-1.99676	0.392337	-5.0894	3.59196e-07	3.6237e-06
ENSMUSG00000000594.7	Gm2a	177.243	-1.49661	0.294106	-5.08868	3.60562e-07	3.63531e-06
ENSMUSG00000063787.4	Chchd1	32.7565	-2.07066	0.407057	-5.0869	3.63971e-07	3.66749e-06
ENSMUSG00000050628.6	Ubald2	37.2068	-2.12265	0.417354	-5.08598	3.6573e-07	3.68302e-06
ENSMUSG00000033788.15	Dysf	16.3615	-2.66265	0.523581	-5.08547	3.66715e-07	3.68991e-06
ENSMUSG00000109865.1	Hspa14	91.1667	-1.67077	0.328542	-5.0854	3.66851e-07	3.68991e-06
ENSMUSG00000087352.1	Gm12999	73.2244	-1.44969	0.285189	-5.08328	3.70965e-07	3.72907e-06
ENSMUSG00000088373.3	Mir1956	6.55874	-3.43615	0.676517	-5.07918	3.79073e-07	3.80831e-06
ENSMUSG00000037364.12	Srrt	17.4724	-1.99592	0.392973	-5.07902	3.79383e-07	3.80916e-06
ENSMUSG00000049387.10	Cox7b2	5.92843	-3.32788	0.655332	-5.07815	3.81118e-07	3.82431e-06
ENSMUSG00000027854.12	Sike1	68.7457	-2.02053	0.397895	-5.07803	3.8136e-07	3.82447e-06
ENSMUSG00000059669.8	Taf1b	48.5458	-2.14119	0.421737	-5.07707	3.83305e-07	3.84168e-06
ENSMUSG00000095567.7	Noc2l	54.7099	-2.00161	0.394409	-5.07495	3.8759e-07	3.88234e-06
ENSMUSG00000000959.7	Oxa1l	28.4267	-1.86926	0.368493	-5.07271	3.92195e-07	3.92613e-06
ENSMUSG00000036768.6	Kif15	13.8668	-2.20269	0.434282	-5.07203	3.93586e-07	3.93772e-06
ENSMUSG00000031657.16	Heatr3	71.06	-1.95597	0.385755	-5.07051	3.96759e-07	3.96712e-06
ENSMUSG00000006398.15	Cdc20	677.824	-1.78286	0.35165	-5.06998	3.97858e-07	3.97575e-06
ENSMUSG00000026083.12	Eif5b	398.364	-1.4406	0.284157	-5.06973	3.98372e-07	3.97803e-06
ENSMUSG00000099432.1	Gm18849	5.75757	-4.42126	0.872105	-5.06965	3.98556e-07	3.97803e-06
ENSMUSG00000028322.11	Exosc3	101.91	-1.64467	0.324476	-5.06869	4.00554e-07	3.99561e-06
ENSMUSG00000038456.9	Dennd2a	17.5962	-2.16235	0.426811	-5.0663	4.0562e-07	4.04138e-06
ENSMUSG00000071172.13	Srsf3	149.31	-1.90204	0.37551	-5.06522	4.0792e-07	4.06189e-06
ENSMUSG00000055491.13	Pprc1	144.72	-1.71308	0.338218	-5.06502	4.08347e-07	4.06375e-06
ENSMUSG00000032959.12	Pebp1	257.577	-1.27529	0.251828	-5.06414	4.10255e-07	4.08033e-06
ENSMUSG00000020439.17	Smtn	24.4234	-2.451	0.484197	-5.06199	4.14901e-07	4.12169e-06
ENSMUSG00000039963.18	Ccdc40	16.2931	-2.07436	0.409789	-5.06202	4.14846e-07	4.12169e-06
ENSMUSG00000031813.8	Mvb12a	13.641	-2.37669	0.469608	-5.061	4.17054e-07	4.14065e-06
ENSMUSG00000030741.15	Spns1	253.968	-1.60713	0.317635	-5.05967	4.19988e-07	4.16733e-06
ENSMUSG00000041241.12	Mul1	23.2894	-1.79519	0.354856	-5.05893	4.2161e-07	4.18096e-06
ENSMUSG00000036513.15	Commd2	124.836	-1.64699	0.325703	-5.05673	4.26501e-07	4.22698e-06
ENSMUSG00000031683.16	Lsm6	63.3472	-1.46018	0.288793	-5.05614	4.27827e-07	4.23765e-06
ENSMUSG00000026977.17	2025-03-07	43.53	-1.79062	0.354171	-5.05581	4.28569e-07	4.24193e-06
ENSMUSG00000037661.14	Gpr160	15.9143	-2.64431	0.52304	-5.05567	4.28892e-07	4.24193e-06
ENSMUSG00000048429.10	Timm29	65.9292	-1.49695	0.296097	-5.05561	4.29013e-07	4.24193e-06
ENSMUSG00000020923.17	Ubtf	132.262	-1.73142	0.342556	-5.05442	4.31699e-07	4.2635e-06
ENSMUSG00000038543.13	BC028528	14.032	-2.19831	0.434922	-5.0545	4.31511e-07	4.2635e-06
ENSMUSG00000100691.1	2010320M18Rik	30.0755	-2.31559	0.458318	-5.05237	4.3637e-07	4.30712e-06
ENSMUSG00000036751.7	Cox6b1	234.447	-1.42689	0.282438	-5.05205	4.37098e-07	4.31178e-06
ENSMUSG00000023025.16	Larp4	215.134	-1.49197	0.295335	-5.05178	4.37714e-07	4.31534e-06
ENSMUSG00000036636.10	Clcn7	30.5214	-2.37427	0.470056	-5.05104	4.39422e-07	4.32965e-06
ENSMUSG00000020736.12	Nt5c	14.1451	-3.02827	0.599622	-5.0503	4.41123e-07	4.34388e-06
ENSMUSG00000037563.15	Rps16	807.066	-1.40861	0.279051	-5.04784	4.46825e-07	4.39747e-06
ENSMUSG00000075054.5	Yae1d1	40.044	-1.67954	0.332732	-5.04771	4.47135e-07	4.39796e-06
ENSMUSG00000001056.3	Nhp2	527.262	-1.39596	0.27656	-5.0476	4.47396e-07	4.39797e-06
ENSMUSG00000020687.13	Cdc27	141.624	-1.34573	0.266683	-5.04617	4.50761e-07	4.42847e-06
ENSMUSG00000020890.11	Gucy2e	12.6899	-2.41345	0.478388	-5.04497	4.53604e-07	4.4538e-06
ENSMUSG00000037070.10	Rbmxl1	51.255	-2.30797	0.457517	-5.04456	4.54576e-07	4.46076e-06
ENSMUSG00000028992.13	Nmnat1	28.8444	-1.75853	0.348648	-5.04385	4.56268e-07	4.47476e-06
ENSMUSG00000025240.9	Sacm1l	10.7752	-2.34328	0.464645	-5.04316	4.57909e-07	4.48825e-06
ENSMUSG00000026955.13	Sapcd2	171.414	-1.3697	0.271651	-5.04213	4.60382e-07	4.50987e-06
ENSMUSG00000020737.12	Jpt1	639.321	-1.2036	0.23887	-5.03871	4.68674e-07	4.58578e-06
ENSMUSG00000043716.13	Rpl7	208.497	-1.59127	0.315846	-5.03812	4.7012e-07	4.59645e-06
ENSMUSG00000055762.16	Eef1d	143.646	-1.52867	0.303424	-5.03805	4.70308e-07	4.59645e-06
ENSMUSG00000024287.8	Thoc1	72.8068	-1.73049	0.343537	-5.03726	4.72233e-07	4.6126e-06
ENSMUSG00000075229.11	Ccdc58	49.843	-2.12773	0.422466	-5.03645	4.74244e-07	4.62957e-06
ENSMUSG00000030127.15	Cops7a	147.134	-1.4431	0.286599	-5.03526	4.77202e-07	4.65575e-06
ENSMUSG00000041187.16	Prkd2	10.539	-2.57362	0.511217	-5.0343	4.79594e-07	4.67639e-06
ENSMUSG00000031889.9	D230025D16Rik	186.891	-1.58636	0.315126	-5.03403	4.80272e-07	4.67807e-06
ENSMUSG00000044201.9	Cdc25c	110.733	-1.52113	0.30217	-5.03401	4.80321e-07	4.67807e-06
ENSMUSG00000028597.11	Gpx7	11.595	-2.41574	0.479953	-5.03329	4.82129e-07	4.69298e-06
ENSMUSG00000032783.9	Troap	82.4409	-1.42557	0.283265	-5.03266	4.83721e-07	4.70577e-06
ENSMUSG00000054450.1	Gm9945	4.97194	-4.22557	0.839827	-5.03147	4.86728e-07	4.7323e-06
ENSMUSG00000014195.15	Dnajc7	54.9554	-1.41457	0.281181	-5.03082	4.88395e-07	4.74305e-06
ENSMUSG00000024826.14	Dpf2	64.2714	-1.35977	0.270286	-5.03086	4.88288e-07	4.74305e-06
ENSMUSG00000106943.2	Dancr	42.9958	-2.02585	0.40271	-5.03054	4.89099e-07	4.74715e-06
ENSMUSG00000032688.8	Malt1	5.76337	-3.72131	0.739785	-5.03026	4.89821e-07	4.75143e-06
ENSMUSG00000027404.15	Snrpb	131.255	-1.69813	0.337601	-5.03	4.90476e-07	4.75506e-06
ENSMUSG00000030546.14	Plin1	10.3685	-2.52067	0.501157	-5.0297	4.91244e-07	4.75977e-06
ENSMUSG00000022022.3	Mtrf1	6.4162	-2.63489	0.524001	-5.02842	4.94547e-07	4.78628e-06
ENSMUSG00000091264.3	Smim13	31.4809	-1.57919	0.314048	-5.02849	4.9435e-07	4.78628e-06
ENSMUSG00000020400.17	Tnip1	27.3388	-2.25412	0.448295	-5.0282	4.95099e-07	4.78888e-06
ENSMUSG00000107191.1	Gm43579	11.8636	-2.51719	0.500631	-5.02803	4.95541e-07	4.79042e-06
ENSMUSG00000014907.10	Naf1	8.49371	-2.5326	0.503726	-5.02773	4.96322e-07	4.79522e-06
ENSMUSG00000027365.14	Trpm7	98.2912	-1.97361	0.392696	-5.0258	5.01329e-07	4.84084e-06
ENSMUSG00000049871.14	Nlrc3	9.29865	-2.3077	0.459289	-5.0245	5.04735e-07	4.87093e-06
ENSMUSG00000064043.13	Trerf1	5.65014	-3.34367	0.665644	-5.02322	5.08135e-07	4.90095e-06
ENSMUSG00000042487.6	Leo1	34.9955	-1.7521	0.348813	-5.02305	5.08584e-07	4.90248e-06
ENSMUSG00000029591.14	Ung	100.331	-1.45607	0.289966	-5.02152	5.12643e-07	4.93879e-06
ENSMUSG00000027244.14	Atg13	49.9906	-1.42872	0.284639	-5.0194	5.18322e-07	4.99066e-06
ENSMUSG00000006313.5	Upk1a	7.48454	-2.70292	0.53856	-5.0188	5.19959e-07	5.00357e-06
ENSMUSG00000022752.9	Tomm70a	20.5027	-1.98656	0.395925	-5.01753	5.23408e-07	5.03389e-06
ENSMUSG00000028907.7	Utp11	105.004	-1.66667	0.332347	-5.01484	5.30769e-07	5.10178e-06
ENSMUSG00000074502.4	Ubtfl1	142.257	-1.85271	0.369479	-5.0144	5.3198e-07	5.11051e-06
ENSMUSG00000048351.14	Coa7	47.2412	-1.87196	0.373463	-5.01244	5.37438e-07	5.16002e-06
ENSMUSG00000029283.17	Cdc7	18.1239	-2.30681	0.460268	-5.01188	5.39019e-07	5.17226e-06
ENSMUSG00000021224.15	Numb	67.5769	-1.44965	0.289281	-5.01123	5.40839e-07	5.18678e-06
ENSMUSG00000044155.11	Lsm8	204.773	-1.56911	0.313163	-5.01054	5.42784e-07	5.20248e-06
ENSMUSG00000020153.14	Ndufs7	35.3558	-1.76015	0.351359	-5.00956	5.45547e-07	5.226e-06
ENSMUSG00000060416.2	Gm839	233.574	1.64814	0.329043	5.00889	5.47454e-07	5.24129e-06
ENSMUSG00000005481.18	Ddx39	400.961	-1.67348	0.33413	-5.00846	5.48671e-07	5.24997e-06
ENSMUSG00000025880.11	Smad7	32.9501	-2.03251	0.406128	-5.00461	5.59742e-07	5.35287e-06
ENSMUSG00000040843.10	Tiprl	299.19	-1.58543	0.316922	-5.00259	5.65637e-07	5.40313e-06
ENSMUSG00000028885.8	Smpdl3b	14.5753	-2.81553	0.562849	-5.00228	5.66559e-07	5.40888e-06
ENSMUSG00000007603.9	Dus3l	20.0494	-1.9178	0.383413	-5.0019	5.67676e-07	5.41516e-06
ENSMUSG00000054115.11	Skp2	82.3748	-1.78133	0.356136	-5.00184	5.67857e-07	5.41516e-06
ENSMUSG00000032030.16	Cul5	97.6856	-1.52535	0.304972	-5.00161	5.68542e-07	5.41862e-06
ENSMUSG00000031939.16	Taf1d	290.635	-1.80451	0.360824	-5.00108	5.7009e-07	5.43031e-06
ENSMUSG00000028798.16	Eif3i	165.56	-1.27576	0.255119	-5.00064	5.714e-07	5.43973e-06
ENSMUSG00000020088.10	Sar1a	79.6351	-1.36164	0.272597	-4.99506	5.88185e-07	5.59322e-06
ENSMUSG00000052812.5	Atad2b	127.653	-1.52874	0.306177	-4.99298	5.94532e-07	5.65039e-06
ENSMUSG00000018733.10	Pex12	20.2655	-2.26607	0.453914	-4.99228	5.96706e-07	5.66787e-06
ENSMUSG00000030677.8	Kif22	237.147	-1.45618	0.2917	-4.99206	5.97394e-07	5.66994e-06
ENSMUSG00000040620.15	Dhx33	40.581	-1.79652	0.35988	-4.99199	5.97595e-07	5.66994e-06
ENSMUSG00000105789.1	Gm42997	7.25319	-2.74261	0.549568	-4.99048	6.02285e-07	5.71123e-06
ENSMUSG00000019303.14	Psmc3ip	100.128	-2.29984	0.460872	-4.9902	6.03165e-07	5.71637e-06
ENSMUSG00000044221.14	Grsf1	54.451	-1.56596	0.313961	-4.98776	6.10828e-07	5.78575e-06
ENSMUSG00000049482.16	Ctu2	27.7786	-1.89859	0.380677	-4.9874	6.11977e-07	5.79339e-06
ENSMUSG00000074365.13	Crxos	641.179	-1.54375	0.309546	-4.98712	6.12848e-07	5.79838e-06
ENSMUSG00000109901.1	Chmp1b	25.3507	-2.02034	0.405121	-4.98701	6.13208e-07	5.79854e-06
ENSMUSG00000038252.13	Ncapd2	79.7	-1.57837	0.316532	-4.98645	6.14985e-07	5.81209e-06
ENSMUSG00000029048.3	Rer1	86.3416	-1.86574	0.374217	-4.98573	6.17297e-07	5.83067e-06
ENSMUSG00000034382.14	AI661453	14.4303	-2.07719	0.416654	-4.9854	6.18339e-07	5.83725e-06
ENSMUSG00000059552.13	Trp53	50.104	-1.57942	0.316859	-4.9846	6.20889e-07	5.85806e-06
ENSMUSG00000070426.12	Rnf121	11.9943	-2.11399	0.42426	-4.98276	6.26842e-07	5.91092e-06
ENSMUSG00000038489.8	Polr2l	648.069	-1.37396	0.275773	-4.98224	6.2853e-07	5.92354e-06
ENSMUSG00000027613.15	Eif6	646.187	-1.54681	0.310502	-4.98165	6.30448e-07	5.9383e-06
ENSMUSG00000013707.3	Tnfaip8l2	53.1464	-1.82005	0.365486	-4.97982	6.36448e-07	5.99148e-06
ENSMUSG00000044279.15	Crb3	139.224	-1.22658	0.246405	-4.97788	6.4283e-07	6.04818e-06
ENSMUSG00000022247.12	Brix1	333.131	-1.62415	0.326408	-4.97583	6.49672e-07	6.10916e-06
ENSMUSG00000015365.15	Mov10l1	30.5322	-2.09556	0.421252	-4.9746	6.5384e-07	6.14494e-06
ENSMUSG00000025872.5	Thoc3	128.812	-1.19717	0.240741	-4.97286	6.59706e-07	6.19662e-06
ENSMUSG00000045983.16	Eif4g1	223.064	-1.35361	0.272235	-4.97222	6.61922e-07	6.21398e-06
ENSMUSG00000090693.4	Trim43a	226.319	-2.21533	0.445741	-4.96998	6.69588e-07	6.27962e-06
ENSMUSG00000103313.1	Gm38357	7.38894	-3.3652	0.677109	-4.96996	6.69658e-07	6.27962e-06
ENSMUSG00000050087.3	Cby3	17.2695	-2.2903	0.460963	-4.96851	6.74677e-07	6.32318e-06
ENSMUSG00000110197.1	Gm45444	45.0325	-1.88407	0.379233	-4.96811	6.76072e-07	6.33274e-06
ENSMUSG00000095798.1	Gm26298	89.3995	-2.12253	0.427487	-4.96512	6.86576e-07	6.42608e-06
ENSMUSG00000097811.1	2810425M01Rik	29.2571	-1.96055	0.394868	-4.96506	6.86798e-07	6.42608e-06
ENSMUSG00000108037.2	Gm44597	19.7249	-1.83047	0.368687	-4.96484	6.87589e-07	6.42993e-06
ENSMUSG00000028252.20	Ccnc	54.7541	-2.40479	0.484514	-4.96331	6.93028e-07	6.47721e-06
ENSMUSG00000006699.17	Cdc42	248.431	-1.34183	0.270493	-4.96068	7.02468e-07	6.56181e-06
ENSMUSG00000019738.15	Polr2i	101.108	-1.63141	0.328929	-4.95978	7.05728e-07	6.58862e-06
ENSMUSG00000029148.15	Nrbp1	91.0409	-1.56075	0.314697	-4.95953	7.06642e-07	6.59351e-06
ENSMUSG00000042106.5	Inka1	22.2381	-3.56559	0.71899	-4.95917	7.07963e-07	6.60219e-06
ENSMUSG00000034432.11	Cops8	147.478	-1.35635	0.273514	-4.95898	7.08653e-07	6.60497e-06
ENSMUSG00000006941.5	Eif1b	102.463	-1.37947	0.278411	-4.95481	7.23994e-07	6.74424e-06
ENSMUSG00000028637.15	Ccdc30	18.4496	-2.4581	0.496444	-4.9514	7.36802e-07	6.85977e-06
ENSMUSG00000030423.7	Pop4	27.5224	-2.36788	0.478346	-4.95015	7.41573e-07	6.90039e-06
ENSMUSG00000056288.11	Gm11961	2.97021	-4.62697	0.934757	-4.94991	7.42465e-07	6.90488e-06
ENSMUSG00000000826.16	Dnajc5	58.3024	-1.56233	0.315727	-4.94837	7.48385e-07	6.95611e-06
ENSMUSG00000085875.2	Gm12905	29.2724	-1.50815	0.304792	-4.94813	7.49308e-07	6.96086e-06
ENSMUSG00000034871.2	Fam151a	15.2205	-2.33097	0.47118	-4.9471	7.53274e-07	6.99386e-06
ENSMUSG00000020668.10	Kif3c	101.636	-1.99155	0.402605	-4.94666	7.54995e-07	7.00599e-06
ENSMUSG00000042682.9	Selenok	101.861	-1.67512	0.338762	-4.94482	7.62133e-07	7.06835e-06
ENSMUSG00000041126.16	H2afv	313.393	-1.53662	0.310814	-4.94385	7.65938e-07	7.09974e-06
ENSMUSG00000071653.9	1810009A15Rik	69.0424	-1.32107	0.267235	-4.94347	7.6745e-07	7.10985e-06
ENSMUSG00000060743.12	H3f3a	1105.47	-1.30348	0.263702	-4.94301	7.69254e-07	7.12266e-06
ENSMUSG00000020720.13	Psmd12	111.206	-1.45388	0.294145	-4.94274	7.70311e-07	7.12854e-06
ENSMUSG00000040225.15	Prrc2c	351.567	-1.44777	0.292947	-4.94208	7.72942e-07	7.14897e-06
ENSMUSG00000015599.9	Ttbk1	13.7671	-1.86418	0.377475	-4.93856	7.87013e-07	7.27514e-06
ENSMUSG00000018362.14	Kpna2	860.288	-1.69981	0.344264	-4.93753	7.91182e-07	7.30968e-06
ENSMUSG00000021245.15	Mlh3	10.9042	-2.49915	0.506263	-4.93645	7.95559e-07	7.34209e-06
ENSMUSG00000054428.12	Atpif1	74.9965	-1.40457	0.284589	-4.93543	7.99724e-07	7.37649e-06
ENSMUSG00000018286.6	Psmb6	131.417	-1.75467	0.35555	-4.93508	8.01177e-07	7.38586e-06
ENSMUSG00000031754.10	Nudt21	33.8498	-1.83127	0.371119	-4.93444	8.03808e-07	7.40608e-06
ENSMUSG00000039615.8	Stub1	45.5872	-1.79399	0.363636	-4.93346	8.07836e-07	7.43913e-06
ENSMUSG00000024312.10	Wdr46	41.5906	-1.97472	0.400279	-4.93335	8.08295e-07	7.43931e-06
ENSMUSG00000078497.9	Zfp978	77.6286	-2.38474	0.483519	-4.93205	8.1372e-07	7.48516e-06
ENSMUSG00000030512.13	Snrpa1	137.496	-1.80387	0.365904	-4.92989	8.22754e-07	7.56414e-06
ENSMUSG00000021870.17	Slmap	31.5428	-1.56052	0.316831	-4.92541	8.41841e-07	7.73542e-06
ENSMUSG00000007815.13	Rhoa	212.61	-1.41213	0.286722	-4.92509	8.43216e-07	7.74384e-06
ENSMUSG00000025269.16	Apex2	18.4825	-1.97437	0.40102	-4.92338	8.50638e-07	7.80776e-06
ENSMUSG00000023452.19	Pisd	7.73433	-2.87208	0.583695	-4.92051	8.6317e-07	7.91849e-06
ENSMUSG00000033020.7	Polr2f	788.445	-1.08996	0.22157	-4.91927	8.68697e-07	7.96487e-06
ENSMUSG00000039395.8	Mreg	13.2197	-2.18012	0.443209	-4.91895	8.70111e-07	7.9735e-06
ENSMUSG00000086321.1	Gm11413	28.8452	-1.44049	0.292886	-4.91826	8.7319e-07	7.99738e-06
ENSMUSG00000073700.3	Klhl21	115.895	-1.33347	0.27116	-4.91766	8.75844e-07	8.013e-06
ENSMUSG00000025068.7	Gsto1	23.2621	-2.27609	0.462864	-4.91741	8.76977e-07	8.01903e-06
ENSMUSG00000026563.13	Tada1	16.4009	-1.89591	0.385639	-4.91629	8.81981e-07	8.05607e-06
ENSMUSG00000037408.10	Cnnm4	24.1845	-1.78996	0.364179	-4.91505	8.87594e-07	8.10295e-06
ENSMUSG00000036875.15	Dna2	52.0239	-1.75057	0.356398	-4.91183	9.02304e-07	8.2328e-06
ENSMUSG00000044349.15	Snhg11	21.0559	-2.13757	0.435203	-4.91166	9.03066e-07	8.2353e-06
ENSMUSG00000090861.1	Arf4os	21.783	-1.40172	0.285415	-4.91114	9.05475e-07	8.25282e-06
ENSMUSG00000021758.14	Ddx4	58.5208	-1.7572	0.35787	-4.91016	9.10041e-07	8.28996e-06
ENSMUSG00000028394.9	Pole3	88.2328	-1.36833	0.278747	-4.90885	9.16106e-07	8.34071e-06
ENSMUSG00000071537.6	Klrg2	26.32	-1.94623	0.39652	-4.90828	9.18769e-07	8.36045e-06
ENSMUSG00000005447.12	Pafah1b3	22.9097	-2.09318	0.426543	-4.9073	9.23366e-07	8.39776e-06
ENSMUSG00000031727.8	Pmfbp1	6.70241	-3.33767	0.680301	-4.90616	9.28745e-07	8.44214e-06
ENSMUSG00000020863.15	Luc7l3	64.0118	-1.80732	0.368476	-4.90486	9.34933e-07	8.49381e-06
ENSMUSG00000021179.8	Nrde2	8.97858	-2.3562	0.480411	-4.90455	9.3641e-07	8.50266e-06
ENSMUSG00000037470.14	Uggt1	33.8877	-2.07834	0.423856	-4.90342	9.4184e-07	8.54737e-06
ENSMUSG00000041343.19	Ankrd42	19.5142	-2.0128	0.410691	-4.90101	9.53464e-07	8.64822e-06
ENSMUSG00000018040.9	Rrp7a	155.31	-1.64167	0.335247	-4.89689	9.73668e-07	8.82674e-06
ENSMUSG00000022706.16	Mrpl40	174.073	-1.28985	0.263492	-4.89522	9.81936e-07	8.89692e-06
ENSMUSG00000009739.17	Pou6f1	22.0318	-2.04157	0.417281	-4.89255	9.95397e-07	9.01261e-06
ENSMUSG00000026355.11	Mcm6	153.692	-1.34605	0.275131	-4.89239	9.96192e-07	9.01261e-06
ENSMUSG00000075701.9	Selenos	576.693	-1.72413	0.352413	-4.89237	9.96304e-07	9.01261e-06
ENSMUSG00000004071.13	Cdip1	104.675	-1.45062	0.296525	-4.89206	9.97835e-07	9.02163e-06
ENSMUSG00000034501.7	Pcnx4	45.192	-1.72784	0.353258	-4.89114	1.00255e-06	9.0594e-06
ENSMUSG00000021546.18	Hnrnpk	269.878	-1.19673	0.244683	-4.89094	1.00355e-06	9.06364e-06
ENSMUSG00000116455.1	Gm35974	11.9433	3.00616	0.615036	4.88778	1.01978e-06	9.20523e-06
ENSMUSG00000108483.1	Gm45184	39.303	-2.50632	0.512824	-4.8873	1.02228e-06	9.22294e-06
ENSMUSG00000113640.1	Adat3	11.7919	-1.92174	0.393272	-4.88654	1.02626e-06	9.25385e-06
ENSMUSG00000026094.14	Stk17b	16.56	-2.2382	0.4583	-4.88371	1.04109e-06	9.3753e-06
ENSMUSG00000031278.12	Acsl4	41.2381	-1.75082	0.3585	-4.88375	1.04087e-06	9.3753e-06
ENSMUSG00000089989.10	Gm45713	284.723	-1.17921	0.241461	-4.88365	1.04139e-06	9.3753e-06
ENSMUSG00000112429.1	Gm47093	3.57971	-4.12159	0.84399	-4.88346	1.04243e-06	9.37964e-06
ENSMUSG00000106738.1	Gm5	41.4655	-1.87623	0.38422	-4.88321	1.04374e-06	9.38646e-06
ENSMUSG00000037805.15	Rpl10a	393.968	-1.48243	0.303682	-4.88152	1.05273e-06	9.46227e-06
ENSMUSG00000022674.15	Ube2v2	62.5363	-1.87682	0.38467	-4.87904	1.06605e-06	9.57687e-06
ENSMUSG00000089766.1	Gm16538	44.0721	-2.2671	0.464896	-4.87657	1.07946e-06	9.69218e-06
ENSMUSG00000057778.14	Cyb5d2	21.2299	-1.65648	0.339734	-4.87582	1.08358e-06	9.72406e-06
ENSMUSG00000052906.7	Ubxn8	50.5074	-2.28784	0.469287	-4.87513	1.08737e-06	9.75286e-06
ENSMUSG00000020514.8	Mrpl22	111.556	-1.69515	0.347782	-4.87417	1.09269e-06	9.79541e-06
ENSMUSG00000017288.15	Vps53	5.15617	-3.28511	0.674111	-4.87325	1.09775e-06	9.82261e-06
ENSMUSG00000018909.15	Arrb1	6.18644	-4.1127	0.843942	-4.8732	1.09803e-06	9.82261e-06
ENSMUSG00000033767.14	Tmem131l	22.6986	-1.83543	0.376646	-4.87309	1.09863e-06	9.82261e-06
ENSMUSG00000037622.14	Wdtc1	128.81	-1.16838	0.239754	-4.87324	1.09784e-06	9.82261e-06
ENSMUSG00000074182.8	Znhit6	167.133	-1.99558	0.409501	-4.87319	1.0981e-06	9.82261e-06
ENSMUSG00000092625.2	Gm20404	7.03631	-3.36569	0.690685	-4.87298	1.09929e-06	9.8233e-06
ENSMUSG00000058838.9	Rps27a-ps2	17.2448	-2.00366	0.411325	-4.87123	1.10905e-06	9.90521e-06
ENSMUSG00000105837.4	Gm35986	12.5173	-2.3344	0.479292	-4.87052	1.11303e-06	9.93551e-06
ENSMUSG00000053470.13	Kdm3a	43.3912	-1.65065	0.339068	-4.86822	1.1261e-06	1.00469e-05
ENSMUSG00000022255.16	Mtdh	82.6231	-1.34455	0.276386	-4.86475	1.14604e-06	1.02194e-05
ENSMUSG00000071078.6	Nr2c2ap	53.8053	-1.54062	0.316867	-4.86204	1.16183e-06	1.03548e-05
ENSMUSG00000025730.14	Rab40c	28.082	-1.63543	0.336518	-4.85986	1.17466e-06	1.04636e-05
ENSMUSG00000091050.1	9330020H09Rik	49.0686	-1.67207	0.344079	-4.85957	1.1764e-06	1.04736e-05
ENSMUSG00000041805.3	Pramel1	9.48384	-3.0398	0.625571	-4.85924	1.17837e-06	1.04856e-05
ENSMUSG00000001440.5	Kpnb1	72.1534	-1.31431	0.270487	-4.85904	1.17957e-06	1.04907e-05
ENSMUSG00000027175.10	Tcp11l1	15.5759	-1.90219	0.391633	-4.85707	1.19135e-06	1.05843e-05
ENSMUSG00000053565.10	Eif3k	128.602	-1.37254	0.282584	-4.85711	1.1911e-06	1.05843e-05
ENSMUSG00000057534.13	Elobl	148.485	-1.74491	0.359295	-4.85647	1.19497e-06	1.06109e-05
ENSMUSG00000036078.16	Sigmar1	38.21	-1.65937	0.341727	-4.85585	1.1987e-06	1.06384e-05
ENSMUSG00000031584.16	Gsr	26.4652	-2.26231	0.466119	-4.85349	1.21305e-06	1.076e-05
ENSMUSG00000075705.12	Msrb1	35.573	-1.70106	0.35049	-4.85339	1.21367e-06	1.076e-05
ENSMUSG00000059689.15	Zfp637	19.2603	-2.03368	0.419086	-4.85266	1.21815e-06	1.07941e-05
ENSMUSG00000052997.15	Uba2	119.009	-1.38322	0.285187	-4.85021	1.23333e-06	1.09229e-05
ENSMUSG00000026708.16	Cenpl	39.3168	-1.83238	0.377873	-4.84919	1.23966e-06	1.09732e-05
ENSMUSG00000027714.11	Exosc9	22.3193	-1.928	0.39773	-4.8475	1.25027e-06	1.10613e-05
ENSMUSG00000073723.10	Gm13102	70.331	-2.2043	0.454752	-4.84726	1.25179e-06	1.10689e-05
ENSMUSG00000000561.14	Wdr77	57.2266	-1.76583	0.364309	-4.84707	1.25298e-06	1.10737e-05
ENSMUSG00000023935.10	Spats1	6.38815	-2.7419	0.565831	-4.84578	1.26114e-06	1.11341e-05
ENSMUSG00000020018.6	Snrpf	182.561	-1.50752	0.311126	-4.84537	1.26375e-06	1.11513e-05
ENSMUSG00000020142.12	Slc1a4	29.8441	-2.22061	0.458315	-4.84517	1.26503e-06	1.11569e-05
ENSMUSG00000039725.6	Trp53rka	8.18395	-3.324	0.686061	-4.84505	1.26579e-06	1.11577e-05
ENSMUSG00000026254.17	Eif4e2	81.9505	-1.4453	0.29834	-4.84447	1.26949e-06	1.11786e-05
ENSMUSG00000108591.1	Particl	200.973	-1.50104	0.309842	-4.84454	1.26904e-06	1.11786e-05
ENSMUSG00000021697.12	Depdc1b	18.111	-2.39436	0.49429	-4.84405	1.27221e-06	1.11967e-05
ENSMUSG00000030609.18	Aen	52.8512	-1.84691	0.381359	-4.84297	1.27909e-06	1.12515e-05
ENSMUSG00000018395.19	Kif3a	17.9558	-2.01625	0.416435	-4.84168	1.28743e-06	1.1313e-05
ENSMUSG00000096188.1	Cmtm4	22.0929	-1.79215	0.370145	-4.84175	1.28699e-06	1.1313e-05
ENSMUSG00000039929.14	Urb1	26.956	-1.90228	0.392985	-4.84059	1.29451e-06	1.13635e-05
ENSMUSG00000055319.8	Sec23ip	26.8495	-1.56146	0.322574	-4.84062	1.29434e-06	1.13635e-05
ENSMUSG00000022797.16	Tfrc	263.022	-1.23499	0.255143	-4.84038	1.29593e-06	1.137e-05
ENSMUSG00000028999.15	Rint1	14.2333	-2.07605	0.428927	-4.8401	1.29773e-06	1.13799e-05
ENSMUSG00000002064.10	Sdf2	60.0841	-1.41499	0.292374	-4.83966	1.3006e-06	1.13932e-05
ENSMUSG00000094595.1	Fsbp	3.28996	-4.77756	0.987161	-4.8397	1.30038e-06	1.13932e-05
ENSMUSG00000079429.9	Mroh2a	5.70435	-2.85492	0.590004	-4.83881	1.30621e-06	1.14365e-05
ENSMUSG00000113209.1	1700081N11Rik	58.7778	-1.25679	0.25975	-4.83847	1.30843e-06	1.14499e-05
ENSMUSG00000051344.13	Plekhm3	40.5769	-1.66847	0.344966	-4.83663	1.3206e-06	1.15505e-05
ENSMUSG00000022142.8	Nup155	60.4312	-1.84598	0.381678	-4.83649	1.32152e-06	1.15526e-05
ENSMUSG00000074748.3	Atxn7l3b	62.3263	-1.79205	0.370572	-4.8359	1.32546e-06	1.1581e-05
ENSMUSG00000060675.13	Pla2g16	132.093	-1.65601	0.342537	-4.83455	1.33449e-06	1.16539e-05
ENSMUSG00000097000.2	Gm17435	11.274	-2.62545	0.543072	-4.83444	1.33521e-06	1.16541e-05
ENSMUSG00000053216.15	Btn2a2	4.45619	-3.53361	0.73096	-4.8342	1.33681e-06	1.1662e-05
ENSMUSG00000010277.7	2610507B11Rik	75.4245	-1.2628	0.261249	-4.8337	1.34018e-06	1.16794e-05
ENSMUSG00000021639.17	Gtf2h2	24.4156	-2.01531	0.416951	-4.83344	1.34195e-06	1.16888e-05
ENSMUSG00000021733.10	Slc4a7	18.5322	-1.74382	0.360795	-4.83326	1.34313e-06	1.16931e-05
ENSMUSG00000009073.16	Nf2	118.148	-1.37758	0.285084	-4.8322	1.35035e-06	1.17499e-05
ENSMUSG00000037461.10	Ints7	26.4358	-1.88698	0.390658	-4.83027	1.36345e-06	1.18555e-05
ENSMUSG00000038671.15	Arfrp1	43.8853	-1.50881	0.31237	-4.83021	1.36389e-06	1.18555e-05
ENSMUSG00000040033.16	Stat2	56.9494	-1.76169	0.364987	-4.82672	1.38802e-06	1.2059e-05
ENSMUSG00000057421.12	Las1l	73.1974	-1.50121	0.311109	-4.82534	1.39766e-06	1.21365e-05
ENSMUSG00000052833.9	Sae1	121.579	-1.31507	0.272566	-4.82479	1.40153e-06	1.21639e-05
ENSMUSG00000022962.15	Gart	39.6239	-1.68144	0.348509	-4.82466	1.40239e-06	1.21651e-05
ENSMUSG00000054079.12	Utp18	44.5377	-1.78577	0.370218	-4.82356	1.41018e-06	1.22264e-05
ENSMUSG00000041638.18	Gcn1l1	26.3127	-1.88044	0.389994	-4.82171	1.42331e-06	1.23333e-05
ENSMUSG00000042699.11	Dhx9	65.4755	-1.40863	0.292154	-4.82154	1.42455e-06	1.23333e-05
ENSMUSG00000064215.13	Ifi27	8.57505	-3.38947	0.702988	-4.82152	1.4247e-06	1.23333e-05
ENSMUSG00000058626.16	Capn11	20.4226	-1.75547	0.364111	-4.82126	1.42652e-06	1.23428e-05
ENSMUSG00000003355.7	Fkbp11	9.69215	-3.42889	0.711406	-4.81988	1.43645e-06	1.24223e-05
ENSMUSG00000097185.1	Gm26596	51.4843	-1.92885	0.400207	-4.81963	1.43825e-06	1.24315e-05
ENSMUSG00000005506.16	Celf1	66.7619	-1.71694	0.356382	-4.81769	1.45233e-06	1.25468e-05
ENSMUSG00000024613.16	Tcof1	114.228	-1.38313	0.287122	-4.81723	1.45568e-06	1.25693e-05
ENSMUSG00000078570.10	1110065P20Rik	16.2459	-2.11938	0.439988	-4.8169	1.45803e-06	1.25832e-05
ENSMUSG00000023030.16	Slc11a2	33.0149	-1.82916	0.379768	-4.81652	1.4608e-06	1.26006e-05
ENSMUSG00000029005.4	Draxin	6.83011	-3.40962	0.708524	-4.81229	1.49209e-06	1.28597e-05
ENSMUSG00000097229.1	Platr23	4.99935	-3.79644	0.78891	-4.81226	1.49236e-06	1.28597e-05
ENSMUSG00000020430.12	Pes1	92.8467	-1.25602	0.261028	-4.81183	1.49552e-06	1.28766e-05
ENSMUSG00000020883.18	Fbxl20	80.725	-1.48954	0.309568	-4.81169	1.4966e-06	1.28766e-05
ENSMUSG00000049551.2	Fzd9	14.1155	-2.47114	0.51357	-4.81169	1.49657e-06	1.28766e-05
ENSMUSG00000030879.10	Mrpl17	40.4928	-2.18535	0.454223	-4.81119	1.50037e-06	1.29025e-05
ENSMUSG00000040549.16	Ckap5	89.3227	-1.15842	0.2408	-4.81072	1.50384e-06	1.29257e-05
ENSMUSG00000050088.9	1600012H06Rik	71.3106	-1.61854	0.336539	-4.80937	1.51405e-06	1.30068e-05
ENSMUSG00000029610.13	Aimp2	172.17	-1.63542	0.340133	-4.80817	1.52321e-06	1.30789e-05
ENSMUSG00000075703.15	Selenoi	55.0672	-1.51956	0.316111	-4.80703	1.53192e-06	1.3147e-05
ENSMUSG00000025355.7	Mmp19	19.0496	-2.26612	0.471498	-4.80621	1.5382e-06	1.31941e-05
ENSMUSG00000063412.4	Gm10131	13.5674	-1.77771	0.369993	-4.80471	1.54976e-06	1.32866e-05
ENSMUSG00000020381.10	Mrnip	20.657	1.91263	0.398156	4.80371	1.55749e-06	1.33461e-05
ENSMUSG00000038007.14	Acer2	33.6283	-1.69848	0.353882	-4.79955	1.59021e-06	1.36195e-05
ENSMUSG00000015127.14	Unkl	24.6193	-1.8784	0.39147	-4.79832	1.60002e-06	1.36966e-05
ENSMUSG00000003546.10	Klc4	13.1544	-2.01519	0.420061	-4.79738	1.60757e-06	1.37542e-05
ENSMUSG00000031885.14	Cbfb	20.569	-2.05251	0.42795	-4.79615	1.61745e-06	1.38318e-05
ENSMUSG00000006732.14	Mettl1	13.509	-2.21971	0.462975	-4.79444	1.63127e-06	1.39359e-05
ENSMUSG00000029578.15	Wipi2	326.541	-1.19369	0.249043	-4.79313	1.64197e-06	1.40202e-05
ENSMUSG00000025958.14	Creb1	26.1227	-1.7647	0.368187	-4.79295	1.64344e-06	1.40257e-05
ENSMUSG00000032583.7	Mon1a	61.7028	-1.46526	0.305749	-4.79235	1.64836e-06	1.40535e-05
ENSMUSG00000114157.1	Gm47870	47.2654	-1.55089	0.323612	-4.79243	1.64772e-06	1.40535e-05
ENSMUSG00000001016.12	Ilf2	194.319	-1.51583	0.316351	-4.79162	1.65436e-06	1.40976e-05
ENSMUSG00000097523.1	1700022N22Rik	8.04771	-2.8934	0.603994	-4.79044	1.66412e-06	1.41735e-05
ENSMUSG00000104158.2	Gm38100	178.391	-2.54388	0.531109	-4.78974	1.66994e-06	1.42159e-05
ENSMUSG00000113949.1	Scamp4	14.7564	-1.6778	0.350399	-4.78827	1.68229e-06	1.43067e-05
ENSMUSG00000084862.1	Gm16278	38.364	-1.647	0.34423	-4.78458	1.71342e-06	1.45567e-05
ENSMUSG00000030268.17	Bcat1	53.9459	-2.03016	0.424365	-4.78399	1.71846e-06	1.45923e-05
ENSMUSG00000022711.16	Pmm2	27.0162	-2.5386	0.53073	-4.78323	1.72502e-06	1.46332e-05
ENSMUSG00000031329.4	Tsx	18.5553	-2.07008	0.432777	-4.78325	1.72484e-06	1.46332e-05
ENSMUSG00000068479.5	Mfap1a	28.523	-1.49344	0.312251	-4.78282	1.72855e-06	1.46558e-05
ENSMUSG00000034880.7	Mrpl34	164.121	-1.79723	0.375797	-4.78246	1.73166e-06	1.46748e-05
ENSMUSG00000096111.7	Gm21917	12.538	-1.96809	0.411568	-4.78193	1.73617e-06	1.47057e-05
ENSMUSG00000062270.14	Morf4l1	63.3075	-1.08127	0.226134	-4.78154	1.7396e-06	1.47274e-05
ENSMUSG00000019470.12	Xab2	24.677	-1.66882	0.349091	-4.78048	1.74881e-06	1.47979e-05
ENSMUSG00000005514.14	Por	32.6276	-1.78832	0.374182	-4.77926	1.75938e-06	1.48727e-05
ENSMUSG00000074129.14	Rpl13a	300.177	-1.16794	0.244377	-4.77926	1.75941e-06	1.48727e-05
ENSMUSG00000057554.13	Lgals8	8.73334	-2.80885	0.587834	-4.7783	1.76785e-06	1.49365e-05
ENSMUSG00000028175.15	Depdc1a	21.5312	-2.52186	0.52798	-4.77644	1.78424e-06	1.50675e-05
ENSMUSG00000024360.7	Etf1	347.326	-1.28631	0.269357	-4.77548	1.79278e-06	1.51282e-05
ENSMUSG00000063354.7	Slc39a4	120.47	-1.81843	0.380788	-4.77543	1.79321e-06	1.51282e-05
ENSMUSG00000037266.18	Rsrp1	340.643	-1.70378	0.356928	-4.77346	1.81083e-06	1.52692e-05
ENSMUSG00000037761.16	Actr5	20.6287	-1.98576	0.416221	-4.77092	1.83391e-06	1.5456e-05
ENSMUSG00000097277.7	2900076A07Rik	5.84359	-3.31755	0.695532	-4.7698	1.84407e-06	1.5534e-05
ENSMUSG00000020277.10	Pfkl	37.9937	-1.46863	0.307926	-4.76942	1.84758e-06	1.55557e-05
ENSMUSG00000032727.14	Mier3	418.749	-1.52577	0.319931	-4.76907	1.85082e-06	1.55675e-05
ENSMUSG00000108866.1	Gm35082	5.14776	-4.31023	0.903778	-4.76913	1.85025e-06	1.55675e-05
ENSMUSG00000013418.8	B4galnt2	29.3402	-2.21529	0.464524	-4.76895	1.85187e-06	1.55686e-05
ENSMUSG00000035949.15	Fbxw2	77.9978	-1.41247	0.296212	-4.76842	1.85672e-06	1.56016e-05
ENSMUSG00000021569.10	Trip13	51.1468	-1.528	0.320498	-4.76759	1.86446e-06	1.56589e-05
ENSMUSG00000035666.14	Gtf3c4	26.84	-1.63742	0.343582	-4.76574	1.88165e-06	1.57954e-05
ENSMUSG00000102976.6	Zc3h11a	34.0678	-1.81463	0.380803	-4.76526	1.88606e-06	1.58245e-05
ENSMUSG00000028890.13	Mtf1	100.93	-1.31558	0.276111	-4.76468	1.89149e-06	1.58623e-05
ENSMUSG00000026353.9	Ubxn4	265.256	-1.53818	0.322847	-4.76441	1.89411e-06	1.58763e-05
ENSMUSG00000018171.9	Vmp1	180.952	-1.527	0.320527	-4.76402	1.89769e-06	1.58955e-05
ENSMUSG00000069136.4	A130006I12Rik	9.10378	-2.30233	0.483281	-4.76396	1.89828e-06	1.58955e-05
ENSMUSG00000116275.1	Zc3h11a	31.8021	-1.81056	0.380106	-4.76332	1.90438e-06	1.59387e-05
ENSMUSG00000034566.10	Atp5h	95.779	-1.4713	0.308954	-4.7622	1.91495e-06	1.60192e-05
ENSMUSG00000018405.7	Mrm1	25.5562	-2.07738	0.436378	-4.76051	1.93102e-06	1.61376e-05
ENSMUSG00000032423.12	Syncrip	88.6785	-1.61768	0.33981	-4.76054	1.93075e-06	1.61376e-05
ENSMUSG00000053398.11	Phgdh	79.9975	-2.72268	0.572266	-4.75772	1.95788e-06	1.6354e-05
ENSMUSG00000028233.6	Tgs1	169.889	-2.00468	0.421473	-4.75637	1.97102e-06	1.64557e-05
ENSMUSG00000041037.8	Irgq	36.4675	-1.55777	0.327804	-4.75213	2.01283e-06	1.67965e-05
ENSMUSG00000026024.14	Als2	98.8213	-1.46583	0.308492	-4.75161	2.01806e-06	1.68318e-05
ENSMUSG00000034127.15	Tspan8	4.85008	-4.14599	0.872605	-4.75128	2.02132e-06	1.68507e-05
ENSMUSG00000028452.7	Vcp	48.006	-1.57812	0.332208	-4.75039	2.03028e-06	1.6917e-05
ENSMUSG00000023072.14	Cep89	22.5293	-1.71349	0.360855	-4.74841	2.05019e-06	1.70745e-05
ENSMUSG00000003731.13	Kpna6	81.0159	-1.57489	0.33171	-4.74779	2.05647e-06	1.71184e-05
ENSMUSG00000061313.8	Ddhd2	37.0898	-1.64528	0.34661	-4.74678	2.06685e-06	1.71963e-05
ENSMUSG00000069135.11	Fgfr1op	40.9501	-1.95383	0.411667	-4.74614	2.0734e-06	1.72423e-05
ENSMUSG00000020330.16	Hmmr	189.064	-1.77738	0.374584	-4.74495	2.08557e-06	1.73264e-05
ENSMUSG00000030697.7	Ppp4c	133.469	-1.20481	0.253936	-4.74453	2.08986e-06	1.73535e-05
ENSMUSG00000029817.11	Tra2a	127.71	-1.55037	0.32681	-4.74393	2.09609e-06	1.73967e-05
ENSMUSG00000028651.12	Ppie	35.796	-1.96	0.413387	-4.74132	2.1233e-06	1.76139e-05
ENSMUSG00000107478.1	Gm45234	12.8588	-1.85938	0.3922	-4.7409	2.12768e-06	1.76415e-05
ENSMUSG00000027222.14	Pex16	57.5052	-1.62329	0.342571	-4.73855	2.15252e-06	1.78388e-05
ENSMUSG00000108793.1	Gm45213	16.0113	-1.89293	0.399544	-4.73772	2.16137e-06	1.79034e-05
ENSMUSG00000023940.14	Sgo1	160.784	-1.45055	0.306208	-4.73714	2.16759e-06	1.79461e-05
ENSMUSG00000001285.12	Myg1	48.8707	-2.04344	0.431413	-4.73662	2.17314e-06	1.79761e-05
ENSMUSG00000044122.14	Proca1	7.23452	-2.94592	0.621948	-4.7366	2.17334e-06	1.79761e-05
ENSMUSG00000049658.13	Bdp1	39.9606	-1.6149	0.340972	-4.73616	2.17809e-06	1.80065e-05
ENSMUSG00000043702.9	Pde12	28.1661	-1.77685	0.375197	-4.73576	2.18236e-06	1.8033e-05
[truncated: 14,016 more rows]

## Sheet: Legend Dataset EV2
Dataset EV2: Differential gene expression analysis of FOXJ3 LOF and TBP LOF.
The table contains the DEseq2 results for genes.
