# Supplementary material for: TBP regulates transposable element expression in early mouse embryos
Source: EMBO J. 2026 Mar 20;45(9):3073–101. doi: 10.1038/s44318-026-00736-w (PMC13144441; doi:10.1038/s44318-026-00736-w)
Supplement: Supplementary file 7 — Dataset EV3 [file 44318_2026_736_MOESM7_ESM.xlsx]

## Sheet: TEs_FOXJ3_LOF
TE_id	baseMean	log2FoldChange	lfcSE	stat	pvalue	padj	TE
B2_Mm2:B2:SINE	9901.86	-0.909037	0.252046	-3.60663	0.000310199	0.177765	B2_Mm2:B2:SINE
RLTR20B3A_MM:ERVK:LTR	10.3121	-1.10286	0.326191	-3.38103	0.000722138	0.282159	RLTR20B3A_MM:ERVK:LTR
IAPEY3C_LTR:ERVK:LTR	7.57291	-1.18795	0.356844	-3.32906	0.000871394	0.305735	IAPEY3C_LTR:ERVK:LTR
B1_Mus1:Alu:SINE	5334.25	-0.264542	0.0818089	-3.23365	0.00122218	0.310529	B1_Mus1:Alu:SINE
ZP3AR:Satellite:Satellite	53.2089	-0.722626	0.233261	-3.09792	0.00194881	0.381845	ZP3AR:Satellite:Satellite
B2_Mm1t:B2:SINE	26139.1	-0.822657	0.268026	-3.06931	0.00214551	0.392399	B2_Mm1t:B2:SINE
7SK:RNA:RNA	7.07484	-1.06718	0.356881	-2.99031	0.00278693	0.420858	7SK:RNA:RNA
pGEMHE_mCherry_mTrim21	1462.29	-1.07512	0.359832	-2.98784	0.00280954	0.420858	pGEMHE_mCherry_mTrim21
RLTR49:ERVK:LTR	37.9046	-1.12304	0.377141	-2.97777	0.0029035	0.423025	RLTR49:ERVK:LTR
RLTR41A2:ERV1:LTR	23.826	-0.612993	0.219182	-2.79673	0.00516227	0.521832	RLTR41A2:ERV1:LTR
MLT1H1:ERVL-MaLR:LTR	49.6561	-0.633638	0.230577	-2.74805	0.00599512	0.525242	MLT1H1:ERVL-MaLR:LTR
ERVB4_1-I_MM-int:ERVK:LTR	6.67153	-1.18231	0.43375	-2.72578	0.00641488	0.529295	ERVB4_1-I_MM-int:ERVK:LTR
SYNREP_MM:Satellite:Satellite	53.0904	-4.00019	1.46966	-2.72184	0.0064919	0.529295	SYNREP_MM:Satellite:Satellite
RMER16B3:ERVK:LTR	1.56972	-1.94434	0.729895	-2.66387	0.00772482	0.553277	RMER16B3:ERVK:LTR
L1MEd:L1:LINE	30.781	-0.6601	0.248517	-2.65616	0.00790363	0.553277	L1MEd:L1:LINE
RMER2:ERV1:LTR	56.1291	-0.413192	0.156657	-2.63756	0.0083506	0.55461	RMER2:ERV1:LTR
RLTR41B:ERV1:LTR	15.9432	0.943848	0.358239	2.63469	0.00842154	0.55461	RLTR41B:ERV1:LTR
IAPLTR2b:ERVK:LTR	90.6794	-0.512353	0.194638	-2.63234	0.00847987	0.55461	IAPLTR2b:ERVK:LTR
L1Md_F2:L1:LINE	853.046	-0.341599	0.131292	-2.60182	0.00927297	0.561341	L1Md_F2:L1:LINE
B1_Mus2:Alu:SINE	4190.68	-0.220491	0.0862049	-2.55775	0.0105351	0.586148	B1_Mus2:Alu:SINE
RMER6A:ERVK:LTR	727.38	-0.254933	0.100936	-2.52569	0.011547	0.605722	RMER6A:ERVK:LTR
RLTR12B:ERVK:LTR	32.646	-0.566665	0.227419	-2.49173	0.0127124	0.624435	RLTR12B:ERVK:LTR
MLT2F:ERVL:LTR	12.1002	-0.959395	0.386744	-2.48069	0.0131127	0.626289	MLT2F:ERVL:LTR
RMER6BA:ERVK:LTR	58.0725	-0.37654	0.152672	-2.46634	0.0136503	0.626289	RMER6BA:ERVK:LTR
GSAT_MM:Satellite:Satellite	78.6965	-0.744464	0.303157	-2.45571	0.0140608	0.626289	GSAT_MM:Satellite:Satellite
RMER21A:ERV1:LTR	50.8967	-0.468644	0.192984	-2.42841	0.0151652	0.642612	RMER21A:ERV1:LTR
MER92D:ERV1:LTR	2.24234	-1.52973	0.636521	-2.40326	0.0162496	0.646887	MER92D:ERV1:LTR
Arthur1:hAT-Tip100:DNA	4.05887	-0.99026	0.415305	-2.38442	0.0171063	0.646887	Arthur1:hAT-Tip100:DNA
B1_Mm:Alu:SINE	2189.48	-0.195217	0.0826015	-2.36336	0.0181101	0.65646	B1_Mm:Alu:SINE
HAL1ME:L1:LINE	8.47199	0.811083	0.343842	2.35888	0.01833	0.659266	HAL1ME:L1:LINE
ORR1C1:ERVL-MaLR:LTR	188.175	-0.312422	0.134457	-2.32358	0.0201482	0.672668	ORR1C1:ERVL-MaLR:LTR
MLTR31A_MM:ERVK:LTR	29.3621	-0.512023	0.225296	-2.27267	0.023046	0.686666	MLTR31A_MM:ERVK:LTR
B2mm1a	41864.5	-0.799622	0.352141	-2.27074	0.0231625	0.688944	B2mm1a
RMER1A:RMER1A:Other	155.401	-0.357569	0.160275	-2.23098	0.0256826	0.707134	RMER1A:RMER1A:Other
RLTR13B1:ERVK:LTR	26.6944	-0.551044	0.249451	-2.20903	0.0271727	0.71209	RLTR13B1:ERVK:LTR
RLTR34D_MM:ERVK:LTR	26.6678	-0.711599	0.322463	-2.20676	0.0273307	0.71209	RLTR34D_MM:ERVK:LTR
L1ME2z:L1:LINE	14.2719	0.788079	0.358328	2.19932	0.0278549	0.71209	L1ME2z:L1:LINE
LTRIS6:ERV1:LTR	8.68453	-0.748378	0.341356	-2.19237	0.0283529	0.71209	LTRIS6:ERV1:LTR
Lx3C:L1:LINE	117.221	-0.431305	0.19701	-2.18925	0.0285788	0.71209	Lx3C:L1:LINE
B1_Mur4:Alu:SINE	1459.35	-0.169935	0.0780988	-2.17589	0.0295632	0.71209	B1_Mur4:Alu:SINE
RLTR31C_MM:ERVK:LTR	113.959	-0.415527	0.191309	-2.17202	0.0298543	0.71209	RLTR31C_MM:ERVK:LTR
MLT1F2-int:ERVL-MaLR:LTR	2.17688	-1.447	0.668937	-2.16313	0.0305313	0.71209	MLT1F2-int:ERVL-MaLR:LTR
RMER17C2:ERVK:LTR	17.7595	-0.516543	0.239048	-2.16083	0.0307084	0.71209	RMER17C2:ERVK:LTR
RLTR31A_Mm:ERVK:LTR	4.46023	-0.905462	0.422098	-2.14515	0.0319411	0.722337	RLTR31A_Mm:ERVK:LTR
RMER17B:ERVK:LTR	57.413	-0.443136	0.207447	-2.13615	0.0326675	0.725229	RMER17B:ERVK:LTR
MTB-int:ERVL-MaLR:LTR	76.0695	-0.399016	0.188249	-2.11962	0.034038	0.725863	MTB-int:ERVL-MaLR:LTR
RMER17A-int:ERVK:LTR	4.721	-0.832542	0.393115	-2.11781	0.0341911	0.725863	RMER17A-int:ERVK:LTR
LTR65:ERV1:LTR	2.24765	-1.13594	0.541057	-2.09949	0.0357734	0.729031	LTR65:ERV1:LTR
RLTR27:ERVK:LTR	175.316	-0.45084	0.215751	-2.08963	0.0366512	0.730222	RLTR27:ERVK:LTR
RMER21B:ERV1:LTR	81.9164	-0.49431	0.239151	-2.06693	0.0387406	0.734752	RMER21B:ERV1:LTR
LTR55:ERVL:LTR	4.69704	-1.03512	0.505387	-2.04817	0.0405436	0.739196	LTR55:ERVL:LTR
ORR1A4:ERVL-MaLR:LTR	757.538	-0.23062	0.11315	-2.03818	0.0415323	0.739196	ORR1A4:ERVL-MaLR:LTR
RLTR11B:ERVK:LTR	132.921	-0.381931	0.189245	-2.01818	0.0435725	0.741682	RLTR11B:ERVK:LTR
L1M1:L1:LINE	2.0576	-1.2764	0.637064	-2.00357	0.0451161	0.749205	L1M1:L1:LINE
MRLTR33:ERVK:LTR	11.5908	-0.528939	0.264971	-1.99622	0.0459105	0.749205	MRLTR33:ERVK:LTR
B1_Mur2:Alu:SINE	1011.68	-0.230372	0.115971	-1.98646	0.0469817	0.749205	B1_Mur2:Alu:SINE
MER121:TcMar:DNA	2.0085	-1.69303	0.853884	-1.98274	0.047397	0.749205	MER121:TcMar:DNA
RLTR1:ERV1:LTR	3.88416	1.32802	0.673933	1.97055	0.0487757	0.753915	RLTR1:ERV1:LTR
RMER20A:ERVK:LTR	22.1082	-0.510167	0.26239	-1.9443	0.0518588	0.767261	RMER20A:ERVK:LTR
RLTR25A:ERVK:LTR	38.7434	-0.365923	0.18865	-1.93969	0.0524174	0.767988	RLTR25A:ERVK:LTR
Tigger18a:TcMar-Tigger:DNA	1.46598	-1.35435	0.701001	-1.93202	0.053357	0.769822	Tigger18a:TcMar-Tigger:DNA
MLTR32C_MM:ERVK:LTR	1.39958	1.49706	0.77517	1.93126	0.0534503	0.769822	MLTR32C_MM:ERVK:LTR
RLTR30E_MM:ERV1:LTR	44.3505	-0.434786	0.226196	-1.92216	0.0545853	0.772573	RLTR30E_MM:ERV1:LTR
RLTR13D3A:ERVK:LTR	1.15254	-2.02678	1.05522	-1.92071	0.054768	0.772694	RLTR13D3A:ERVK:LTR
RLTR20A4:ERVK:LTR	22.675	0.455075	0.242169	1.87917	0.0602218	0.784381	RLTR20A4:ERVK:LTR
ORR1A3:ERVL-MaLR:LTR	264.083	-0.281367	0.149851	-1.87765	0.0604291	0.784381	ORR1A3:ERVL-MaLR:LTR
RMER19A:ERVK:LTR	378.459	-0.308734	0.164523	-1.87654	0.0605806	0.784381	RMER19A:ERVK:LTR
Plat_L3:CR1:LINE	14.9019	-0.683357	0.364211	-1.87626	0.060619	0.784381	Plat_L3:CR1:LINE
ERVB4_2-LTR_MM:ERVK:LTR	88.8833	-0.590338	0.31535	-1.87201	0.0612049	0.784381	ERVB4_2-LTR_MM:ERVK:LTR
X7C_LINE:CR1:LINE	1.31096	-1.48304	0.796095	-1.8629	0.0624765	0.785733	X7C_LINE:CR1:LINE
MER47B:TcMar-Tigger:DNA	3.19634	-1.11544	0.599297	-1.86125	0.0627093	0.785899	MER47B:TcMar-Tigger:DNA
MER90:ERV1:LTR	1.74664	1.36017	0.736867	1.84589	0.0649082	0.787944	MER90:ERV1:LTR
MTB:ERVL-MaLR:LTR	928.771	-0.408211	0.221208	-1.84537	0.0649837	0.787944	MTB:ERVL-MaLR:LTR
LTR33A:ERVL:LTR	1.3654	-1.38824	0.752473	-1.8449	0.0650518	0.787944	LTR33A:ERVL:LTR
L1MCb:L1:LINE	28.9301	-1.0156	0.553012	-1.83649	0.0662852	0.789783	L1MCb:L1:LINE
RLTR19-int:ERVK:LTR	59.7338	-0.308921	0.169106	-1.82678	0.0677321	0.791472	RLTR19-int:ERVK:LTR
RLTR31D_MM:ERVK:LTR	66.2988	-0.27155	0.148799	-1.82495	0.0680084	0.791472	RLTR31D_MM:ERVK:LTR
ERVB7_4-LTR_MM:ERVK:LTR	1.46078	-1.34743	0.739963	-1.82095	0.068615	0.793295	ERVB7_4-LTR_MM:ERVK:LTR
RLTR47_MM:ERV1:LTR	1.40881	1.8131	1.00263	1.80835	0.0705513	0.797081	RLTR47_MM:ERV1:LTR
RMER6B:ERVK:LTR	116.787	-0.2533	0.140164	-1.80717	0.0707361	0.797081	RMER6B:ERVK:LTR
ORR1A4-int:ERVL-MaLR:LTR	581.964	-0.318705	0.176657	-1.80409	0.0712173	0.797081	ORR1A4-int:ERVL-MaLR:LTR
ORR1A2:ERVL-MaLR:LTR	3571.18	-0.146649	0.0813189	-1.80338	0.0713278	0.797081	ORR1A2:ERVL-MaLR:LTR
IAPEY5_LTR:ERVK:LTR	7.94205	-0.716205	0.397918	-1.79988	0.0718797	0.797092	IAPEY5_LTR:ERVK:LTR
Charlie17:hAT-Charlie:DNA	1.70361	1.51047	0.841361	1.79526	0.0726115	0.799058	Charlie17:hAT-Charlie:DNA
ERVB2_1-I_MM-int:ERVK:LTR	1.63278	-1.85622	1.03483	-1.79374	0.0728544	0.799058	ERVB2_1-I_MM-int:ERVK:LTR
BGLII_B:ERVK:LTR	50.9803	-0.370783	0.206808	-1.79289	0.0729908	0.799058	BGLII_B:ERVK:LTR
RLTR9B:ERVK:LTR	5.03206	0.852742	0.476387	1.79002	0.0734511	0.799796	RLTR9B:ERVK:LTR
MLT2D:ERVL:LTR	6.54704	-0.585247	0.329323	-1.77712	0.0755482	0.800239	MLT2D:ERVL:LTR
RMER13A2:ERVK:LTR	24.0155	-0.390336	0.220831	-1.76758	0.0771311	0.800239	RMER13A2:ERVK:LTR
RLTR10D:ERVK:LTR	11.8338	-0.630644	0.358933	-1.757	0.0789183	0.80041	RLTR10D:ERVK:LTR
RMER1B:RMER1B:Other	245.481	-0.257948	0.147411	-1.74986	0.0801427	0.801618	RMER1B:RMER1B:Other
BGLII:ERVK:LTR	1413.43	-0.305648	0.175888	-1.73774	0.0822566	0.807167	BGLII:ERVK:LTR
RLTR9F:ERVK:LTR	17.8505	-0.482022	0.277458	-1.73728	0.0823386	0.807291	RLTR9F:ERVK:LTR
L1_Mus4:L1:LINE	76.2989	-0.356417	0.205894	-1.73107	0.0834391	0.80839	L1_Mus4:L1:LINE
MLT1A-int:ERVL-MaLR:LTR	1.32946	-1.47994	0.855607	-1.72969	0.0836854	0.809338	MLT1A-int:ERVL-MaLR:LTR
ORR1G:ERVL-MaLR:LTR	54.5145	-0.290029	0.1687	-1.7192	0.0855783	0.812287	ORR1G:ERVL-MaLR:LTR
RLTR31M:ERVK:LTR	7.10059	-0.638775	0.37296	-1.71272	0.0867649	0.812453	RLTR31M:ERVK:LTR
MTB_Mm:ERVL-MaLR:LTR	862.263	-0.417848	0.244916	-1.70609	0.0879916	0.815432	MTB_Mm:ERVL-MaLR:LTR
MER57D:ERV1:LTR	5.44461	-0.935432	0.553849	-1.68897	0.0912257	0.821128	MER57D:ERV1:LTR
L2a:L2:LINE	292.885	-0.191906	0.113931	-1.68441	0.0921027	0.821128	L2a:L2:LINE
RLTR10A:ERVK:LTR	100.906	-0.425104	0.252437	-1.684	0.092182	0.821128	RLTR10A:ERVK:LTR
RMER6D:ERVK:LTR	33.1147	-0.337278	0.200358	-1.68338	0.0923024	0.821128	RMER6D:ERVK:LTR
MTC-int:ERVL-MaLR:LTR	444.788	-0.293119	0.174451	-1.68024	0.0929111	0.821128	MTC-int:ERVL-MaLR:LTR
BLACKJACK:hAT-Blackjack:DNA	4.23074	-0.816725	0.486233	-1.6797	0.0930158	0.821128	BLACKJACK:hAT-Blackjack:DNA
RLTR20B1:ERVK:LTR	8.74548	-0.592616	0.353249	-1.67762	0.093422	0.821128	RLTR20B1:ERVK:LTR
MT2A:ERVL:LTR	263.329	-0.224689	0.134094	-1.67561	0.0938148	0.821128	MT2A:ERVL:LTR
IAPEz-int:ERVK:LTR	300.722	-0.357392	0.215053	-1.66187	0.0965381	0.822032	IAPEz-int:ERVK:LTR
RLTR45:ERVK:LTR	134.995	-0.34079	0.207337	-1.64365	0.100248	0.823291	RLTR45:ERVK:LTR
RLTR20A2B_MM:ERVK:LTR	11.2214	-0.537453	0.327526	-1.64095	0.100809	0.823291	RLTR20A2B_MM:ERVK:LTR
RMER10B:ERVL:LTR	39.5991	-0.314909	0.191998	-1.64017	0.10097	0.823291	RMER10B:ERVL:LTR
MLT1H2:ERVL-MaLR:LTR	14.9022	-0.502939	0.306783	-1.6394	0.101131	0.823291	MLT1H2:ERVL-MaLR:LTR
ORR1A0	13877	-0.213874	0.130978	-1.63291	0.102488	0.823291	ORR1A0
RMER17A:ERVK:LTR	17.1721	-0.450468	0.276197	-1.63097	0.102897	0.823291	RMER17A:ERVK:LTR
RLTR1F_Mm:ERVK:LTR	0.973007	-1.61598	0.992121	-1.62881	0.103353	0.82415	RLTR1F_Mm:ERVK:LTR
RLTR26_Mus:ERVK:LTR	36.3525	-0.404858	0.249421	-1.62319	0.104549	0.826873	RLTR26_Mus:ERVK:LTR
MLTR31C_MM:ERVK:LTR	21.6382	-0.376457	0.234455	-1.60567	0.108347	0.828946	MLTR31C_MM:ERVK:LTR
MusHAL1:L1:LINE	52.6787	-0.300839	0.188286	-1.59778	0.110092	0.831162	MusHAL1:L1:LINE
ORR1B1:ERVL-MaLR:LTR	942.291	-0.224123	0.1412	-1.58728	0.112449	0.831226	ORR1B1:ERVL-MaLR:LTR
IAPEY_LTR:ERVK:LTR	6.31808	-0.62525	0.393931	-1.58721	0.112466	0.831226	IAPEY_LTR:ERVK:LTR
RMER15:ERVL:LTR	360.627	-0.164392	0.104347	-1.57543	0.115158	0.832841	RMER15:ERVL:LTR
RLTR1D:ERV1:LTR	3.87466	-0.766696	0.486914	-1.5746	0.115348	0.832841	RLTR1D:ERV1:LTR
MER34B-int:ERV1:LTR	115.794	-0.487915	0.31142	-1.56674	0.117174	0.833801	MER34B-int:ERV1:LTR
MTE2b:ERVL-MaLR:LTR	240.444	-0.208252	0.133346	-1.56175	0.118348	0.834738	MTE2b:ERVL-MaLR:LTR
MLTR12:ERV1:LTR	17.8559	0.656168	0.420238	1.56142	0.118424	0.834738	MLTR12:ERV1:LTR
RMER16-int:ERVK:LTR	79.1589	-0.283491	0.18196	-1.55798	0.119237	0.834998	RMER16-int:ERVK:LTR
RLTR48B:ERV1:LTR	2.1936	-1.03266	0.663312	-1.55683	0.119511	0.835783	RLTR48B:ERV1:LTR
RLTR50A:ERVK:LTR	1.96901	-1.07907	0.697957	-1.54604	0.122096	0.836114	RLTR50A:ERVK:LTR
MER77:ERVL:LTR	8.48084	-0.556313	0.362707	-1.53378	0.125083	0.836114	MER77:ERVL:LTR
RMER20C_Mm:ERVK:LTR	25.9158	-0.336137	0.219866	-1.52882	0.126309	0.836114	RMER20C_Mm:ERVK:LTR
MER45R:hAT-Tip100:DNA	1.43917	-1.28146	0.84132	-1.52315	0.127721	0.83653	MER45R:hAT-Tip100:DNA
RMER20B:ERVK:LTR	18.1806	-0.401247	0.264323	-1.51802	0.129009	0.838762	RMER20B:ERVK:LTR
RLTR13D3:ERVK:LTR	16.1965	-0.71692	0.472826	-1.51625	0.129457	0.838762	RLTR13D3:ERVK:LTR
MMERGLN-int:ERV1:LTR	75.9025	-0.292527	0.193061	-1.51521	0.12972	0.838762	MMERGLN-int:ERV1:LTR
L1M2:L1:LINE	210.337	-0.304895	0.201838	-1.51059	0.130893	0.839195	L1M2:L1:LINE
RLTR6_Mm:ERV1:LTR	70.2756	-0.303048	0.200635	-1.51044	0.130931	0.839195	RLTR6_Mm:ERV1:LTR
RLTR12G:ERVK:LTR	4.23407	0.819514	0.542618	1.5103	0.130968	0.839195	RLTR12G:ERVK:LTR
MTC:ERVL-MaLR:LTR	1609.67	-0.275936	0.184847	-1.49278	0.135494	0.848154	MTC:ERVL-MaLR:LTR
LTR79:ERVL:LTR	11.1669	-0.64668	0.433243	-1.49265	0.135529	0.848154	LTR79:ERVL:LTR
RodERV21-int:ERV1:LTR	96.694	-0.375846	0.251821	-1.49251	0.135564	0.848154	RodERV21-int:ERV1:LTR
IAPLTR2_Mm:ERVK:LTR	110.074	-0.346015	0.232401	-1.48887	0.136521	0.84939	IAPLTR2_Mm:ERVK:LTR
LTRIS5:ERV1:LTR	1.36463	-0.990305	0.668628	-1.4811	0.13858	0.8517	LTRIS5:ERV1:LTR
MLT1B-int:ERVL-MaLR:LTR	1.73455	1.09582	0.742546	1.47576	0.140008	0.8517	MLT1B-int:ERVL-MaLR:LTR
RLTR16B_MM:ERVK:LTR	31.1724	-0.296945	0.203058	-1.46236	0.143642	0.853904	RLTR16B_MM:ERVK:LTR
RMER16B2:ERVK:LTR	19.8894	-0.4501	0.311889	-1.44314	0.148981	0.857511	RMER16B2:ERVK:LTR
RLTR53B_Mm:ERVK:LTR	0.974249	-1.07906	0.753049	-1.43292	0.151882	0.858524	RLTR53B_Mm:ERVK:LTR
RLTR42:ERVK:LTR	2.35238	-0.874306	0.610745	-1.43154	0.152276	0.858524	RLTR42:ERVK:LTR
IAP-d-int:ERVK:LTR	10.7616	-0.407539	0.284931	-1.43031	0.152629	0.858744	IAP-d-int:ERVK:LTR
MTD:ERVL-MaLR:LTR	1229.84	-0.249975	0.175832	-1.42167	0.155121	0.860502	MTD:ERVL-MaLR:LTR
LTR40b:ERVL:LTR	2.52825	-0.903498	0.636753	-1.41891	0.155924	0.860502	LTR40b:ERVL:LTR
L1ME1:L1:LINE	36.2062	0.329964	0.233145	1.41527	0.156989	0.860502	L1ME1:L1:LINE
RLTR11A:ERVK:LTR	81.8986	-0.215621	0.15276	-1.41151	0.158095	0.860502	RLTR11A:ERVK:LTR
Lx2A:L1:LINE	26.1385	0.486898	0.345371	1.40978	0.158604	0.860502	Lx2A:L1:LINE
RLTR20A3_MM:ERVK:LTR	11.6157	0.447501	0.318183	1.40643	0.159598	0.860502	RLTR20A3_MM:ERVK:LTR
RLTR10:ERVK:LTR	205.243	-0.330161	0.234913	-1.40546	0.159884	0.860502	RLTR10:ERVK:LTR
MLTR11A:ERVK:LTR	32.9464	-0.330003	0.234826	-1.40531	0.15993	0.860502	MLTR11A:ERVK:LTR
Charlie21a:hAT-Charlie:DNA	1.67918	1.18027	0.840671	1.40396	0.16033	0.860502	Charlie21a:hAT-Charlie:DNA
L1M3c:L1:LINE	1.99728	-0.880641	0.627588	-1.40321	0.160553	0.860502	L1M3c:L1:LINE
MURVY-int:ERV1:LTR	4.42498	0.722528	0.51498	1.40302	0.160611	0.860502	MURVY-int:ERV1:LTR
RLTR20A2:ERVK:LTR	4.5163	0.614493	0.438066	1.40274	0.160695	0.860502	RLTR20A2:ERVK:LTR
RLTR10D2:ERVK:LTR	65.194	-0.344961	0.246122	-1.40159	0.161039	0.860502	RLTR10D2:ERVK:LTR
RLTR10F:ERVK:LTR	25.6282	-0.37325	0.266329	-1.40146	0.161076	0.860502	RLTR10F:ERVK:LTR
MER63D:hAT-Blackjack:DNA	3.93063	-0.614677	0.440669	-1.39487	0.163054	0.860502	MER63D:hAT-Blackjack:DNA
RMER19B:ERVK:LTR	690.294	-0.212853	0.155028	-1.37299	0.169754	0.864064	RMER19B:ERVK:LTR
ERVB7_2B-LTR_MM:ERVK:LTR	72.3388	-0.292973	0.215212	-1.36132	0.173412	0.864394	ERVB7_2B-LTR_MM:ERVK:LTR
RLTR30D2_MM:ERV1:LTR	17.03	0.371622	0.274175	1.35542	0.175285	0.866327	RLTR30D2_MM:ERV1:LTR
IAPLTR2a:ERVK:LTR	83.3372	-0.317101	0.234064	-1.35476	0.175492	0.866327	IAPLTR2a:ERVK:LTR
ORR1A1	8374.66	-0.163485	0.120809	-1.35325	0.175975	0.866327	ORR1A1
MYSERV6-int:ERVK:LTR	84.846	-0.260137	0.192278	-1.35292	0.176081	0.866327	MYSERV6-int:ERVK:LTR
IAPLTR4_I:ERVK:LTR	1.34542	-1.30512	0.967368	-1.34915	0.177289	0.867055	IAPLTR4_I:ERVK:LTR
ID:ID:SINE	100.34	-0.226205	0.167898	-1.34728	0.177891	0.867325	ID:ID:SINE
RLTR15:ERVK:LTR	85.7024	-0.198215	0.147206	-1.34651	0.178137	0.867325	RLTR15:ERVK:LTR
Lx3B:L1:LINE	133.584	-0.28691	0.213176	-1.34588	0.17834	0.867332	Lx3B:L1:LINE
MARNA:TcMar-Mariner:DNA	1.82532	0.870329	0.64791	1.34329	0.17918	0.868211	MARNA:TcMar-Mariner:DNA
BGLII_Mur:ERVK:LTR	45.5424	-0.251806	0.187582	-1.34238	0.179474	0.868211	BGLII_Mur:ERVK:LTR
MamRep605:LTR:LTR?	4.01113	-0.619358	0.464004	-1.33481	0.181938	0.869495	MamRep605:LTR:LTR?
RLTR13D2:ERVK:LTR	2.64132	-1.04533	0.78366	-1.3339	0.182236	0.869495	RLTR13D2:ERVK:LTR
RLTR41:ERV1:LTR	51.898	-0.266936	0.200134	-1.33379	0.182274	0.869495	RLTR41:ERV1:LTR
RMER17C:ERVK:LTR	90.3306	-0.20965	0.1573	-1.3328	0.182596	0.869824	RMER17C:ERVK:LTR
MER73:ERVL:LTR	101.54	-0.269493	0.202863	-1.32844	0.184031	0.870167	MER73:ERVL:LTR
MLT1J-int:ERVL-MaLR:LTR	5.29158	-0.686509	0.517277	-1.32716	0.184456	0.870167	MLT1J-int:ERVL-MaLR:LTR
IAPLTR1a_Mm:ERVK:LTR	168.406	-0.409263	0.309117	-1.32397	0.185512	0.870167	IAPLTR1a_Mm:ERVK:LTR
MMVL30-int:ERV1:LTR	349.149	-0.25124	0.189979	-1.32246	0.186015	0.870167	MMVL30-int:ERV1:LTR
RLTR13D3A1:ERVK:LTR	9.11737	-0.396071	0.299615	-1.32193	0.18619	0.870167	RLTR13D3A1:ERVK:LTR
Tigger12:TcMar-Tigger:DNA	15.3646	-0.390615	0.295781	-1.32062	0.186628	0.870167	Tigger12:TcMar-Tigger:DNA
MLTR14:ERV1:LTR	126.865	0.158112	0.119793	1.31988	0.186874	0.870167	MLTR14:ERV1:LTR
MER68-int:ERVL:LTR	2.22009	-0.826799	0.627674	-1.31724	0.187758	0.870167	MER68-int:ERVL:LTR
RLTR48A:ERV1:LTR	60.175	0.343103	0.26148	1.31216	0.189468	0.870167	RLTR48A:ERV1:LTR
LTRIS3:ERV1:LTR	2.05401	-0.818222	0.623944	-1.31137	0.189732	0.870167	LTRIS3:ERV1:LTR
MT2B1:ERVL:LTR	10272.2	-0.138881	0.106039	-1.30971	0.190294	0.870167	MT2B1:ERVL:LTR
MLT1E:ERVL-MaLR:LTR	7.62149	-0.58289	0.446689	-1.30491	0.191923	0.870167	MLT1E:ERVL-MaLR:LTR
MLT1D:ERVL-MaLR:LTR	77.8338	-0.196632	0.150731	-1.30453	0.192054	0.870167	MLT1D:ERVL-MaLR:LTR
URR1B:hAT-Charlie:DNA	195.633	-0.205516	0.158308	-1.2982	0.194217	0.870167	URR1B:hAT-Charlie:DNA
MLT2B1:ERVL:LTR	7.86065	-0.57018	0.439681	-1.2968	0.194699	0.870167	MLT2B1:ERVL:LTR
IAPLTR1_Mm:ERVK:LTR	498.174	-0.31395	0.243248	-1.29066	0.196823	0.874114	IAPLTR1_Mm:ERVK:LTR
ERVL-E-int:ERVL:LTR	27.2847	-0.387359	0.300838	-1.2876	0.197886	0.874333	ERVL-E-int:ERVL:LTR
RMER13B:ERVK:LTR	29.5467	-0.308201	0.239791	-1.28529	0.19869	0.874333	RMER13B:ERVK:LTR
ORR1B1-int:ERVL-MaLR:LTR	259.855	-0.141351	0.110245	-1.28215	0.199789	0.874333	ORR1B1-int:ERVL-MaLR:LTR
Charlie11:hAT-Charlie:DNA	1.3185	-0.952939	0.744934	-1.27923	0.200817	0.874333	Charlie11:hAT-Charlie:DNA
CR1_Mam:CR1:LINE	1.45839	-1.15648	0.909247	-1.27191	0.203407	0.876798	CR1_Mam:CR1:LINE
ORR1A2-int:ERVL-MaLR:LTR	2991.16	-0.191383	0.150687	-1.27007	0.204058	0.877989	ORR1A2-int:ERVL-MaLR:LTR
Tigger7:TcMar-Tigger:DNA	37.2604	-0.293851	0.232694	-1.26282	0.206654	0.878299	Tigger7:TcMar-Tigger:DNA
MTB_Mm-int:ERVL-MaLR:LTR	74.3631	-0.223739	0.177781	-1.25851	0.208207	0.878299	MTB_Mm-int:ERVL-MaLR:LTR
MYSERV16_I-int:ERVK:LTR	40.2052	-0.237858	0.18908	-1.25798	0.208401	0.878358	MYSERV16_I-int:ERVK:LTR
L1MCa:L1:LINE	21.4019	-0.362969	0.289279	-1.25474	0.209574	0.880106	L1MCa:L1:LINE
MLT1N2:ERVL-MaLR:LTR	9.70463	-0.395156	0.315552	-1.25227	0.210472	0.880397	MLT1N2:ERVL-MaLR:LTR
MER45B:hAT-Tip100:DNA	8.52168	-0.575619	0.462088	-1.24569	0.212878	0.882883	MER45B:hAT-Tip100:DNA
L1MB7:L1:LINE	71.3007	0.211506	0.170273	1.24216	0.214179	0.883245	L1MB7:L1:LINE
LTR16C:ERVL:LTR	33.4253	-0.312942	0.251935	-1.24215	0.214179	0.883245	LTR16C:ERVL:LTR
L1MEj:L1:LINE	0.86907	-1.32383	1.06622	-1.24161	0.21438	0.883245	L1MEj:L1:LINE
MLT1F:ERVL-MaLR:LTR	25.1448	-0.30933	0.249166	-1.24146	0.214435	0.883245	MLT1F:ERVL-MaLR:LTR
MER103C:hAT-Charlie:DNA	6.98015	-0.508238	0.409555	-1.24095	0.214623	0.883245	MER103C:hAT-Charlie:DNA
RLTR9A3B:ERVK:LTR	5.22608	-0.618006	0.498704	-1.23923	0.215262	0.883663	RLTR9A3B:ERVK:LTR
Charlie4z:hAT-Charlie:DNA	2.27862	0.826279	0.673252	1.2273	0.219712	0.887449	Charlie4z:hAT-Charlie:DNA
MER52-int:ERV1:LTR	1.68878	1.00979	0.831007	1.21514	0.224311	0.887449	MER52-int:ERV1:LTR
ORR1E:ERVL-MaLR:LTR	199.655	-0.155433	0.128014	-1.21418	0.224677	0.887449	ORR1E:ERVL-MaLR:LTR
MTEb:ERVL-MaLR:LTR	113.89	-0.177453	0.146196	-1.2138	0.224823	0.887449	MTEb:ERVL-MaLR:LTR
ERVB4_1C-LTR_Mm:ERVK:LTR	7.17889	0.455468	0.376121	1.21096	0.22591	0.887449	ERVB4_1C-LTR_Mm:ERVK:LTR
MER54B:ERVL:LTR	9.13845	-0.408513	0.337998	-1.20862	0.226807	0.887449	MER54B:ERVL:LTR
RLTR17:ERVK:LTR	174.767	-0.236986	0.196663	-1.20503	0.22819	0.887449	RLTR17:ERVK:LTR
RLTR5_Mm:ERV1:LTR	1.80837	-0.838137	0.696987	-1.20251	0.229164	0.887449	RLTR5_Mm:ERV1:LTR
MMERGLN_LTR:ERV1:LTR	53.4384	-0.292696	0.24346	-1.20223	0.229273	0.887449	MMERGLN_LTR:ERV1:LTR
Lx7:L1:LINE	278.478	-0.186955	0.155703	-1.20072	0.229861	0.887449	Lx7:L1:LINE
ERVB4_2-I_MM-int:ERVK:LTR	11.0482	-0.430234	0.359102	-1.19808	0.230886	0.887449	ERVB4_2-I_MM-int:ERVK:LTR
RLTR17C_Mm:ERVK:LTR	2.63592	0.684029	0.571241	1.19745	0.231133	0.887449	RLTR17C_Mm:ERVK:LTR
RLTR8:ERVK:LTR	11.8494	0.412159	0.344692	1.19573	0.231801	0.887449	RLTR8:ERVK:LTR
MLT1F1:ERVL-MaLR:LTR	21.0684	-0.249516	0.208748	-1.1953	0.23197	0.887449	MLT1F1:ERVL-MaLR:LTR
Lx3_Mus:L1:LINE	211.056	-0.263664	0.220637	-1.19501	0.232083	0.887449	Lx3_Mus:L1:LINE
LTR16B1:ERVL:LTR	1.50236	0.999712	0.838743	1.19192	0.233294	0.88763	LTR16B1:ERVL:LTR
MER117:hAT-Charlie:DNA	1.79384	-0.909694	0.768724	-1.18338	0.236658	0.890143	MER117:hAT-Charlie:DNA
ERVB5_2-LTR_MM:ERVK:LTR	3.04408	0.654933	0.556	1.17794	0.238822	0.891795	ERVB5_2-LTR_MM:ERVK:LTR
ORR1C2:ERVL-MaLR:LTR	214.378	-0.129415	0.110195	-1.17442	0.240228	0.892485	ORR1C2:ERVL-MaLR:LTR
MLT1L:ERVL-MaLR:LTR	10.7323	-0.32529	0.277162	-1.17364	0.240538	0.892485	MLT1L:ERVL-MaLR:LTR
Lx3A:L1:LINE	236.79	-0.269736	0.229886	-1.17335	0.240657	0.892485	Lx3A:L1:LINE
LTRIS2:ERV1:LTR	40.4913	-0.212973	0.181605	-1.17273	0.240906	0.892803	LTRIS2:ERV1:LTR
MLTR18_MM:ERVK:LTR	4.95696	-0.552739	0.474246	-1.16551	0.243812	0.893727	MLTR18_MM:ERVK:LTR
RLTR10E:ERVK:LTR	20.5749	-0.325306	0.279603	-1.16346	0.244644	0.893727	RLTR10E:ERVK:LTR
MuRRS-int:ERV1:LTR	42.5515	-0.248344	0.215088	-1.15462	0.248248	0.897179	MuRRS-int:ERV1:LTR
LTR81A:Gypsy:LTR	1.34425	0.997733	0.882875	1.1301	0.258436	0.901717	LTR81A:Gypsy:LTR
LTR16B:ERVL:LTR	2.23371	0.820371	0.726087	1.12985	0.258539	0.901717	LTR16B:ERVL:LTR
MLTR11B:ERVK:LTR	54.6982	0.188498	0.167	1.12873	0.259012	0.901717	MLTR11B:ERVK:LTR
MMAR1:TcMar-Mariner:DNA	7.38072	0.457135	0.406739	1.1239	0.261055	0.902122	MMAR1:TcMar-Mariner:DNA
MER34A1:ERV1:LTR	1.45335	0.85436	0.763323	1.11926	0.263028	0.90302	MER34A1:ERV1:LTR
L1ME3F:L1:LINE	2.38095	0.842386	0.752909	1.11884	0.263208	0.90302	L1ME3F:L1:LINE
MER44D:TcMar-Tigger:DNA	7.46587	-0.349528	0.315847	-1.10664	0.26845	0.903124	MER44D:TcMar-Tigger:DNA
RLTR20D:ERVK:LTR	19.0462	-0.290932	0.263058	-1.10596	0.268743	0.903124	RLTR20D:ERVK:LTR
LTR40c:ERVL:LTR	1.85158	0.828142	0.750242	1.10383	0.269665	0.903124	LTR40c:ERVL:LTR
L1MCc:L1:LINE	3.77931	0.569365	0.516953	1.10138	0.270729	0.903124	L1MCc:L1:LINE
RLTR13B3:ERVK:LTR	1.82674	-0.809071	0.735609	-1.09986	0.271391	0.903124	RLTR13B3:ERVK:LTR
MER113:hAT-Charlie:DNA	2.15931	-0.704066	0.644054	-1.09318	0.274316	0.903124	MER113:hAT-Charlie:DNA
RLTR1C:ERV1:LTR	17.0482	0.303919	0.278239	1.09229	0.274704	0.903124	RLTR1C:ERV1:LTR
L1ME3B:L1:LINE	12.4111	0.365939	0.335883	1.08948	0.275942	0.903124	L1ME3B:L1:LINE
LTR41:ERVL:LTR	8.67887	0.389923	0.359507	1.0846	0.278097	0.903124	LTR41:ERVL:LTR
LTR78:ERV1:LTR	5.11947	-0.526279	0.485444	-1.08412	0.278312	0.903124	LTR78:ERV1:LTR
MER74B:ERVL:LTR	1.71182	0.725654	0.670848	1.0817	0.279388	0.903124	MER74B:ERVL:LTR
BGLII_A:ERVK:LTR	9.02597	0.414369	0.38469	1.07715	0.281413	0.904141	BGLII_A:ERVK:LTR
SRV_MM-int:ERVK:LTR	6.1763	-0.392079	0.365931	-1.07146	0.283964	0.905628	SRV_MM-int:ERVK:LTR
RLTR16:ERVK:LTR	35.6715	-0.261654	0.245375	-1.06635	0.286268	0.906254	RLTR16:ERVK:LTR
ORR1B2:ERVL-MaLR:LTR	281.295	-0.175436	0.164608	-1.06578	0.286523	0.906254	ORR1B2:ERVL-MaLR:LTR
Lx2B:L1:LINE	63.3059	0.231362	0.217779	1.06237	0.288066	0.906254	Lx2B:L1:LINE
ORR1C2-int:ERVL-MaLR:LTR	43.9243	0.261568	0.247055	1.05874	0.289717	0.906308	ORR1C2-int:ERVL-MaLR:LTR
RLTR13A1:ERVK:LTR	2.03816	-0.744461	0.70363	-1.05803	0.290043	0.906308	RLTR13A1:ERVK:LTR
MTE2a-int:ERVL-MaLR:LTR	7.63389	0.418083	0.395195	1.05792	0.290094	0.906308	MTE2a-int:ERVL-MaLR:LTR
RLTR20C:ERVK:LTR	5.83127	-0.500197	0.475344	-1.05228	0.292669	0.90772	RLTR20C:ERVK:LTR
MLT2B3:ERVL:LTR	16.7031	0.350431	0.333176	1.05179	0.292895	0.90772	MLT2B3:ERVL:LTR
L1ME4c:L1:LINE	3.19969	0.631709	0.601375	1.05044	0.293515	0.908053	L1ME4c:L1:LINE
MurSatRep1:MurSatRep1:Unknown	462.669	0.0940358	0.0895973	1.04954	0.29393	0.908443	MurSatRep1:MurSatRep1:Unknown
LTR50:ERVL:LTR	2.52769	-0.528811	0.504187	-1.04884	0.294252	0.908597	LTR50:ERVL:LTR
RLTR30:ERV1:LTR	4.94201	-0.457797	0.436812	-1.04804	0.29462	0.908597	RLTR30:ERV1:LTR
MMETn-int:ERVK:LTR	69.4658	0.216234	0.206686	1.04619	0.295472	0.908597	MMETn-int:ERVK:LTR
L1M4a2:L1:LINE	3.85429	-0.486711	0.466701	-1.04288	0.297005	0.908597	L1M4a2:L1:LINE
L1MEf:L1:LINE	22.1436	0.234801	0.22592	1.03931	0.298661	0.908597	L1MEf:L1:LINE
LTR16E2:ERVL:LTR	7.70092	0.436221	0.424044	1.02872	0.303614	0.908597	LTR16E2:ERVL:LTR
RMER6C:ERVK:LTR	170.446	-0.166783	0.162277	-1.02777	0.30406	0.908597	RMER6C:ERVK:LTR
Lx5c:L1:LINE	158.212	-0.171992	0.16836	-1.02157	0.306985	0.909946	Lx5c:L1:LINE
LTR78B:ERV1:LTR	8.85681	-0.454843	0.447133	-1.01724	0.309037	0.910691	LTR78B:ERV1:LTR
RLTR11A2:ERVK:LTR	72.8859	-0.14797	0.14548	-1.01712	0.309097	0.910691	RLTR11A2:ERVK:LTR
RLTR14_RN:ERV1:LTR	10.4604	-0.31583	0.312169	-1.01173	0.311667	0.911411	RLTR14_RN:ERV1:LTR
L1VL4:L1:LINE	63.9901	-0.239675	0.237316	-1.00994	0.312524	0.912363	L1VL4:L1:LINE
RMER12:ERVK:LTR	23.2662	0.271211	0.268813	1.00892	0.313011	0.912388	RMER12:ERVK:LTR
L1MC4a:L1:LINE	25.6677	-0.243454	0.24136	-1.00868	0.31313	0.912388	L1MC4a:L1:LINE
Lx2B2:L1:LINE	94.5085	-0.190914	0.189588	-1.007	0.313937	0.912388	Lx2B2:L1:LINE
MLT-int:ERVL-MaLR:LTR	10.6298	-0.334994	0.332987	-1.00603	0.314403	0.912388	MLT-int:ERVL-MaLR:LTR
X7B_LINE:CR1:LINE	0.992098	0.863136	0.860163	1.00346	0.315641	0.913398	X7B_LINE:CR1:LINE
MLT1F-int:ERVL-MaLR:LTR	3.51311	-0.514421	0.513642	-1.00152	0.316577	0.913906	MLT1F-int:ERVL-MaLR:LTR
L2:L2:LINE	239.695	-0.139916	0.140422	-0.996395	0.319058	0.914424	L2:L2:LINE
ORR1B2-int:ERVL-MaLR:LTR	45.3239	-0.154758	0.156328	-0.989955	0.322196	0.914424	ORR1B2-int:ERVL-MaLR:LTR
MLTR31FA_MM:ERVK:LTR	31.8314	-0.214965	0.217172	-0.989838	0.322253	0.914424	MLTR31FA_MM:ERVK:LTR
RMER16_Mm:ERVK:LTR	22.1418	-0.228124	0.230824	-0.988302	0.323005	0.914424	RMER16_Mm:ERVK:LTR
L1ME3A:L1:LINE	8.82115	0.362578	0.36712	0.987628	0.323335	0.914424	L1ME3A:L1:LINE
MER33:hAT-Charlie:DNA	24.4651	0.34279	0.347719	0.985824	0.32422	0.914424	MER33:hAT-Charlie:DNA
L1M4b:L1:LINE	18.4958	0.287704	0.291984	0.985341	0.324457	0.914424	L1M4b:L1:LINE
RLTR25B:ERVK:LTR	33.5857	-0.190587	0.194024	-0.982287	0.325958	0.914424	RLTR25B:ERVK:LTR
RLTR13D6:ERVK:LTR	24.0471	-0.292914	0.298402	-0.981609	0.326293	0.914424	RLTR13D6:ERVK:LTR
RLTR13A:ERVK:LTR	1.72491	-0.841601	0.857395	-0.981579	0.326307	0.914424	RLTR13A:ERVK:LTR
L1Md_Gf:L1:LINE	14.2779	-0.333358	0.341135	-0.977202	0.328469	0.915029	L1Md_Gf:L1:LINE
LTR37B:ERV1:LTR	0.680121	-0.964988	0.991528	-0.973233	0.330437	0.915316	LTR37B:ERV1:LTR
MLT1G3:ERVL-MaLR:LTR	11.8627	-0.322888	0.331859	-0.97297	0.330568	0.915316	MLT1G3:ERVL-MaLR:LTR
MER102a:hAT-Charlie:DNA	2.0537	-0.627264	0.644908	-0.97264	0.330732	0.915316	MER102a:hAT-Charlie:DNA
ERVB2_1A-I_MM-int:ERVK:LTR	2.96599	-0.547894	0.563951	-0.971528	0.331286	0.915646	ERVB2_1A-I_MM-int:ERVK:LTR
MER94:hAT-Blackjack:DNA	11.9105	0.282881	0.291391	0.970797	0.331649	0.915909	MER94:hAT-Blackjack:DNA
MER91C:hAT-Tip100:DNA	1.21152	-0.858924	0.890531	-0.964508	0.334791	0.917204	MER91C:hAT-Tip100:DNA
RLTR4_Mm:ERV1:LTR	26.0538	-0.218881	0.227897	-0.960439	0.336834	0.917689	RLTR4_Mm:ERV1:LTR
MER44B:TcMar-Tigger:DNA	9.72279	0.30905	0.323092	0.956537	0.338801	0.918423	MER44B:TcMar-Tigger:DNA
RMER16A2:ERVK:LTR	8.87691	0.332804	0.350295	0.950068	0.342078	0.919593	RMER16A2:ERVK:LTR
ERVB4_1B-LTR_MM:ERVK:LTR	12.5642	-0.300109	0.316211	-0.949079	0.34258	0.919593	ERVB4_1B-LTR_MM:ERVK:LTR
L1Md_F:L1:LINE	56.0061	-0.218871	0.231311	-0.94622	0.344037	0.919593	L1Md_F:L1:LINE
LTR84b:ERVL:LTR	2.67799	0.580105	0.61335	0.945798	0.344251	0.919593	LTR84b:ERVL:LTR
L1_Mus1:L1:LINE	188.451	-0.171234	0.181221	-0.944891	0.344715	0.919593	L1_Mus1:L1:LINE
L1M2a:L1:LINE	1.28293	-0.912646	0.966078	-0.944692	0.344816	0.919593	L1M2a:L1:LINE
IAPLTR2a2_Mm:ERVK:LTR	226.1	-0.227963	0.241717	-0.943101	0.345629	0.919593	IAPLTR2a2_Mm:ERVK:LTR
RLTR9E:ERVK:LTR	188.29	-0.238393	0.253615	-0.939977	0.347229	0.919593	RLTR9E:ERVK:LTR
RLTR26C_MM:ERVK:LTR	10.7688	-0.369887	0.394025	-0.938739	0.347865	0.919593	RLTR26C_MM:ERVK:LTR
MuLV-int:ERV1:LTR	30.8124	0.193384	0.206417	0.936858	0.348831	0.920039	MuLV-int:ERV1:LTR
ID4:ID:SINE	224.395	-0.108076	0.116735	-0.925829	0.354535	0.921872	ID4:ID:SINE
RLTR1A2_MM:ERV1:LTR	8.32464	-0.322553	0.34925	-0.923557	0.355717	0.923539	RLTR1A2_MM:ERV1:LTR
Charlie4a:hAT-Charlie:DNA	4.86512	-0.412228	0.448353	-0.919428	0.357872	0.923539	Charlie4a:hAT-Charlie:DNA
MER105:DNA:DNA	1.43454	0.737138	0.804431	0.916347	0.359485	0.924333	MER105:DNA:DNA
Charlie2b:hAT-Charlie:DNA	2.40883	-0.455855	0.499503	-0.912617	0.361444	0.924333	Charlie2b:hAT-Charlie:DNA
RLTR31B2:ERVK:LTR	35.2125	0.201371	0.221049	0.910977	0.362307	0.924333	RLTR31B2:ERVK:LTR
ERV3-16A3_I-int:ERVL:LTR	14.7875	0.272111	0.299756	0.907774	0.363997	0.924333	ERV3-16A3_I-int:ERVL:LTR
IAPEY2_LTR:ERVK:LTR	10.6635	-0.295968	0.327642	-0.903329	0.366351	0.924333	IAPEY2_LTR:ERVK:LTR
ORR1F:ERVL-MaLR:LTR	387.131	-0.0894594	0.099096	-0.902756	0.366656	0.924333	ORR1F:ERVL-MaLR:LTR
MER53:hAT:DNA	6.64996	-0.386404	0.428783	-0.901163	0.367502	0.924333	MER53:hAT:DNA
RLTR12C:ERVK:LTR	21.747	-0.263679	0.297857	-0.885252	0.376021	0.927886	RLTR12C:ERVK:LTR
B1_Mur3:Alu:SINE	957.148	-0.0721843	0.081724	-0.883269	0.377091	0.927886	B1_Mur3:Alu:SINE
L1MA10:L1:LINE	2.87311	-0.472716	0.538025	-0.878614	0.379611	0.927886	L1MA10:L1:LINE
Lx:L1:LINE	213.301	-0.142038	0.161836	-0.877667	0.380125	0.927886	Lx:L1:LINE
IAPEy-int:ERVK:LTR	4.4434	0.508384	0.58135	0.874488	0.381852	0.927886	IAPEy-int:ERVK:LTR
RLTR9D:ERVK:LTR	77.0565	-0.185688	0.212405	-0.874219	0.381999	0.927886	RLTR9D:ERVK:LTR
RMER4B:ERVK:LTR	125.182	-0.159306	0.182379	-0.873488	0.382397	0.927886	RMER4B:ERVK:LTR
RMER19C:ERVK:LTR	88.4415	-0.15347	0.176044	-0.871766	0.383336	0.927886	RMER19C:ERVK:LTR
L1_Mur1:L1:LINE	36.3163	-0.236504	0.271548	-0.870945	0.383784	0.927886	L1_Mur1:L1:LINE
MLTR18B_MM:ERVK:LTR	20.9951	0.218209	0.250729	0.870298	0.384137	0.927886	MLTR18B_MM:ERVK:LTR
RLTR6B_Mm:ERV1:LTR	16.9454	-0.249776	0.287821	-0.867818	0.385494	0.927886	RLTR6B_Mm:ERV1:LTR
L1MB8:L1:LINE	58.5576	0.162857	0.18769	0.867692	0.385563	0.927886	L1MB8:L1:LINE
RMER3D-int:ERVK:LTR	32.2513	-0.174139	0.200874	-0.866906	0.385994	0.927886	RMER3D-int:ERVK:LTR
MLTR25C:ERVK:LTR	6.53108	-0.334385	0.386547	-0.865056	0.387008	0.927886	MLTR25C:ERVK:LTR
L1VL2:L1:LINE	80.373	0.167595	0.194078	0.863544	0.387838	0.927886	L1VL2:L1:LINE
IAPA_MM-int:ERVK:LTR	18.1011	-0.310843	0.360334	-0.862653	0.388328	0.927886	IAPA_MM-int:ERVK:LTR
L1M2c:L1:LINE	2.33466	-0.450233	0.521987	-0.862536	0.388393	0.927911	L1M2c:L1:LINE
LTR101_Mam:ERVL:LTR	1.92133	-0.552075	0.640723	-0.861645	0.388883	0.927936	LTR101_Mam:ERVL:LTR
AmnSINE1:Deu:SINE	11.2972	0.290554	0.339584	0.855619	0.392209	0.927936	AmnSINE1:Deu:SINE
RLTR9A3A:ERVK:LTR	2.83057	0.44647	0.522092	0.855155	0.392465	0.927936	RLTR9A3A:ERVK:LTR
MER21-int:ERVL:LTR	40.1732	-0.252455	0.295444	-0.854492	0.392832	0.927936	MER21-int:ERVL:LTR
ORR1A3-int:ERVL-MaLR:LTR	512.878	-0.123295	0.144418	-0.853739	0.39325	0.927936	ORR1A3-int:ERVL-MaLR:LTR
MLT2B4:ERVL:LTR	7.32362	-0.318241	0.374978	-0.848694	0.396052	0.927936	MLT2B4:ERVL:LTR
MTEa-int:ERVL-MaLR:LTR	16.0067	0.270152	0.318438	0.848367	0.396234	0.927936	MTEa-int:ERVL-MaLR:LTR
Arthur1B:hAT-Tip100:DNA	2.84681	0.480656	0.567602	0.846819	0.397096	0.927936	Arthur1B:hAT-Tip100:DNA
RLTR18B:ERVK:LTR	13.288	-0.308263	0.364488	-0.845744	0.397695	0.927936	RLTR18B:ERVK:LTR
ERVB3_1-I_MM-int:ERVK:LTR	2.76215	-0.44858	0.532701	-0.842085	0.39974	0.927936	ERVB3_1-I_MM-int:ERVK:LTR
ORSL-2b:hAT-Tip100:DNA	0.803975	-0.782268	0.931543	-0.839755	0.401046	0.928715	ORSL-2b:hAT-Tip100:DNA
RMER16C:ERVK:LTR	3.59487	-0.44636	0.531705	-0.839489	0.401195	0.928768	RMER16C:ERVK:LTR
RLTR13E:ERVK:LTR	8.30915	0.315731	0.378219	0.834785	0.403839	0.930209	RLTR13E:ERVK:LTR
RLTRETN_Mm:ERVK:LTR	302.825	0.162931	0.195331	0.834129	0.404208	0.930209	RLTRETN_Mm:ERVK:LTR
RLTR20B5_MM:ERVK:LTR	9.27161	0.30344	0.364282	0.832983	0.404854	0.930209	RLTR20B5_MM:ERVK:LTR
RLTR31_Mur:ERVK:LTR	6.17369	-0.365146	0.439223	-0.831345	0.405779	0.930274	RLTR31_Mur:ERVK:LTR
RLTR33:ERVK:LTR	32.1802	-0.180961	0.217883	-0.830542	0.406232	0.930274	RLTR33:ERVK:LTR
L1MD3:L1:LINE	12.3322	0.236767	0.285207	0.830157	0.40645	0.930274	L1MD3:L1:LINE
L1_Mm:L1:LINE	52.3454	-0.190063	0.229979	-0.826436	0.408557	0.930391	L1_Mm:L1:LINE
ID_B1:B4:SINE	2233.46	-0.0653846	0.0791568	-0.826014	0.408796	0.93042	ID_B1:B4:SINE
L1MEb:L1:LINE	1.251	0.660965	0.802191	0.82395	0.409968	0.930714	L1MEb:L1:LINE
Helitron3Na_Mam:Helitron:RC	4.212	0.368754	0.448866	0.821525	0.411347	0.931369	Helitron3Na_Mam:Helitron:RC
LTR31:ERV1:LTR	2.79646	0.506473	0.617313	0.820447	0.411961	0.931559	LTR31:ERV1:LTR
RLTR17D_Mm:ERVK:LTR	8.86954	-0.259557	0.318491	-0.814958	0.415097	0.932585	RLTR17D_Mm:ERVK:LTR
MLT1E1A:ERVL-MaLR:LTR	5.71691	0.340931	0.419148	0.81339	0.415994	0.932815	MLT1E1A:ERVL-MaLR:LTR
RMER16B:ERVK:LTR	1.20718	-0.830493	1.02322	-0.811643	0.416996	0.932815	RMER16B:ERVK:LTR
LTR86A2:ERVL:LTR	3.14683	-0.64527	0.796762	-0.809866	0.418017	0.933594	LTR86A2:ERVL:LTR
Charlie15b:hAT-Charlie:DNA	2.01313	-0.606654	0.749707	-0.809188	0.418407	0.933594	Charlie15b:hAT-Charlie:DNA
LTR73:ERV1:LTR	1.11686	0.735891	0.913636	0.805453	0.420558	0.934155	LTR73:ERV1:LTR
LTR37A:ERV1:LTR	19.4508	-0.325952	0.404823	-0.805172	0.420721	0.934155	LTR37A:ERV1:LTR
RCHARR1:hAT-Charlie:DNA	85.1159	0.14814	0.18475	0.80184	0.422645	0.934461	RCHARR1:hAT-Charlie:DNA
RLTR44-int:ERVK:LTR	3.38834	-0.392045	0.491476	-0.797689	0.425051	0.93454	RLTR44-int:ERVK:LTR
RLTR11C_MM:ERVK:LTR	32.4851	-0.152094	0.191185	-0.795532	0.426304	0.934745	RLTR11C_MM:ERVK:LTR
LTR16A1:ERVL:LTR	2.90747	0.414157	0.521079	0.794807	0.426726	0.934745	LTR16A1:ERVL:LTR
MER5B:hAT-Charlie:DNA	36.0901	-0.168874	0.213499	-0.790981	0.428955	0.935444	MER5B:hAT-Charlie:DNA
Tigger19a:TcMar-Tigger:DNA	15.8386	0.226587	0.287075	0.789298	0.429938	0.935623	Tigger19a:TcMar-Tigger:DNA
Charlie25:hAT-Charlie:DNA	1.04724	0.774824	0.99087	0.781964	0.434236	0.937276	Charlie25:hAT-Charlie:DNA
MMSAT4:Satellite:Satellite	274.087	0.119528	0.153023	0.781109	0.434739	0.937276	MMSAT4:Satellite:Satellite
L1MEi:L1:LINE	1.29072	-0.62598	0.808538	-0.774212	0.438805	0.937276	L1MEi:L1:LINE
MER63C:hAT-Blackjack:DNA	6.2996	0.312434	0.404635	0.772138	0.440033	0.937276	MER63C:hAT-Blackjack:DNA
RLTR45-int:ERVK:LTR	88.5411	-0.186264	0.242415	-0.768369	0.442268	0.938517	RLTR45-int:ERVK:LTR
L1MB2:L1:LINE	33.6963	-0.178762	0.233111	-0.766852	0.44317	0.938974	L1MB2:L1:LINE
B3:B2:SINE	2361.26	-0.08111	0.106181	-0.763882	0.444937	0.939158	B3:B2:SINE
MER77B:ERVL:LTR	5.3523	0.393062	0.514583	0.763846	0.444959	0.939158	MER77B:ERVL:LTR
MLT2E:ERVL:LTR	2.16719	0.506998	0.664839	0.762587	0.44571	0.939158	MLT2E:ERVL:LTR
LTR67B:ERVL:LTR	5.6444	-0.309584	0.406588	-0.761419	0.446407	0.939158	LTR67B:ERVL:LTR
MER34:ERV1:LTR	3.50115	-0.351376	0.46239	-0.759914	0.447306	0.939238	MER34:ERV1:LTR
ORR1D2:ERVL-MaLR:LTR	271.221	-0.0949379	0.12501	-0.759442	0.447588	0.939238	ORR1D2:ERVL-MaLR:LTR
MER58C:hAT-Charlie:DNA	4.2618	-0.298517	0.394628	-0.756451	0.449379	0.939238	MER58C:hAT-Charlie:DNA
HERV16-int:ERVL:LTR	1.51017	-0.577817	0.76478	-0.755534	0.449929	0.939238	HERV16-int:ERVL:LTR
MLTR31D_MM:ERVK:LTR	17.5929	-0.248706	0.331165	-0.751002	0.452651	0.939599	MLTR31D_MM:ERVK:LTR
RLTR9B2:ERVK:LTR	2.19754	-0.482802	0.644206	-0.749453	0.453584	0.939599	RLTR9B2:ERVK:LTR
RLTR47:ERVK:LTR	5.3879	-0.435344	0.582516	-0.74735	0.454852	0.939599	RLTR47:ERVK:LTR
ERVB7_2-LTR_MM:ERVK:LTR	33.6744	-0.185348	0.248247	-0.746627	0.455289	0.939599	ERVB7_2-LTR_MM:ERVK:LTR
RLTR11D:ERVK:LTR	8.03379	0.272265	0.365889	0.74412	0.456804	0.939599	RLTR11D:ERVK:LTR
MLT1C-int:ERVL-MaLR:LTR	1.35142	-0.580212	0.781143	-0.742773	0.457619	0.939599	MLT1C-int:ERVL-MaLR:LTR
LTR82A:ERVL:LTR	3.50817	-0.394504	0.534177	-0.738526	0.460195	0.940574	LTR82A:ERVL:LTR
RLTR28B:ERVL:LTR	4.92307	-0.335308	0.455808	-0.735635	0.461953	0.940906	RLTR28B:ERVL:LTR
ETnERV3-int:ERVK:LTR	50.9814	0.190838	0.260313	0.73311	0.463492	0.941102	ETnERV3-int:ERVK:LTR
MT2C_Mm	30961.6	0.0917464	0.125162	0.733022	0.463545	0.941102	MT2C_Mm
MER21B:ERVL:LTR	25.4131	-0.171364	0.234371	-0.731165	0.464678	0.941446	MER21B:ERVL:LTR
RMER13A1:ERVK:LTR	19.7314	-0.192589	0.264305	-0.728661	0.466209	0.942284	RMER13A1:ERVK:LTR
RLTR35B_MM:ERVL:LTR	3.52697	-0.333737	0.45816	-0.728429	0.466351	0.942323	RLTR35B_MM:ERVL:LTR
Lx4B:L1:LINE	63.9817	-0.131903	0.181204	-0.727922	0.466662	0.942323	Lx4B:L1:LINE
ORR1F-int:ERVL-MaLR:LTR	3.51935	0.37454	0.515959	0.725911	0.467894	0.942807	ORR1F-int:ERVL-MaLR:LTR
MLTR31E_MM:ERVK:LTR	2.15391	-0.50169	0.691304	-0.725716	0.468013	0.942843	MLTR31E_MM:ERVK:LTR
MER20:hAT-Charlie:DNA	37.7164	0.1435	0.19798	0.724817	0.468564	0.942843	MER20:hAT-Charlie:DNA
L1_Mus3:L1:LINE	282.502	-0.150306	0.208514	-0.720845	0.471005	0.942843	L1_Mus3:L1:LINE
RLTR20C1_MM:ERVK:LTR	16.4265	-0.18335	0.254588	-0.720182	0.471413	0.942843	RLTR20C1_MM:ERVK:LTR
LTR16A2:ERVL:LTR	2.83871	-0.399296	0.555256	-0.71912	0.472067	0.942843	LTR16A2:ERVL:LTR
HERVL40-int:ERVL:LTR	12.9582	0.216021	0.300744	0.718289	0.472579	0.942843	HERVL40-int:ERVL:LTR
Looper:PiggyBac:DNA	0.99694	0.701236	0.977043	0.717713	0.472935	0.942843	Looper:PiggyBac:DNA
RLTR20A:ERVK:LTR	4.82637	-0.309411	0.432005	-0.716222	0.473854	0.942843	RLTR20A:ERVK:LTR
IAPEY3-int:ERVK:LTR	15.568	0.218233	0.305154	0.715157	0.474512	0.942843	IAPEY3-int:ERVK:LTR
MTD-int:ERVL-MaLR:LTR	155.098	-0.162049	0.226695	-0.714833	0.474712	0.942843	MTD-int:ERVL-MaLR:LTR
B1_Mur1:Alu:SINE	1119.34	-0.0586215	0.0823418	-0.711928	0.476509	0.942843	B1_Mur1:Alu:SINE
Lx2A1:L1:LINE	48.4386	-0.146969	0.206497	-0.711727	0.476634	0.942843	Lx2A1:L1:LINE
MER68:ERVL:LTR	8.49358	0.224418	0.315874	0.710468	0.477414	0.942918	MER68:ERVL:LTR
MLT1E3:ERVL-MaLR:LTR	7.88978	0.291529	0.414932	0.702594	0.482309	0.944182	MLT1E3:ERVL-MaLR:LTR
L1ME3:L1:LINE	6.95382	0.316109	0.450336	0.701942	0.482716	0.944182	L1ME3:L1:LINE
MLT1B:ERVL-MaLR:LTR	123.537	-0.117674	0.168561	-0.698106	0.485111	0.944658	MLT1B:ERVL-MaLR:LTR
L4_A_Mam:RTE-X:LINE	3.30945	0.374746	0.538672	0.695685	0.486626	0.944658	L4_A_Mam:RTE-X:LINE
LTR33A_:ERVL:LTR	4.59541	-0.364542	0.527388	-0.69122	0.489427	0.945607	LTR33A_:ERVL:LTR
RLTR26:ERVK:LTR	4.73937	-0.341145	0.495436	-0.688576	0.49109	0.946453	RLTR26:ERVK:LTR
HAL1M8:L1:LINE	5.98017	0.315254	0.457894	0.688487	0.491146	0.946453	HAL1M8:L1:LINE
L1MA4:L1:LINE	37.2758	0.164417	0.23987	0.685443	0.493064	0.947106	L1MA4:L1:LINE
MER58D:hAT-Charlie:DNA	0.977266	0.581975	0.851495	0.683475	0.494307	0.947316	MER58D:hAT-Charlie:DNA
L1M3b:L1:LINE	0.983552	0.802034	1.17362	0.683386	0.494363	0.947316	L1M3b:L1:LINE
ID4_:ID:SINE	282	0.0856084	0.125384	0.682767	0.494754	0.947467	ID4_:ID:SINE
CYRA11_Mm:Y-chromosome:Unknown	5.04404	-0.252682	0.370815	-0.681423	0.495604	0.947574	CYRA11_Mm:Y-chromosome:Unknown
L4_C_Mam:RTE-X:LINE	2.82664	-0.385665	0.566592	-0.680676	0.496076	0.947574	L4_C_Mam:RTE-X:LINE
L1_Rod:L1:LINE	80.8202	0.109832	0.161996	0.677995	0.497775	0.947799	L1_Rod:L1:LINE
MLT1G1:ERVL-MaLR:LTR	6.78807	-0.270204	0.401802	-0.672481	0.501278	0.947799	MLT1G1:ERVL-MaLR:LTR
MTE2b-int:ERVL-MaLR:LTR	10.388	-0.230027	0.343013	-0.670607	0.502471	0.947799	MTE2b-int:ERVL-MaLR:LTR
MER58B:hAT-Charlie:DNA	21.6032	0.15704	0.234596	0.669406	0.503237	0.948021	MER58B:hAT-Charlie:DNA
RLTR50B:ERVK:LTR	9.21807	0.221552	0.332152	0.667019	0.50476	0.948695	RLTR50B:ERVK:LTR
Charlie10:hAT-Charlie:DNA	1.68598	-0.501519	0.753351	-0.665718	0.505592	0.949226	Charlie10:hAT-Charlie:DNA
MamTip3:hAT-Tip100:DNA	1.51683	0.482134	0.726108	0.663998	0.506692	0.949747	MamTip3:hAT-Tip100:DNA
ORR1A1-int:ERVL-MaLR:LTR	4183.53	-0.10024	0.151405	-0.662061	0.507932	0.949917	ORR1A1-int:ERVL-MaLR:LTR
ETnERV2-int:ERVK:LTR	49.4203	-0.140012	0.213833	-0.654773	0.512614	0.950066	ETnERV2-int:ERVK:LTR
MER67C:ERV1:LTR	3.80837	-0.315447	0.481931	-0.654547	0.51276	0.950066	MER67C:ERV1:LTR
RLTR12E:ERVK:LTR	17.2994	0.149263	0.228578	0.653006	0.513752	0.950066	RLTR12E:ERVK:LTR
L1MC1:L1:LINE	43.9894	0.124648	0.191241	0.651787	0.514539	0.950066	L1MC1:L1:LINE
Charlie5:hAT-Charlie:DNA	7.95725	-0.219161	0.336337	-0.651611	0.514652	0.950066	Charlie5:hAT-Charlie:DNA
ORR1G-int:ERVL-MaLR:LTR	7.53121	-0.261799	0.402556	-0.650341	0.515472	0.950066	ORR1G-int:ERVL-MaLR:LTR
Ricksha_c:MULE-MuDR:DNA	1.07581	-0.582136	0.899077	-0.647482	0.51732	0.950066	Ricksha_c:MULE-MuDR:DNA
ORR1E-int:ERVL-MaLR:LTR	23.7885	-0.159584	0.246532	-0.647317	0.517427	0.950066	ORR1E-int:ERVL-MaLR:LTR
L1MEc:L1:LINE	27.7544	0.160724	0.250987	0.640369	0.521933	0.950642	L1MEc:L1:LINE
MER74A:ERVL:LTR	3.34751	-0.330571	0.520416	-0.635206	0.525294	0.952248	MER74A:ERVL:LTR
LTR16D:ERVL:LTR	4.34308	-0.249984	0.39367	-0.635009	0.525423	0.952248	LTR16D:ERVL:LTR
AmnSINE2:Deu:SINE	1.68087	-0.499516	0.786793	-0.634876	0.525509	0.952248	AmnSINE2:Deu:SINE
RLTR13G:ERVK:LTR	8.9887	0.218092	0.346619	0.629196	0.52922	0.953899	RLTR13G:ERVK:LTR
MER54A:ERVL:LTR	1.79348	0.518788	0.830167	0.624919	0.532024	0.955007	MER54A:ERVL:LTR
MER34A:ERV1:LTR	2.9004	0.330242	0.529302	0.623919	0.532681	0.955241	MER34A:ERV1:LTR
MER21C:ERVL:LTR	32.0776	0.125931	0.201979	0.623484	0.532966	0.95534	MER21C:ERVL:LTR
L1M:L1:LINE	2.02381	0.454069	0.730509	0.621578	0.534219	0.95612	L1M:L1:LINE
MuRRS4-int:ERV1:LTR	89.296	-0.115977	0.188636	-0.61482	0.538674	0.957219	MuRRS4-int:ERV1:LTR
MER3:hAT-Charlie:DNA	23.6136	-0.189272	0.311262	-0.608082	0.543133	0.95949	MER3:hAT-Charlie:DNA
L1ME2:L1:LINE	15.4446	-0.175932	0.29164	-0.603249	0.546343	0.960786	L1ME2:L1:LINE
L1MdTf_II:L1:LINE	67.0634	0.268793	0.445593	0.603225	0.546359	0.960786	L1MdTf_II:L1:LINE
Charlie15a:hAT-Charlie:DNA	1.84166	-0.408002	0.680343	-0.5997	0.548706	0.960786	Charlie15a:hAT-Charlie:DNA
MLTR18D_MM:ERVK:LTR	7.46072	-0.212303	0.354195	-0.599395	0.548909	0.960786	MLTR18D_MM:ERVK:LTR
RLTR9D2:ERVK:LTR	18.2556	-0.234417	0.392304	-0.597538	0.550148	0.960786	RLTR9D2:ERVK:LTR
RLTR22_Mur:ERVK:LTR	24.3498	-0.165001	0.276516	-0.596714	0.550698	0.960786	RLTR22_Mur:ERVK:LTR
RLTR22_Mus:ERVK:LTR	10.2026	-0.254792	0.42967	-0.592994	0.553185	0.960786	RLTR22_Mus:ERVK:LTR
MLT1F2:ERVL-MaLR:LTR	23.4863	-0.137202	0.231542	-0.592557	0.553477	0.960786	MLT1F2:ERVL-MaLR:LTR
L2c:L2:LINE	130.975	-0.080495	0.136496	-0.589726	0.555374	0.960786	L2c:L2:LINE
RLTR53_Mm:ERVK:LTR	28.8271	-0.159731	0.271199	-0.588981	0.555874	0.960786	RLTR53_Mm:ERVK:LTR
RLTR13C3:ERVK:LTR	10.6874	-0.217625	0.37035	-0.58762	0.556787	0.960786	RLTR13C3:ERVK:LTR
RLTR14-int:ERV1:LTR	39.3974	-0.124801	0.213931	-0.583372	0.559643	0.960786	RLTR14-int:ERV1:LTR
L1MA4A:L1:LINE	14.3546	-0.155386	0.266589	-0.582868	0.559982	0.960786	L1MA4A:L1:LINE
MLT1M:ERVL-MaLR:LTR	2.23412	-0.390226	0.669567	-0.582804	0.560025	0.960786	MLT1M:ERVL-MaLR:LTR
MLT1E2:ERVL-MaLR:LTR	44.6343	-0.173243	0.297302	-0.582718	0.560083	0.960786	MLT1E2:ERVL-MaLR:LTR
MLT2B2:ERVL:LTR	9.61389	0.198793	0.342062	0.581159	0.561133	0.960786	MLT2B2:ERVL:LTR
RLTR31_Mm:ERVK:LTR	5.52631	0.266217	0.4619	0.576351	0.564378	0.960879	RLTR31_Mm:ERVK:LTR
L1MD1:L1:LINE	8.97152	0.21772	0.381389	0.570862	0.568093	0.961419	L1MD1:L1:LINE
MLT2C1:ERVL:LTR	6.94328	-0.206816	0.362643	-0.570302	0.568473	0.961419	MLT2C1:ERVL:LTR
MER57-int:ERV1:LTR	1.11468	0.602953	1.05976	0.568952	0.569388	0.961419	MER57-int:ERV1:LTR
MER46C:TcMar-Tigger:DNA	2.83802	-0.350337	0.617137	-0.567681	0.570252	0.961419	MER46C:TcMar-Tigger:DNA
MER70A:ERVL:LTR	2.35117	0.393394	0.695113	0.565943	0.571433	0.961918	MER70A:ERVL:LTR
RMER17D2:ERVK:LTR	17.5644	-0.15193	0.269737	-0.563252	0.573263	0.961921	RMER17D2:ERVK:LTR
RLTR34C_MM:ERVK:LTR	9.66079	-0.218089	0.390059	-0.559118	0.576081	0.961921	RLTR34C_MM:ERVK:LTR
Charlie6:hAT-Charlie:DNA	18.4605	-0.182939	0.327598	-0.558426	0.576554	0.961921	Charlie6:hAT-Charlie:DNA
MLTR31F_MM:ERVK:LTR	14.6318	-0.157297	0.281995	-0.557799	0.576981	0.961921	MLTR31F_MM:ERVK:LTR
L1ME3Cz:L1:LINE	3.10296	0.280943	0.504817	0.556524	0.577853	0.961921	L1ME3Cz:L1:LINE
RLTR31B_Mm:ERVK:LTR	26.4725	-0.150151	0.270409	-0.555273	0.578708	0.961921	RLTR31B_Mm:ERVK:LTR
RLTR18:ERVK:LTR	15.1741	-0.200246	0.361498	-0.553932	0.579625	0.961921	RLTR18:ERVK:LTR
MER68B:ERVL:LTR	2.22457	0.402455	0.727203	0.553428	0.57997	0.961921	MER68B:ERVL:LTR
Tigger6a:TcMar-Tigger:DNA	3.59701	-0.283733	0.512786	-0.553316	0.580047	0.961921	Tigger6a:TcMar-Tigger:DNA
Arthur1C:hAT-Tip100:DNA	0.793118	-0.552033	0.998199	-0.553029	0.580243	0.961921	Arthur1C:hAT-Tip100:DNA
RLTR51B_Mm:ERVK:LTR	12.6502	0.156087	0.284045	0.549515	0.582652	0.962243	RLTR51B_Mm:ERVK:LTR
Tigger17:TcMar-Tigger:DNA	7.60354	0.228938	0.418027	0.547663	0.583924	0.962446	Tigger17:TcMar-Tigger:DNA
PB1:Alu:SINE	239.915	-0.0658404	0.12107	-0.543823	0.586563	0.962446	PB1:Alu:SINE
MLT1J1:ERVL-MaLR:LTR	6.3897	0.217069	0.400577	0.54189	0.587895	0.962446	MLT1J1:ERVL-MaLR:LTR
RMER16:ERVK:LTR	10.2555	0.176452	0.326451	0.540517	0.588841	0.962446	RMER16:ERVK:LTR
PB1D10:Alu:SINE	1005.34	-0.0511805	0.0949697	-0.538914	0.589946	0.962446	PB1D10:Alu:SINE
MER63A:hAT-Blackjack:DNA	2.47133	0.313912	0.585706	0.535955	0.59199	0.962446	MER63A:hAT-Blackjack:DNA
L1MA5A:L1:LINE	7.09215	0.203183	0.379125	0.535926	0.59201	0.962446	L1MA5A:L1:LINE
L2b:L2:LINE	105.383	-0.0906952	0.169352	-0.535543	0.592274	0.962446	L2b:L2:LINE
L1M5:L1:LINE	132.717	-0.0653239	0.122135	-0.534848	0.592755	0.962446	L1M5:L1:LINE
MT-int:ERVL-MaLR:LTR	129.106	-0.087029	0.162871	-0.534342	0.593105	0.962446	MT-int:ERVL-MaLR:LTR
L1M3e:L1:LINE	18.3577	-0.147281	0.275643	-0.534319	0.593121	0.962446	L1M3e:L1:LINE
Charlie7:hAT-Charlie:DNA	4.60587	0.261953	0.490678	0.533859	0.593439	0.962446	Charlie7:hAT-Charlie:DNA
L1VL1:L1:LINE	20.0932	-0.168308	0.315479	-0.5335	0.593688	0.962446	L1VL1:L1:LINE
RLTR30B_MM:ERV1:LTR	8.30612	0.224946	0.421973	0.533081	0.593977	0.962446	RLTR30B_MM:ERV1:LTR
ORR1D1:ERVL-MaLR:LTR	353.211	0.0588074	0.110946	0.530054	0.596075	0.963051	ORR1D1:ERVL-MaLR:LTR
MER2:TcMar-Tigger:DNA	58.095	-0.0952844	0.180436	-0.528077	0.597446	0.963051	MER2:TcMar-Tigger:DNA
L1ME4b:L1:LINE	13.2385	-0.160137	0.303441	-0.527736	0.597683	0.963051	L1ME4b:L1:LINE
MIRc:MIR:SINE	225.665	0.0701226	0.133482	0.525333	0.599352	0.963051	MIRc:MIR:SINE
LTR48:ERV1:LTR	9.55161	-0.236952	0.451348	-0.524987	0.599592	0.963061	LTR48:ERV1:LTR
L1ME3G:L1:LINE	3.96854	-0.283416	0.54382	-0.521158	0.602256	0.963061	L1ME3G:L1:LINE
URR1A:hAT-Charlie:DNA	109.256	0.0793752	0.152354	0.520992	0.602372	0.963061	URR1A:hAT-Charlie:DNA
PB1D11:Alu:SINE	286.421	-0.0601573	0.115538	-0.52067	0.602597	0.963061	PB1D11:Alu:SINE
RLTR14:ERV1:LTR	99.0315	-0.0669703	0.129211	-0.518302	0.604247	0.963061	RLTR14:ERV1:LTR
MLTR25A:ERVK:LTR	44.4211	-0.092737	0.179379	-0.516989	0.605164	0.963061	MLTR25A:ERVK:LTR
MER70B:ERVL:LTR	1.35743	-0.429691	0.833263	-0.515672	0.606083	0.963432	MER70B:ERVL:LTR
LTRIS4B:ERV1:LTR	3.03288	0.254042	0.494917	0.513302	0.60774	0.963684	LTRIS4B:ERV1:LTR
L1MC5a:L1:LINE	14.1151	0.153395	0.300663	0.510188	0.60992	0.963684	L1MC5a:L1:LINE
L1MDb:L1:LINE	3.34531	-0.247625	0.491239	-0.504083	0.614203	0.963684	L1MDb:L1:LINE
Charlie12:hAT-Charlie:DNA	8.12551	-0.162038	0.323225	-0.501316	0.616149	0.963684	Charlie12:hAT-Charlie:DNA
MER99:hAT:DNA	1.0878	-0.544745	1.09189	-0.4989	0.61785	0.963684	MER99:hAT:DNA
MER31A:ERV1:LTR	6.28111	-0.229771	0.461816	-0.497538	0.61881	0.963684	MER31A:ERV1:LTR
L1_Mur2:L1:LINE	186.929	-0.0806186	0.163114	-0.494249	0.621131	0.963684	L1_Mur2:L1:LINE
MLTR13:ERVK:LTR	1.90287	0.363114	0.735614	0.49362	0.621574	0.963684	MLTR13:ERVK:LTR
LTRIS4:ERV1:LTR	1.47906	-0.326705	0.661918	-0.493574	0.621607	0.963684	LTRIS4:ERV1:LTR
MMERVK10C-int:ERVK:LTR	590.491	0.104581	0.212546	0.49204	0.622691	0.963684	MMERVK10C-int:ERVK:LTR
Charlie19a:hAT-Charlie:DNA	1.23932	0.381884	0.777176	0.491374	0.623162	0.963684	Charlie19a:hAT-Charlie:DNA
L1_Mus2:L1:LINE	206.514	-0.0855376	0.174412	-0.490435	0.623826	0.963684	L1_Mus2:L1:LINE
MMERVK9E_I-int:ERVK:LTR	56.5404	-0.0843204	0.172718	-0.488198	0.625409	0.964013	MMERVK9E_I-int:ERVK:LTR
BGLII_C:ERVK:LTR	10.6803	-0.184144	0.377986	-0.487173	0.626136	0.964013	BGLII_C:ERVK:LTR
MER81:hAT-Blackjack:DNA	14.2304	-0.158069	0.324738	-0.486758	0.62643	0.964013	MER81:hAT-Blackjack:DNA
RMER1C:RMER1C:Other	51.7454	-0.0796415	0.16376	-0.48633	0.626733	0.964151	RMER1C:RMER1C:Other
L1MA5:L1:LINE	33.3169	0.114431	0.236311	0.484237	0.628218	0.964412	L1MA5:L1:LINE
RLTR44A:ERVK:LTR	3.92833	-0.227635	0.472974	-0.481284	0.630315	0.964862	RLTR44A:ERVK:LTR
RLTR24:ERV1:LTR	28.5688	-0.102871	0.214613	-0.479331	0.631703	0.965454	RLTR24:ERV1:LTR
MMERVK10D3_LTR:ERVK:LTR	2.86482	-0.249402	0.523717	-0.476215	0.633921	0.965799	MMERVK10D3_LTR:ERVK:LTR
RMER13A:ERVK:LTR	35.1465	-0.0893997	0.187816	-0.475997	0.634077	0.965799	RMER13A:ERVK:LTR
PB1D9:Alu:SINE	968.152	-0.0424777	0.0895033	-0.474594	0.635077	0.965799	PB1D9:Alu:SINE
RLTR34B_MM:ERVK:LTR	17.8138	0.155076	0.327047	0.474171	0.635378	0.965799	RLTR34B_MM:ERVK:LTR
MLT2C2:ERVL:LTR	4.3849	-0.211136	0.44573	-0.473687	0.635723	0.965799	MLT2C2:ERVL:LTR
RLTR20B2:ERVK:LTR	4.96697	-0.24709	0.521649	-0.473672	0.635734	0.965799	RLTR20B2:ERVK:LTR
L1MEg:L1:LINE	13.8687	-0.133573	0.282268	-0.473212	0.636062	0.965799	L1MEg:L1:LINE
IAPEY3_LTR:ERVK:LTR	4.47794	-0.228409	0.483164	-0.472735	0.636402	0.966095	IAPEY3_LTR:ERVK:LTR
LTR41B:ERVL:LTR	2.31074	0.292576	0.621583	0.470695	0.637859	0.966278	LTR41B:ERVL:LTR
RLTR16C_MM:ERVK:LTR	14.3761	-0.1331	0.283355	-0.469728	0.638549	0.966278	RLTR16C_MM:ERVK:LTR
MamRep38:hAT:DNA	1.63939	0.371446	0.79134	0.469389	0.638792	0.966278	MamRep38:hAT:DNA
RLTR1E_MM:ERV1:LTR	1.74649	0.274399	0.590296	0.464851	0.642038	0.967062	RLTR1E_MM:ERV1:LTR
RLTR21:ERVK:LTR	20.4218	-0.103578	0.223343	-0.46376	0.64282	0.967062	RLTR21:ERVK:LTR
RLTR1B:ERV1:LTR	356.014	-0.0852544	0.184124	-0.463028	0.643345	0.967104	RLTR1B:ERV1:LTR
L1MC5:L1:LINE	23.2979	-0.106344	0.231186	-0.459993	0.645521	0.967887	L1MC5:L1:LINE
ORR1D-int:ERVL-MaLR:LTR	8.28893	0.176145	0.384201	0.458472	0.646613	0.968079	ORR1D-int:ERVL-MaLR:LTR
MER5A:hAT-Charlie:DNA	127.917	-0.0769885	0.168455	-0.457028	0.647651	0.968079	MER5A:hAT-Charlie:DNA
Tigger17a:TcMar-Tigger:DNA	8.50459	-0.140634	0.308237	-0.456252	0.648209	0.968079	Tigger17a:TcMar-Tigger:DNA
MER119:hAT-Charlie:DNA	3.2689	0.247995	0.54383	0.456016	0.648379	0.968079	MER119:hAT-Charlie:DNA
L1ME4a:L1:LINE	7.30118	0.161612	0.354834	0.455459	0.648779	0.968079	L1ME4a:L1:LINE
RLTR19A2:ERVK:LTR	0.966857	-0.371098	0.822306	-0.45129	0.651781	0.968856	RLTR19A2:ERVK:LTR
RMER15-int:ERVL:LTR	46.9456	-0.0924776	0.205413	-0.450203	0.652564	0.969171	RMER15-int:ERVL:LTR
B1F:Alu:SINE	770.43	-0.0358223	0.080725	-0.443756	0.657219	0.970826	B1F:Alu:SINE
Charlie13b:hAT-Charlie:DNA	1.15588	-0.433279	0.989642	-0.437814	0.661521	0.97151	Charlie13b:hAT-Charlie:DNA
MER45A:hAT-Tip100:DNA	4.98801	0.178416	0.408776	0.436463	0.662501	0.971764	MER45A:hAT-Tip100:DNA
MLT1G:ERVL-MaLR:LTR	5.14643	-0.190168	0.440693	-0.43152	0.666091	0.972148	MLT1G:ERVL-MaLR:LTR
MLT1C:ERVL-MaLR:LTR	59.3804	-0.0761936	0.177648	-0.428902	0.667995	0.972148	MLT1C:ERVL-MaLR:LTR
RLTR12D:ERVK:LTR	18.4562	-0.122224	0.285435	-0.428203	0.668504	0.972148	RLTR12D:ERVK:LTR
Charlie13a:hAT-Charlie:DNA	2.07482	-0.30845	0.724592	-0.425687	0.670336	0.972148	Charlie13a:hAT-Charlie:DNA
MYSERV-int:ERVK:LTR	31.9813	0.109211	0.256828	0.425229	0.67067	0.972148	MYSERV-int:ERVK:LTR
LTR16B2:ERVL:LTR	5.04751	0.192941	0.455691	0.423404	0.672	0.972477	LTR16B2:ERVL:LTR
IAPLTR4:ERVK:LTR	7.14168	0.19548	0.463713	0.421554	0.673351	0.972869	IAPLTR4:ERVK:LTR
Lx5:L1:LINE	229.637	-0.0643814	0.153366	-0.41979	0.674639	0.972975	Lx5:L1:LINE
L1M4a1:L1:LINE	2.01128	-0.255464	0.60975	-0.418965	0.675242	0.972975	L1M4a1:L1:LINE
ERVL-B4-int:ERVL:LTR	38.6882	0.0851125	0.205305	0.414566	0.67846	0.973593	ERVL-B4-int:ERVL:LTR
UCON29:PiggyBac:DNA	0.950944	0.492586	1.19196	0.413259	0.679417	0.974027	UCON29:PiggyBac:DNA
Tigger9b:TcMar-Tigger:DNA	1.49313	0.317166	0.775131	0.409177	0.68241	0.974384	Tigger9b:TcMar-Tigger:DNA
LTR16A:ERVL:LTR	17.2257	-0.112651	0.275379	-0.409075	0.682485	0.974384	LTR16A:ERVL:LTR
RMER6-int:ERVK:LTR	12.1918	-0.123647	0.303029	-0.408037	0.683246	0.974384	RMER6-int:ERVK:LTR
MamRep137:TcMar-Tigger:DNA	2.19667	-0.273222	0.669711	-0.40797	0.683296	0.974384	MamRep137:TcMar-Tigger:DNA
BGLII_Mus:ERVK:LTR	67.7713	-0.0763418	0.187856	-0.406385	0.68446	0.974384	BGLII_Mus:ERVK:LTR
Charlie18a:hAT-Charlie:DNA	0.718599	-0.398013	0.980214	-0.406047	0.684708	0.974384	Charlie18a:hAT-Charlie:DNA
MLTR18C_MM:ERVK:LTR	6.51771	-0.157555	0.391294	-0.402653	0.687204	0.974595	MLTR18C_MM:ERVK:LTR
RLTR1D2_MM:ERV1:LTR	1.99702	-0.266511	0.666669	-0.399766	0.689329	0.975076	RLTR1D2_MM:ERV1:LTR
LTR33:ERVL:LTR	10.6725	-0.134519	0.336862	-0.39933	0.68965	0.975076	LTR33:ERVL:LTR
MurERV4_19-int:ERVK:LTR	10.9645	-0.143971	0.360699	-0.399144	0.689787	0.975076	MurERV4_19-int:ERVK:LTR
MamRep1527:LTR:LTR	1.36544	0.294433	0.739335	0.398241	0.690453	0.975089	MamRep1527:LTR:LTR
RMER16A3:ERVK:LTR	2.6405	-0.237795	0.597222	-0.398168	0.690506	0.975089	RMER16A3:ERVK:LTR
Charlie1b:hAT-Charlie:DNA	6.13343	-0.187404	0.473596	-0.395704	0.692323	0.975734	Charlie1b:hAT-Charlie:DNA
RLTR1B-int:ERV1:LTR	110.869	-0.0714795	0.181825	-0.393122	0.694229	0.975734	RLTR1B-int:ERV1:LTR
MER31B:ERV1:LTR	6.59027	0.160698	0.409718	0.392216	0.694898	0.975734	MER31B:ERV1:LTR
L1MC4:L1:LINE	45.9603	0.0809165	0.206749	0.391375	0.69552	0.975734	L1MC4:L1:LINE
L1_Mur3:L1:LINE	260.076	-0.0569691	0.145843	-0.390619	0.696079	0.975734	L1_Mur3:L1:LINE
RLTR13B4:ERVK:LTR	5.11209	-0.184363	0.472841	-0.389904	0.696608	0.975734	RLTR13B4:ERVK:LTR
RMER12C:ERVK:LTR	19.6484	0.0950523	0.243932	0.389667	0.696783	0.975734	RMER12C:ERVK:LTR
MIR:MIR:SINE	331.157	-0.0468492	0.1219	-0.384323	0.700739	0.975734	MIR:MIR:SINE
MLT1-int:ERVL-MaLR:LTR	1.81445	0.288965	0.754041	0.383222	0.701555	0.975734	MLT1-int:ERVL-MaLR:LTR
L1MEa:L1:LINE	1.74324	0.279073	0.733247	0.380599	0.703501	0.975809	L1MEa:L1:LINE
RLTR12H:ERVK:LTR	3.18346	0.235217	0.62083	0.378875	0.704781	0.976082	RLTR12H:ERVK:LTR
MER44A:TcMar-Tigger:DNA	2.79803	-0.182489	0.483857	-0.377155	0.706059	0.976094	MER44A:TcMar-Tigger:DNA
RLTR13D1:ERVK:LTR	2.75432	-0.240351	0.637311	-0.377133	0.706075	0.976094	RLTR13D1:ERVK:LTR
IAPLTR3-int:ERVK:LTR	11.9657	0.122866	0.32824	0.374316	0.708169	0.976094	IAPLTR3-int:ERVK:LTR
L1MB1:L1:LINE	20.094	0.100352	0.268953	0.37312	0.709059	0.976094	L1MB1:L1:LINE
IAP1-MM_LTR:ERVK:LTR	53.7752	-0.102703	0.278528	-0.368733	0.712327	0.976777	IAP1-MM_LTR:ERVK:LTR
L1MD2:L1:LINE	27.5142	-0.0893929	0.245783	-0.363707	0.716077	0.977935	L1MD2:L1:LINE
MamGypLTR3a:Gypsy:LTR	0.721532	-0.363995	1.00264	-0.363037	0.716577	0.978158	MamGypLTR3a:Gypsy:LTR
LTR87:ERVL:LTR	2.41216	0.201174	0.554392	0.362873	0.7167	0.978158	LTR87:ERVL:LTR
IAPEY5_I-int:ERVK:LTR	1.79648	-0.291509	0.805557	-0.361872	0.717447	0.978374	IAPEY5_I-int:ERVK:LTR
RLTR26D_MM:ERVK:LTR	3.53297	0.189172	0.524709	0.360528	0.718452	0.978544	RLTR26D_MM:ERVK:LTR
IAP1-MM_I-int:ERVK:LTR	17.6806	-0.105615	0.293039	-0.360411	0.71854	0.978544	IAP1-MM_I-int:ERVK:LTR
LTR16E1:ERVL:LTR	2.89404	0.174049	0.48685	0.357501	0.720717	0.979342	LTR16E1:ERVL:LTR
Eulor8:TcMar:DNA	4.60386	0.16954	0.474511	0.357294	0.720872	0.979342	Eulor8:TcMar:DNA
RMER17A2:ERVK:LTR	23.3409	0.0794721	0.227519	0.349299	0.726864	0.980254	RMER17A2:ERVK:LTR
MERV1_LTR:ERV1:LTR	537.92	0.0680045	0.194753	0.349184	0.726951	0.980254	MERV1_LTR:ERV1:LTR
HAL1:L1:LINE	47.3846	-0.0685926	0.197912	-0.346581	0.728906	0.980774	HAL1:L1:LINE
L1MDa:L1:LINE	24.4076	-0.0926121	0.26774	-0.345902	0.729416	0.98094	L1MDa:L1:LINE
MLTR18A_MM:ERVK:LTR	6.10851	0.130169	0.377262	0.345037	0.730067	0.981119	MLTR18A_MM:ERVK:LTR
ERV3-16A3_LTR:ERVL:LTR	4.1964	-0.173891	0.506167	-0.343544	0.731189	0.981531	ERV3-16A3_LTR:ERVL:LTR
RLTR10-int:ERVK:LTR	106.118	0.0573886	0.169094	0.339389	0.734317	0.98194	RLTR10-int:ERVK:LTR
MIR3:MIR:SINE	165.273	-0.0405414	0.119598	-0.338981	0.734624	0.98194	MIR3:MIR:SINE
RMER17D:ERVK:LTR	13.1563	-0.0939107	0.278146	-0.337631	0.735641	0.98229	RMER17D:ERVK:LTR
ERVB4_3-LTR_MM:ERVK:LTR	5.92049	-0.149853	0.445225	-0.336578	0.736435	0.98229	ERVB4_3-LTR_MM:ERVK:LTR
B1F1:Alu:SINE	348.431	-0.0296772	0.0883743	-0.335812	0.737012	0.982315	B1F1:Alu:SINE
MER76:ERVL:LTR	2.58334	-0.184123	0.555076	-0.331708	0.740109	0.983254	MER76:ERVL:LTR
RLTR19B:ERVK:LTR	5.17807	0.131419	0.396309	0.331607	0.740186	0.983254	RLTR19B:ERVK:LTR
MT2B2:ERVL:LTR	9631.09	-0.0416539	0.125939	-0.330746	0.740836	0.983283	MT2B2:ERVL:LTR
B4A:B4:SINE	1189.92	0.0393815	0.119229	0.330301	0.741172	0.983419	B4A:B4:SINE
RMER17C-int:ERVK:LTR	25.1453	-0.0807328	0.246002	-0.32818	0.742776	0.983617	RMER17C-int:ERVK:LTR
MLT1H:ERVL-MaLR:LTR	22.0776	0.0710164	0.21765	0.326287	0.744207	0.9838	MLT1H:ERVL-MaLR:LTR
Charlie29a:hAT-Charlie:DNA	1.14923	-0.283968	0.878873	-0.323105	0.746616	0.983874	Charlie29a:hAT-Charlie:DNA
L1Md_A:L1:LINE	158.688	0.0699512	0.217332	0.321864	0.747556	0.983874	L1Md_A:L1:LINE
ERVB5_1-I_MM-int:ERVK:LTR	4.34484	0.164812	0.514405	0.320394	0.74867	0.983874	ERVB5_1-I_MM-int:ERVK:LTR
RLTR41C:ERV1:LTR	3.66408	0.161713	0.506312	0.319393	0.749428	0.983874	RLTR41C:ERV1:LTR
MLT1H-int:ERVL-MaLR:LTR	6.80709	-0.115126	0.362952	-0.317194	0.751097	0.983874	MLT1H-int:ERVL-MaLR:LTR
LTR40a:ERVL:LTR	4.94377	-0.145948	0.461019	-0.316577	0.751564	0.983874	LTR40a:ERVL:LTR
RMER19B2:ERVK:LTR	66.4935	-0.0481224	0.155066	-0.310336	0.756305	0.984136	RMER19B2:ERVK:LTR
MMERVK9C_I-int:ERVK:LTR	55.5467	-0.0597379	0.19319	-0.309218	0.757156	0.984136	MMERVK9C_I-int:ERVK:LTR
RLTR13A3:ERVK:LTR	1.67876	0.229677	0.745521	0.308076	0.758024	0.984308	RLTR13A3:ERVK:LTR
RLTR51A_Mm:ERVK:LTR	24.1039	-0.0674931	0.219856	-0.306987	0.758853	0.984322	RLTR51A_Mm:ERVK:LTR
Lx4A:L1:LINE	145.551	-0.0481631	0.158084	-0.304669	0.760619	0.984584	Lx4A:L1:LINE
RLTR28:ERVL:LTR	29.7247	-0.073857	0.24415	-0.302506	0.762266	0.985227	RLTR28:ERVL:LTR
Lx5b:L1:LINE	105.258	-0.0683658	0.226351	-0.302035	0.762625	0.985227	Lx5b:L1:LINE
Lx10:L1:LINE	42.259	0.0805441	0.267287	0.30134	0.763155	0.985227	Lx10:L1:LINE
RLTR12B2:ERVK:LTR	13.0762	-0.126425	0.424363	-0.297918	0.765766	0.98554	RLTR12B2:ERVK:LTR
RLTR10B2:ERVK:LTR	106.078	-0.0707314	0.238134	-0.297023	0.766449	0.98554	RLTR10B2:ERVK:LTR
RSINE1:B4:SINE	1521.21	-0.0304962	0.102917	-0.296319	0.766987	0.98554	RSINE1:B4:SINE
MLT2B5:ERVL:LTR	3.22645	0.146353	0.494638	0.295879	0.767323	0.98554	MLT2B5:ERVL:LTR
RMER30:hAT-Charlie:DNA	35.5774	-0.0513743	0.173668	-0.295818	0.767369	0.98554	RMER30:hAT-Charlie:DNA
Charlie8:hAT-Charlie:DNA	3.90868	0.139399	0.472395	0.295091	0.767925	0.98554	Charlie8:hAT-Charlie:DNA
RMER4A:ERVK:LTR	67.6387	-0.0633589	0.216176	-0.293089	0.769454	0.98554	RMER4A:ERVK:LTR
RMER10A:ERVL:LTR	106.322	-0.0472857	0.161986	-0.291913	0.770353	0.98554	RMER10A:ERVL:LTR
RLTR42-int:ERVK:LTR	41.909	-0.0466007	0.15968	-0.291838	0.770411	0.98554	RLTR42-int:ERVK:LTR
RLTR12A:ERVK:LTR	21.4044	-0.0686695	0.235322	-0.291811	0.770431	0.98554	RLTR12A:ERVK:LTR
RMER12B:ERVK:LTR	8.94223	0.104632	0.359601	0.290967	0.771076	0.98554	RMER12B:ERVK:LTR
LTR53:ERVL:LTR	0.994694	0.293193	1.01349	0.289289	0.77236	0.98554	LTR53:ERVL:LTR
B3A	1523.06	0.039651	0.139209	0.284831	0.775774	0.98554	B3A
ORR1D1-int:ERVL-MaLR:LTR	34.6168	-0.0616722	0.221573	-0.278338	0.780753	0.98554	ORR1D1-int:ERVL-MaLR:LTR
RLTR20B3:ERVK:LTR	10.1878	-0.0774452	0.27882	-0.27776	0.781196	0.98554	RLTR20B3:ERVK:LTR
MMERVK10D3_I-int:ERVK:LTR	16.7847	-0.108451	0.394876	-0.274646	0.783588	0.98554	MMERVK10D3_I-int:ERVK:LTR
L1MC2:L1:LINE	15.9425	-0.0726211	0.273838	-0.265197	0.790857	0.98554	L1MC2:L1:LINE
ERVB7_3-LTR_MM:ERVK:LTR	3.02006	0.12677	0.481983	0.263017	0.792537	0.98554	ERVB7_3-LTR_MM:ERVK:LTR
RMER17B2:ERVK:LTR	10.6882	-0.0884673	0.34223	-0.258503	0.796019	0.985697	RMER17B2:ERVK:LTR
RLTR24B_MM:ERV1:LTR	7.64531	-0.0939169	0.36527	-0.257117	0.797089	0.985824	RLTR24B_MM:ERV1:LTR
RLTR43C:ERVK:LTR	2.17682	-0.182288	0.714049	-0.255288	0.798501	0.985824	RLTR43C:ERVK:LTR
MTA_Mm:ERVL-MaLR:LTR	95121.2	-0.05152	0.20371	-0.252909	0.800338	0.985824	MTA_Mm:ERVL-MaLR:LTR
Tigger5:TcMar-Tigger:DNA	16.4022	0.0657238	0.260231	0.252559	0.800609	0.985824	Tigger5:TcMar-Tigger:DNA
RLTR17B_Mm:ERVK:LTR	37.6738	0.0621876	0.246886	0.251888	0.801128	0.985824	RLTR17B_Mm:ERVK:LTR
MER2B:TcMar-Tigger:DNA	12.8796	-0.0652258	0.259742	-0.251117	0.801723	0.985824	MER2B:TcMar-Tigger:DNA
ID2:ID:SINE	48.4832	-0.043242	0.173451	-0.249304	0.803125	0.985824	ID2:ID:SINE
L1MA7:L1:LINE	55.0777	-0.0670146	0.26885	-0.249264	0.803157	0.985824	L1MA7:L1:LINE
ORR1A0-int:ERVL-MaLR:LTR	6268.14	-0.0375174	0.15165	-0.247394	0.804603	0.985824	ORR1A0-int:ERVL-MaLR:LTR
LTRIS4A:ERV1:LTR	4.74889	0.112912	0.456545	0.247318	0.804662	0.985824	LTRIS4A:ERV1:LTR
L1MA9:L1:LINE	33.4526	-0.0464806	0.18997	-0.244673	0.80671	0.986301	L1MA9:L1:LINE
RLTR30D_MM:ERV1:LTR	3.57675	-0.148574	0.613518	-0.242167	0.808651	0.9864	RLTR30D_MM:ERV1:LTR
L3b:CR1:LINE	12.8708	-0.0724599	0.300595	-0.241055	0.809512	0.986541	L3b:CR1:LINE
L3:CR1:LINE	73.7204	0.0419754	0.17469	0.240284	0.81011	0.986584	L3:CR1:LINE
MurERV4-int:ERVK:LTR	34.4938	0.0508196	0.212251	0.239432	0.810771	0.986584	MurERV4-int:ERVK:LTR
L1M3:L1:LINE	37.7542	0.0475761	0.201293	0.236352	0.81316	0.986739	L1M3:L1:LINE
RLTR6C_Mm:ERV1:LTR	2.55993	-0.171451	0.728059	-0.235491	0.813828	0.986953	RLTR6C_Mm:ERV1:LTR
Charlie2a:hAT-Charlie:DNA	8.91156	-0.0766926	0.325738	-0.235443	0.813865	0.986953	Charlie2a:hAT-Charlie:DNA
LTR10_RN:ERVK:LTR	5.49512	-0.110385	0.484992	-0.227601	0.819956	0.988214	LTR10_RN:ERVK:LTR
RLTR9A:ERVK:LTR	13.6778	-0.0661939	0.29153	-0.227057	0.820379	0.988233	RLTR9A:ERVK:LTR
Tigger1:TcMar-Tigger:DNA	11.6477	0.0706723	0.311873	0.226606	0.82073	0.988233	Tigger1:TcMar-Tigger:DNA
MLT1A:ERVL-MaLR:LTR	32.9851	-0.0597729	0.267546	-0.223411	0.823215	0.988501	MLT1A:ERVL-MaLR:LTR
MamRep434:TcMar-Tigger:DNA	1.63186	0.191127	0.860039	0.22223	0.824135	0.988563	MamRep434:TcMar-Tigger:DNA
MLT1K:ERVL-MaLR:LTR	42.773	0.0432338	0.195624	0.221004	0.825089	0.988563	MLT1K:ERVL-MaLR:LTR
RLTR48C:ERV1:LTR	10.1256	-0.0826937	0.376353	-0.219724	0.826086	0.988563	RLTR48C:ERV1:LTR
L1MA6:L1:LINE	39.8981	0.057417	0.262138	0.219033	0.826624	0.988563	L1MA6:L1:LINE
L1Md_F3:L1:LINE	73.6678	-0.0499106	0.23098	-0.216082	0.828924	0.988595	L1Md_F3:L1:LINE
L1MC3:L1:LINE	43.0787	0.0432853	0.201093	0.215251	0.829572	0.988595	L1MC3:L1:LINE
ERVB4_1B-I_MM-int:ERVK:LTR	18.3699	0.0487165	0.230082	0.211736	0.832313	0.988595	ERVB4_1B-I_MM-int:ERVK:LTR
IMPB_01:Satellite:Satellite	75.4554	0.0459056	0.217839	0.210732	0.833097	0.988711	IMPB_01:Satellite:Satellite
MTEb-int:ERVL-MaLR:LTR	8.44062	0.071022	0.337926	0.210171	0.833535	0.988711	MTEb-int:ERVL-MaLR:LTR
RLTR10C:ERVK:LTR	372.415	0.0438509	0.211632	0.207203	0.835851	0.988894	RLTR10C:ERVK:LTR
L1MEg1:L1:LINE	1.30386	-0.17451	0.842278	-0.207188	0.835863	0.988894	L1MEg1:L1:LINE
ORR1D2-int:ERVL-MaLR:LTR	11.7525	-0.0734487	0.35616	-0.206224	0.836616	0.988949	ORR1D2-int:ERVL-MaLR:LTR
MT2_Mm	42673.1	0.0424159	0.212002	0.200073	0.841423	0.990325	MT2_Mm
Tigger16a:TcMar-Tigger:DNA	1.94528	0.118097	0.594608	0.198613	0.842566	0.990325	Tigger16a:TcMar-Tigger:DNA
MER115:hAT-Tip100:DNA	4.5581	-0.110745	0.562661	-0.196823	0.843966	0.990407	MER115:hAT-Tip100:DNA
ERVB4_3-I_MM-int:ERVK:LTR	1.50948	0.165667	0.844209	0.196239	0.844423	0.99048	ERVB4_3-I_MM-int:ERVK:LTR
YREP_Mm:YREP_Mm:Unknown	25.3312	0.0485561	0.248064	0.19574	0.844814	0.99048	YREP_Mm:YREP_Mm:Unknown
LTR85a:Gypsy:LTR	1.76826	-0.177759	0.910606	-0.19521	0.845229	0.990537	LTR85a:Gypsy:LTR
L1M4c:L1:LINE	15.6	-0.0527563	0.272165	-0.193839	0.846302	0.990716	L1M4c:L1:LINE
Tigger10:TcMar-Tigger:DNA	2.39942	0.135987	0.704994	0.192891	0.847045	0.990878	Tigger10:TcMar-Tigger:DNA
MLT1I:ERVL-MaLR:LTR	10.5216	0.0641942	0.34113	0.188181	0.850735	0.991928	MLT1I:ERVL-MaLR:LTR
RLTR20C2_MM:ERVK:LTR	16.3023	-0.0540883	0.288478	-0.187496	0.851272	0.992032	RLTR20C2_MM:ERVK:LTR
MLT1A1:ERVL-MaLR:LTR	50.7102	0.0348954	0.186134	0.187475	0.851288	0.992032	MLT1A1:ERVL-MaLR:LTR
MamRep1879:hAT-Tip100:DNA	1.56872	0.13712	0.744866	0.184087	0.853946	0.99216	MamRep1879:hAT-Tip100:DNA
LTR37-int:ERV1:LTR	1.0852	-0.153384	0.833377	-0.184051	0.853974	0.99216	LTR37-int:ERV1:LTR
RLTR13B2:ERVK:LTR	38.1801	0.0536111	0.291808	0.18372	0.854233	0.992197	RLTR13B2:ERVK:LTR
Lx6:L1:LINE	177.016	0.0290131	0.158983	0.182492	0.855197	0.992226	Lx6:L1:LINE
RLTR23:ERV1:LTR	35.8812	-0.0448516	0.24914	-0.180026	0.857132	0.992226	RLTR23:ERV1:LTR
RLTR9A3:ERVK:LTR	44.4079	-0.0484745	0.271584	-0.178488	0.85834	0.992226	RLTR9A3:ERVK:LTR
Tigger5b:TcMar-Tigger:DNA	10.8676	0.0596723	0.343256	0.173842	0.86199	0.992226	Tigger5b:TcMar-Tigger:DNA
Zaphod3:hAT-Tip100:DNA	0.907315	-0.150189	0.870611	-0.172509	0.863037	0.992226	Zaphod3:hAT-Tip100:DNA
L1ME3C:L1:LINE	0.98808	0.230885	1.339	0.172432	0.863098	0.992226	L1ME3C:L1:LINE
MTE2a:ERVL-MaLR:LTR	265.786	0.0304104	0.176476	0.17232	0.863186	0.992226	MTE2a:ERVL-MaLR:LTR
MER67B:ERV1:LTR	1.39631	0.1315	0.764646	0.171975	0.863457	0.992226	MER67B:ERV1:LTR
Cheshire:hAT-Charlie:DNA	21.8441	-0.0423412	0.246251	-0.171943	0.863482	0.992226	Cheshire:hAT-Charlie:DNA
RLTR13D5:ERVK:LTR	31.1243	-0.0370281	0.216691	-0.170879	0.864319	0.992226	RLTR13D5:ERVK:LTR
L1MB5:L1:LINE	66.3192	0.0358763	0.211828	0.169365	0.86551	0.992278	L1MB5:L1:LINE
L1M7:L1:LINE	1.73268	-0.124492	0.744522	-0.167211	0.867204	0.992301	L1M7:L1:LINE
MLTR73:ERV1:LTR	8.25139	0.0675663	0.404721	0.166945	0.867413	0.992301	MLTR73:ERV1:LTR
IAPEY4_I-int:ERVK:LTR	11.2234	0.0602308	0.366531	0.164327	0.869474	0.992548	IAPEY4_I-int:ERVK:LTR
L1Md_T:L1:LINE	228.598	-0.030785	0.188161	-0.16361	0.870038	0.992548	L1Md_T:L1:LINE
ERVB5_1-LTR_MM:ERVK:LTR	2.15881	-0.12284	0.764124	-0.16076	0.872283	0.99367	ERVB5_1-LTR_MM:ERVK:LTR
MER92-int:ERV1:LTR	5.65998	0.068741	0.430767	0.159578	0.873213	0.99367	MER92-int:ERV1:LTR
L1MB4:L1:LINE	25.9611	-0.0326117	0.205612	-0.158608	0.873978	0.99367	L1MB4:L1:LINE
RLTR12BD_Mm:ERVK:LTR	31.6468	-0.035241	0.222998	-0.158033	0.874431	0.99367	RLTR12BD_Mm:ERVK:LTR
MLT1J:ERVL-MaLR:LTR	25.6214	0.0353327	0.224822	0.157159	0.87512	0.99367	MLT1J:ERVL-MaLR:LTR
RLTR13C2:ERVK:LTR	9.22504	-0.054631	0.348179	-0.156905	0.87532	0.99367	RLTR13C2:ERVK:LTR
MLT1E1:ERVL-MaLR:LTR	3.18399	-0.0845903	0.539258	-0.156864	0.875352	0.99367	MLT1E1:ERVL-MaLR:LTR
MER104:TcMar-Tc2:DNA	1.94216	0.11235	0.731731	0.153539	0.877973	0.99367	MER104:TcMar-Tc2:DNA
B4:B4:SINE	767.411	-0.0145171	0.0949085	-0.152959	0.878431	0.99367	B4:B4:SINE
L1M6:L1:LINE	1.62183	0.129437	0.85732	0.150979	0.879993	0.99367	L1M6:L1:LINE
MER106A:hAT-Charlie:DNA	1.06906	-0.130973	0.874554	-0.149759	0.880954	0.99367	MER106A:hAT-Charlie:DNA
RMER5:ERV1:LTR	113.675	-0.0223051	0.149625	-0.149073	0.881496	0.99367	RMER5:ERV1:LTR
IAPLTR3:ERVK:LTR	7.23794	0.0528603	0.355801	0.148567	0.881895	0.99367	IAPLTR3:ERVK:LTR
MTE-int:ERVL-MaLR:LTR	71.4692	0.019965	0.135463	0.147383	0.88283	0.993884	MTE-int:ERVL-MaLR:LTR
RLTR19A:ERVK:LTR	1.54644	0.114967	0.802135	0.143326	0.886033	0.994238	RLTR19A:ERVK:LTR
MER57E1:ERV1:LTR	1.06436	-0.124244	0.876671	-0.141723	0.887299	0.994238	MER57E1:ERV1:LTR
ORR1C1-int:ERVL-MaLR:LTR	19.0422	0.0339035	0.241717	0.140261	0.888454	0.994238	ORR1C1-int:ERVL-MaLR:LTR
MER5A1:hAT-Charlie:DNA	28.275	-0.031914	0.228427	-0.139712	0.888888	0.994238	MER5A1:hAT-Charlie:DNA
MT2B:ERVL:LTR	6209.5	0.0179164	0.134424	0.133282	0.89397	0.994238	MT2B:ERVL:LTR
RLTR44C:ERVK:LTR	8.09943	-0.071778	0.540503	-0.132799	0.894353	0.994238	RLTR44C:ERVK:LTR
MER96B:hAT-Tip100:DNA	10.0787	-0.0730316	0.55836	-0.130797	0.895936	0.994384	MER96B:hAT-Tip100:DNA
RLTR13F:ERVK:LTR	2.76015	-0.0892598	0.684583	-0.130386	0.896261	0.994384	RLTR13F:ERVK:LTR
Eulor6D:DNA:DNA?	1.86368	-0.10135	0.78422	-0.129236	0.897171	0.994384	Eulor6D:DNA:DNA?
Lx8b:L1:LINE	147.274	-0.0242555	0.192285	-0.126143	0.899618	0.994384	Lx8b:L1:LINE
RLTR19C:ERVK:LTR	10.2608	-0.0350793	0.283903	-0.123561	0.901663	0.994384	RLTR19C:ERVK:LTR
B1F2:Alu:SINE	336.974	0.0134789	0.110601	0.12187	0.903002	0.994384	B1F2:Alu:SINE
MLT1A0:ERVL-MaLR:LTR	48.4468	-0.023497	0.195248	-0.120344	0.90421	0.994384	MLT1A0:ERVL-MaLR:LTR
LTR48B:ERV1:LTR	1.07323	-0.0957213	0.801475	-0.119431	0.904934	0.994384	LTR48B:ERV1:LTR
MER92B:ERV1:LTR	6.08885	0.0431071	0.366528	0.117609	0.906377	0.994384	MER92B:ERV1:LTR
RLTR26B_MM:ERVK:LTR	5.54191	-0.0602782	0.5247	-0.114881	0.908539	0.994582	RLTR26B_MM:ERVK:LTR
Tigger15a:TcMar-Tigger:DNA	2.57026	0.0807664	0.723293	0.111665	0.911089	0.994582	Tigger15a:TcMar-Tigger:DNA
RLTR10B:ERVK:LTR	30.2035	-0.03706	0.336864	-0.110015	0.912398	0.994583	RLTR10B:ERVK:LTR
MLT1O:ERVL-MaLR:LTR	6.97325	0.048632	0.454562	0.106987	0.9148	0.994583	MLT1O:ERVL-MaLR:LTR
HAL1b:L1:LINE	3.22239	0.0550251	0.523829	0.105044	0.916341	0.995121	HAL1b:L1:LINE
MER58A:hAT-Charlie:DNA	33.8442	-0.0175355	0.171401	-0.102307	0.918513	0.995286	MER58A:hAT-Charlie:DNA
RLTR18-int:ERVK:LTR	5.91097	-0.0459044	0.46185	-0.0993925	0.920827	0.995286	RLTR18-int:ERVK:LTR
MER102b:hAT-Charlie:DNA	7.7023	0.0398274	0.405983	0.0981011	0.921852	0.995286	MER102b:hAT-Charlie:DNA
LTRIS_Mm:ERV1:LTR	12.1246	0.0325676	0.341825	0.0952757	0.924096	0.995862	LTRIS_Mm:ERV1:LTR
RLTR40:ERVK:LTR	29.9831	-0.0189511	0.201316	-0.0941359	0.925001	0.995945	RLTR40:ERVK:LTR
MER91A:hAT-Tip100:DNA	2.3959	-0.0631879	0.682708	-0.0925549	0.926257	0.996062	MER91A:hAT-Tip100:DNA
L4_B_Mam:RTE-X:LINE	1.13783	-0.0871554	0.946329	-0.0920984	0.92662	0.996062	L4_B_Mam:RTE-X:LINE
L1M4:L1:LINE	128.462	0.0134153	0.154368	0.0869051	0.930747	0.99629	L1M4:L1:LINE
ETnERV-int:ERVK:LTR	48.7261	0.0221307	0.25769	0.0858811	0.931561	0.99629	ETnERV-int:ERVK:LTR
MIRb:MIR:SINE	360.903	0.0103597	0.122923	0.084278	0.932835	0.99629	MIRb:MIR:SINE
MER90a:ERV1:LTR	3.29662	0.041319	0.49409	0.0836264	0.933353	0.99629	MER90a:ERV1:LTR
MER89:ERV1:LTR	144.747	0.0163881	0.197802	0.0828513	0.93397	0.99629	MER89:ERV1:LTR
LTR72_RN:ERV1:LTR	9.73442	0.0269616	0.327215	0.0823973	0.934331	0.99629	LTR72_RN:ERV1:LTR
MER102c:hAT-Charlie:DNA	3.493	-0.0426467	0.52701	-0.0809219	0.935504	0.99629	MER102c:hAT-Charlie:DNA
Charlie24:hAT-Charlie:DNA	3.23172	0.0449092	0.565748	0.0793802	0.93673	0.99629	Charlie24:hAT-Charlie:DNA
MERVL_2A-int:ERVL:LTR	398.79	0.0142496	0.180043	0.0791455	0.936917	0.99629	MERVL_2A-int:ERVL:LTR
MamTip2:hAT-Tip100:DNA	4.96943	-0.039626	0.501251	-0.0790542	0.93699	0.99629	MamTip2:hAT-Tip100:DNA
MERV1_I-int:ERV1:LTR	38.7907	-0.0175775	0.237627	-0.0739709	0.941034	0.996656	MERV1_I-int:ERV1:LTR
IAPEY4_LTR:ERVK:LTR	2.22799	0.0420393	0.577872	0.0727485	0.942006	0.996751	IAPEY4_LTR:ERVK:LTR
Kanga2_a:TcMar-Tc2:DNA	1.3591	0.0572571	0.81587	0.0701792	0.944051	0.996751	Kanga2_a:TcMar-Tc2:DNA
RLTR19:ERVK:LTR	46.6869	0.0136627	0.197732	0.0690969	0.944912	0.996751	RLTR19:ERVK:LTR
ERVL-int:ERVL:LTR	4.21227	-0.0312202	0.455947	-0.0684733	0.945409	0.996751	ERVL-int:ERVL:LTR
L1M8:L1:LINE	1.7159	-0.0565555	0.829081	-0.0682147	0.945615	0.996751	L1M8:L1:LINE
RLTR13C1:ERVK:LTR	3.91094	0.037921	0.58	0.065381	0.947871	0.996832	RLTR13C1:ERVK:LTR
RLTR13A2:ERVK:LTR	3.33427	0.0349192	0.553574	0.0630796	0.949703	0.997047	RLTR13A2:ERVK:LTR
RLTR20B4_MM:ERVK:LTR	4.96118	-0.0317177	0.523551	-0.0605819	0.951692	0.997047	RLTR20B4_MM:ERVK:LTR
LTRIS_Mus:ERV1:LTR	87.3671	-0.00930325	0.155686	-0.0597567	0.952349	0.997047	LTRIS_Mus:ERV1:LTR
RLTR9C:ERVK:LTR	5.04152	0.0222688	0.385529	0.0577618	0.953938	0.997047	RLTR9C:ERVK:LTR
MTA_Mm-int:ERVL-MaLR:LTR	7588.07	0.00801883	0.14289	0.0561189	0.955247	0.997047	MTA_Mm-int:ERVL-MaLR:LTR
Tigger13a:TcMar-Tigger:DNA	5.85882	-0.0199357	0.365014	-0.0546164	0.956444	0.997047	Tigger13a:TcMar-Tigger:DNA
ERVB7_1-LTR_MM:ERVK:LTR	79.9423	0.015167	0.279142	0.0543343	0.956669	0.997047	ERVB7_1-LTR_MM:ERVK:LTR
RLTR44D:ERVK:LTR	4.75946	-0.0314158	0.579152	-0.0542445	0.95674	0.997047	RLTR44D:ERVK:LTR
Lx9:L1:LINE	246.922	0.00961699	0.178542	0.0538639	0.957044	0.997181	Lx9:L1:LINE
Tigger2b:TcMar-Tigger:DNA	1.75039	0.0437024	0.816403	0.0535304	0.957309	0.997398	Tigger2b:TcMar-Tigger:DNA
FAM:Alu:SINE	1.88275	-0.0389937	0.732296	-0.0532486	0.957534	0.997454	FAM:Alu:SINE
PB1D7:Alu:SINE	718.832	-0.00489688	0.093706	-0.0522579	0.958323	0.997666	PB1D7:Alu:SINE
Charlie17b:hAT-Charlie:DNA	1.57357	-0.0344049	0.68736	-0.0500536	0.96008	0.997805	Charlie17b:hAT-Charlie:DNA
ERVB3_1-LTR_MM:ERVK:LTR	3.44427	-0.0226808	0.490441	-0.0462458	0.963114	0.998394	ERVB3_1-LTR_MM:ERVK:LTR
MERVL-int:ERVL:LTR	18584.1	-0.0086385	0.20307	-0.0425394	0.966069	0.998406	MERVL-int:ERVL:LTR
RLTR6-int:ERV1:LTR	87.0908	-0.00721356	0.169887	-0.042461	0.966131	0.998406	RLTR6-int:ERV1:LTR
RLTR44B:ERVK:LTR	15.3394	-0.0137893	0.335718	-0.041074	0.967237	0.998406	RLTR44B:ERVK:LTR
RLTR44E:ERVK:LTR	17.6542	-0.0109684	0.284652	-0.0385326	0.969263	0.998406	RLTR44E:ERVK:LTR
Zaphod:hAT-Tip100:DNA	1.89743	0.0214449	0.556759	0.0385174	0.969275	0.998406	Zaphod:hAT-Tip100:DNA
Charlie1a:hAT-Charlie:DNA	29.8893	0.008349	0.220218	0.0379125	0.969757	0.998406	Charlie1a:hAT-Charlie:DNA
MER20B:hAT-Charlie:DNA	4.22423	-0.0148041	0.410026	-0.0361053	0.971198	0.998406	MER20B:hAT-Charlie:DNA
Lx2:L1:LINE	147.224	-0.00605109	0.172195	-0.035141	0.971967	0.998406	Lx2:L1:LINE
MLT1J2:ERVL-MaLR:LTR	6.405	-0.0131277	0.378326	-0.0346995	0.972319	0.998406	MLT1J2:ERVL-MaLR:LTR
BGLII_B2:ERVK:LTR	5.10248	0.014379	0.455143	0.0315923	0.974797	0.998858	BGLII_B2:ERVK:LTR
LTR33C:ERVL:LTR	1.6227	-0.0242564	0.801687	-0.0302567	0.975862	0.998964	LTR33C:ERVL:LTR
RLTR13D4:ERVK:LTR	1.41679	0.0223847	0.814991	0.0274662	0.978088	0.998994	RLTR13D4:ERVK:LTR
MERVK26-int:ERVK:LTR	40.9217	0.00467279	0.225759	0.0206982	0.983486	0.99905	MERVK26-int:ERVK:LTR
L1MA8:L1:LINE	20.6811	0.0052815	0.255909	0.0206382	0.983534	0.99905	L1MA8:L1:LINE
Charlie1:hAT-Charlie:DNA	7.02127	-0.00791744	0.413352	-0.0191542	0.984718	0.999081	Charlie1:hAT-Charlie:DNA
MER112:hAT-Charlie:DNA	2.23307	0.0119726	0.668078	0.017921	0.985702	0.999081	MER112:hAT-Charlie:DNA
RLTR4_MM-int:ERV1:LTR	76.7578	-0.00435804	0.247311	-0.0176217	0.985941	0.999081	RLTR4_MM-int:ERV1:LTR
MER63B:hAT-Blackjack:DNA	6.4991	-0.00538714	0.396468	-0.0135878	0.989159	0.999688	MER63B:hAT-Blackjack:DNA
L1MB3:L1:LINE	47.2274	0.00278365	0.205663	0.013535	0.989201	0.999688	L1MB3:L1:LINE
FordPrefect:hAT-Tip100:DNA	1.31688	0.00690477	0.714944	0.00965778	0.992294	0.999992	FordPrefect:hAT-Tip100:DNA
MURVY-LTR:ERV1:LTR	25.1596	0.00240247	0.249846	0.00961581	0.992328	0.999992	MURVY-LTR:ERV1:LTR
RLTR30C_MM:ERV1:LTR	1.22073	0.00817256	0.893825	0.00914336	0.992705	0.999992	RLTR30C_MM:ERV1:LTR
L1MD:L1:LINE	33.2072	-0.00198911	0.24235	-0.00820757	0.993451	0.999992	L1MD:L1:LINE
L1MC:L1:LINE	29.6349	0.00175444	0.231811	0.0075684	0.993961	0.999992	L1MC:L1:LINE
Tigger17c:TcMar-Tigger:DNA	5.6646	-0.00222848	0.385175	-0.00578562	0.995384	0.999992	Tigger17c:TcMar-Tigger:DNA
MER57C2:ERV1:LTR	65.8851	-0.00125881	0.240247	-0.00523965	0.995819	0.999992	MER57C2:ERV1:LTR
Lx8:L1:LINE	475.854	-0.000622226	0.154149	-0.00403653	0.996779	0.999992	Lx8:L1:LINE
MTEa:ERVL-MaLR:LTR	216.255	-0.000530559	0.146464	-0.00362244	0.99711	0.999992	MTEa:ERVL-MaLR:LTR

## Sheet: TEs_TBP_LOF
TE_id	baseMean	log2FoldChange	lfcSE	stat	pvalue	padj	TE
RLTR9E:ERVK:LTR	168.327	-2.99289	0.327279	-9.14477	5.97561196906774e-20	2.29905094629093e-17	RLTR9E:ERVK:LTR
ORR1A4-int:ERVL-MaLR:LTR	369.809	-2.34729	0.284062	-8.26331	1.41682683552895e-16	2.1376374881043e-14	ORR1A4-int:ERVL-MaLR:LTR
ORR1A1	5155.96	-2.17805	0.283586	-7.68038	1.58614954577775e-14	1.26428089738455e-12	ORR1A1
ERVB7_1-LTR_MM:ERVK:LTR	57.8814	-2.37538	0.331587	-7.16367	7.85447373148292e-13	4.071315862411e-11	ERVB7_1-LTR_MM:ERVK:LTR
RLTRETN_Mm:ERVK:LTR	223.388	-2.49976	0.355751	-7.0267	2.11472877805297e-12	9.63199107588656e-11	RLTRETN_Mm:ERVK:LTR
ORR1A1-int:ERVL-MaLR:LTR	2392.2	-2.28502	0.331834	-6.88603	5.7371855866011e-12	2.30277819578113e-10	ORR1A1-int:ERVL-MaLR:LTR
RLTR9D:ERVK:LTR	70.1325	-2.48045	0.367059	-6.75763	1.40269379506614e-11	4.9900462629532e-10	RLTR9D:ERVK:LTR
B1_Mm:Alu:SINE	3194.71	-2.29801	0.371035	-6.19352	5.88351103472549e-10	1.3030087741126e-08	B1_Mm:Alu:SINE
MurSatRep1:MurSatRep1:Unknown	259.886	-1.60042	0.258601	-6.18877	6.06343995107202e-10	1.33759801949367e-08	MurSatRep1:MurSatRep1:Unknown
B1_Mus2:Alu:SINE	5209.17	-2.134	0.345428	-6.17785	6.49824423585387e-10	1.42421959918883e-08	B1_Mus2:Alu:SINE
ORR1A2:ERVL-MaLR:LTR	3072.14	-1.5671	0.254655	-6.1538	7.56474498171648e-10	1.61604375096138e-08	ORR1A2:ERVL-MaLR:LTR
PB1D9:Alu:SINE	864.329	-1.7078	0.28287	-6.03738	1.56636061749494e-09	3.06701757988754e-08	PB1D9:Alu:SINE
ORR1A2-int:ERVL-MaLR:LTR	1736.79	-1.89656	0.314338	-6.03352	1.60428672583287e-09	3.11266758695994e-08	ORR1A2-int:ERVL-MaLR:LTR
B1_Mur4:Alu:SINE	1433.44	-1.77033	0.29683	-5.96412	2.45953636312911e-09	4.5671698312259e-08	B1_Mur4:Alu:SINE
ORR1B1-int:ERVL-MaLR:LTR	183.461	-1.77458	0.302488	-5.86662	4.4477026208083e-09	7.77299926631905e-08	ORR1B1-int:ERVL-MaLR:LTR
RLTR12A:ERVK:LTR	19.0301	-2.15421	0.373319	-5.77041	7.90788807043629e-09	1.2702233138235e-07	RLTR12A:ERVK:LTR
ORR1C2-int:ERVL-MaLR:LTR	31.1833	-1.87035	0.330355	-5.66163	1.4994170384095e-08	2.24024306941147e-07	ORR1C2-int:ERVL-MaLR:LTR
MER96B:hAT-Tip100:DNA	15.381	-5.8883	1.04316	-5.64469	1.65483481263779e-08	2.44221822392606e-07	MER96B:hAT-Tip100:DNA
B1_Mur1:Alu:SINE	978.518	-1.62477	0.292525	-5.55427	2.78771212219759e-08	3.87072797377936e-07	B1_Mur1:Alu:SINE
PB1D7:Alu:SINE	565.533	-1.57339	0.283584	-5.54825	2.88549003864605e-08	3.99336696748903e-07	PB1D7:Alu:SINE
ID4_:ID:SINE	262.896	-1.63301	0.295961	-5.51765	3.43555659964839e-08	4.64432283366869e-07	ID4_:ID:SINE
RLTR11A:ERVK:LTR	80.2523	-1.67569	0.306073	-5.4748	4.38005690966848e-08	5.84630344862385e-07	RLTR11A:ERVK:LTR
L1MCb:L1:LINE	21.6508	-2.99545	0.551317	-5.43325	5.53357661268469e-08	7.17623772840721e-07	L1MCb:L1:LINE
RLTR18:ERVK:LTR	17.494	-2.56309	0.47204	-5.42982	5.64124116133122e-08	7.29905766800728e-07	RLTR18:ERVK:LTR
B1_Mur3:Alu:SINE	824.637	-1.46359	0.271433	-5.39207	6.96518304241576e-08	8.7203539850311e-07	B1_Mur3:Alu:SINE
ORR1A0	8594.2	-1.5872	0.295297	-5.37493	7.66117303880616e-08	9.44263326110477e-07	ORR1A0
L1MB5:L1:LINE	74.5063	-1.91387	0.359604	-5.32217	1.02538365571485e-07	1.22538423014636e-06	L1MB5:L1:LINE
B1_Mus1:Alu:SINE	6333.67	-1.8228	0.342992	-5.31441	1.07003121636662e-07	1.26709092460849e-06	B1_Mus1:Alu:SINE
RLTR9D2:ERVK:LTR	13.0158	-2.99521	0.563844	-5.31212	1.08355706048986e-07	1.28131191099774e-06	RLTR9D2:ERVK:LTR
ORR1A0-int:ERVL-MaLR:LTR	3799.33	-1.82386	0.345634	-5.27686	1.31413937067677e-07	1.51063449562558e-06	ORR1A0-int:ERVL-MaLR:LTR
MRLTR33:ERVK:LTR	10.4385	-2.36704	0.449802	-5.2624	1.42183550971391e-07	1.62448792719037e-06	MRLTR33:ERVK:LTR
PB1D10:Alu:SINE	933.239	-1.47557	0.282242	-5.22802	1.71337386934039e-07	1.90602973298972e-06	PB1D10:Alu:SINE
PB1:Alu:SINE	224.575	-1.52804	0.296081	-5.16088	2.45786147737758e-07	2.60885321888985e-06	PB1:Alu:SINE
L1MA7:L1:LINE	30.2472	-2.26704	0.447342	-5.06779	4.02455884700069e-07	4.01221211779455e-06	L1MA7:L1:LINE
B1F:Alu:SINE	683.997	-1.44072	0.285896	-5.03932	4.67194994306808e-07	4.57396350741393e-06	B1F:Alu:SINE
MER3:hAT-Charlie:DNA	21.4512	-2.42181	0.484035	-5.00337	5.63355021253605e-07	5.38437395313542e-06	MER3:hAT-Charlie:DNA
L1M5:L1:LINE	111.867	-1.60077	0.320202	-4.99924	5.75569046670528e-07	5.47633206680101e-06	L1M5:L1:LINE
ID_B1:B4:SINE	2057.7	-1.40717	0.285035	-4.93685	7.93950918168423e-07	7.33124733071585e-06	ID_B1:B4:SINE
RLTR41B:ERV1:LTR	5.25253	-4.14873	0.843563	-4.91811	8.73853649086553e-07	7.99912186471537e-06	RLTR41B:ERV1:LTR
B1F1:Alu:SINE	319.904	-1.48173	0.301381	-4.91647	8.81167357889123e-07	8.05298324154159e-06	B1F1:Alu:SINE
L1M3e:L1:LINE	16.3523	-2.44736	0.504955	-4.84668	1.25546268980287e-06	1.10898110466748e-05	L1M3e:L1:LINE
PB1D11:Alu:SINE	294.085	-1.51006	0.312396	-4.8338	1.33952920255704e-06	1.16794149108377e-05	PB1D11:Alu:SINE
RLTR12D:ERVK:LTR	20.2642	-2.28818	0.477129	-4.79573	1.62086156906513e-06	1.38539801689745e-05	RLTR12D:ERVK:LTR
RSINE1:B4:SINE	1501.45	-1.35364	0.282686	-4.78849	1.68041755388712e-06	1.42979334469207e-05	RSINE1:B4:SINE
RLTR48A:ERV1:LTR	62.1643	-1.54998	0.323897	-4.78541	1.70640432832694e-06	1.4504436790779e-05	RLTR48A:ERV1:LTR
RMER30:hAT-Charlie:DNA	30.3386	-1.60705	0.338612	-4.74598	2.07500404667199e-06	1.72471315202475e-05	RMER30:hAT-Charlie:DNA
ORR1C2:ERVL-MaLR:LTR	203.626	-1.30565	0.279073	-4.67854	2.88931417784093e-06	2.315013322767e-05	ORR1C2:ERVL-MaLR:LTR
RLTR30B_MM:ERV1:LTR	4.94519	-3.57512	0.76486	-4.67422	2.95077241168053e-06	2.35754856797058e-05	RLTR30B_MM:ERV1:LTR
RMER6B:ERVK:LTR	93.4802	-1.51156	0.328213	-4.60542	4.11631799645143e-06	3.17904668665614e-05	RMER6B:ERVK:LTR
RLTR13B1:ERVK:LTR	22.3301	-2.39692	0.52378	-4.57619	4.73519892802608e-06	3.60917417617432e-05	RLTR13B1:ERVK:LTR
RLTR17C_Mm:ERVK:LTR	3.04644	-4.22778	0.926215	-4.56458	5.00502858189426e-06	3.77904258162865e-05	RLTR17C_Mm:ERVK:LTR
MLTR31A_MM:ERVK:LTR	24.5075	-1.8188	0.40076	-4.53836	5.66933224465052e-06	4.23520673165803e-05	MLTR31A_MM:ERVK:LTR
RLTR45:ERVK:LTR	123.571	-1.77212	0.391709	-4.52406	6.06650328847107e-06	4.49810322810813e-05	RLTR45:ERVK:LTR
MER21-int:ERVL:LTR	22.6069	-2.52381	0.559361	-4.51195	6.4235005718681e-06	4.72959968032362e-05	MER21-int:ERVL:LTR
L2a:L2:LINE	254.607	-1.32091	0.293062	-4.50727	6.56655317791459e-06	4.81813354756408e-05	L2a:L2:LINE
MT2B:ERVL:LTR	4512.7	-1.25526	0.280271	-4.47873	7.50881636037613e-06	5.42703074669101e-05	MT2B:ERVL:LTR
B3:B2:SINE	2503.24	-1.35408	0.304576	-4.44579	8.75675782001741e-06	6.20686634407106e-05	B3:B2:SINE
RMER16B2:ERVK:LTR	13.5902	-2.12022	0.47874	-4.42875	9.47793240059248e-06	6.65384718343215e-05	RMER16B2:ERVK:LTR
MIR3:MIR:SINE	137.604	-1.18338	0.269046	-4.39845	1.09029232316427e-05	7.49847768694744e-05	MIR3:MIR:SINE
ID4:ID:SINE	221.922	-1.41558	0.323123	-4.38094	1.1816786241959e-05	8.06136673058632e-05	ID4:ID:SINE
B4:B4:SINE	746.077	-1.1835	0.272062	-4.35012	1.36064647999424e-05	9.14634746761706e-05	B4:B4:SINE
ORR1A3-int:ERVL-MaLR:LTR	351.955	-1.32484	0.306461	-4.32304	1.53893491541068e-05	0.00010214	ORR1A3-int:ERVL-MaLR:LTR
MERV1_LTR:ERV1:LTR	379.807	-1.37588	0.319574	-4.30535	1.66724078070094e-05	0.000109794	MERV1_LTR:ERV1:LTR
L1MB2:L1:LINE	50.0528	-1.70359	0.396376	-4.29791	1.724181081349e-05	0.000113146	L1MB2:L1:LINE
ERV3-16A3_I-int:ERVL:LTR	10.6965	-2.10103	0.489737	-4.29011	1.78584529185926e-05	0.000116785	ERV3-16A3_I-int:ERVL:LTR
RLTR13B2:ERVK:LTR	35.1341	-1.91896	0.44858	-4.27785	1.88706080686619e-05	0.000122833	RLTR13B2:ERVK:LTR
ORR1E-int:ERVL-MaLR:LTR	22.433	-1.68558	0.394419	-4.27358	1.9236280764851e-05	0.000124877	ORR1E-int:ERVL-MaLR:LTR
RLTR12B:ERVK:LTR	29.2053	-1.64293	0.384955	-4.26784	1.9737489968942e-05	0.000127787	RLTR12B:ERVK:LTR
L1MA9:L1:LINE	28.67	-1.47906	0.34666	-4.26662	1.98457911689962e-05	0.00012839	L1MA9:L1:LINE
MMETn-int:ERVK:LTR	62.0591	-1.55751	0.367784	-4.23486	2.28692979095254e-05	0.000145224	MMETn-int:ERVK:LTR
MER21C:ERVL:LTR	30.1871	-1.7651	0.419134	-4.2113	2.53904093339523e-05	0.000159556	MER21C:ERVL:LTR
B4A:B4:SINE	1203.86	-1.16771	0.278685	-4.19009	2.78849900306606e-05	0.000173555	B4A:B4:SINE
RLTR31D_MM:ERVK:LTR	62.3123	-1.34866	0.332305	-4.05848	4.93928531350737e-05	0.000286818	RLTR31D_MM:ERVK:LTR
MYSERV-int:ERVK:LTR	25.8435	-1.67346	0.412985	-4.0521	5.07609010945478e-05	0.000293652	MYSERV-int:ERVK:LTR
MLTR31E_MM:ERVK:LTR	2.34101	-3.90425	0.963549	-4.05195	5.07929781154812e-05	0.000293737	MLTR31E_MM:ERVK:LTR
MER92-int:ERV1:LTR	6.3412	-2.37355	0.590874	-4.01702	5.89378488871583e-05	0.000336691	MER92-int:ERV1:LTR
L1ME3:L1:LINE	9.64792	-1.79803	0.44836	-4.01024	6.06571171672958e-05	0.000346045	L1ME3:L1:LINE
ORR1A3:ERVL-MaLR:LTR	223.523	-1.10159	0.275841	-3.99357	6.50863040827083e-05	0.000367099	ORR1A3:ERVL-MaLR:LTR
L1MA5:L1:LINE	29.4648	-1.75991	0.44203	-3.98142	6.85047965416803e-05	0.000384455	L1MA5:L1:LINE
MER31B:ERV1:LTR	19.9754	-1.93291	0.489855	-3.94588	7.95071253686619e-05	0.000437626	MER31B:ERV1:LTR
Tigger19a:TcMar-Tigger:DNA	9.27734	-1.96423	0.50294	-3.90549	9.40328669999953e-05	0.000508958	Tigger19a:TcMar-Tigger:DNA
RLTR11C_MM:ERVK:LTR	33.1013	-1.29713	0.333325	-3.8915	9.96268049472958e-05	0.000535974	RLTR11C_MM:ERVK:LTR
MLT1D:ERVL-MaLR:LTR	78.699	-1.12096	0.289081	-3.87768	0.000105458	0.000563222	MLT1D:ERVL-MaLR:LTR
L1MEf:L1:LINE	29.4904	-1.5716	0.405862	-3.87226	0.00010783	0.000574615	L1MEf:L1:LINE
LTR79:ERVL:LTR	11.5811	-1.96609	0.508433	-3.86696	0.000110199	0.000585762	LTR79:ERVL:LTR
RLTR19-int:ERVK:LTR	61.9566	-1.27774	0.33164	-3.8528	0.000116776	0.000616558	RLTR19-int:ERVK:LTR
ORR1C1:ERVL-MaLR:LTR	169.874	-1.10212	0.287751	-3.83013	0.000128076	0.000667523	ORR1C1:ERVL-MaLR:LTR
L1M4:L1:LINE	131.023	-1.35602	0.358469	-3.78282	0.000155063	0.000789946	L1M4:L1:LINE
RLTR33:ERVK:LTR	48.6823	-1.47034	0.389272	-3.77716	0.000158627	0.000804225	RLTR33:ERVK:LTR
MLT1O:ERVL-MaLR:LTR	11.8759	-2.1293	0.563981	-3.77548	0.000159697	0.000809165	MLT1O:ERVL-MaLR:LTR
MT2C_Mm	25985.7	-1.03352	0.274668	-3.76279	0.000168027	0.000845541	MT2C_Mm
RMER6A:ERVK:LTR	664.461	-1.12051	0.298939	-3.74828	0.00017805	0.000890142	RMER6A:ERVK:LTR
RLTR15:ERVK:LTR	67.3535	-1.20982	0.323536	-3.73937	0.000184482	0.000916876	RLTR15:ERVK:LTR
RLTR25A:ERVK:LTR	42.5201	-1.39737	0.373825	-3.73803	0.000185469	0.000920426	RLTR25A:ERVK:LTR
RMER6BA:ERVK:LTR	43.8437	-1.21613	0.326007	-3.73038	0.000191194	0.000945782	RMER6BA:ERVK:LTR
RLTR13D3A1:ERVK:LTR	10.8546	-1.711	0.459477	-3.7238	0.000196244	0.000968777	RLTR13D3A1:ERVK:LTR
MLTR25A:ERVK:LTR	48.4417	-1.22306	0.329688	-3.70975	0.000207463	0.00101792	MLTR25A:ERVK:LTR
RLTR11A2:ERVK:LTR	67.9345	-1.17928	0.318847	-3.69858	0.000216813	0.00105704	RLTR11A2:ERVK:LTR
L2:L2:LINE	222.244	-1.01881	0.276614	-3.68317	0.000230355	0.00111311	L2:L2:LINE
RLTR20C2_MM:ERVK:LTR	18.3108	-1.40856	0.384542	-3.66296	0.000249321	0.00119383	RLTR20C2_MM:ERVK:LTR
URR1A:hAT-Charlie:DNA	115.846	-1.22092	0.33356	-3.66026	0.000251962	0.00120375	URR1A:hAT-Charlie:DNA
RLTR19:ERVK:LTR	49.4916	-1.54719	0.425011	-3.64036	0.00027226	0.00129304	RLTR19:ERVK:LTR
RLTR19B:ERVK:LTR	6.49392	-2.01274	0.554811	-3.6278	0.000285845	0.00134772	RLTR19B:ERVK:LTR
ORR1G:ERVL-MaLR:LTR	47.9109	-1.20384	0.332253	-3.62325	0.000290926	0.00136862	ORR1G:ERVL-MaLR:LTR
L1MB3:L1:LINE	55.7513	-1.21639	0.335869	-3.62163	0.000292752	0.00137567	L1MB3:L1:LINE
LTR16B2:ERVL:LTR	6.13603	-2.12668	0.58875	-3.6122	0.000303612	0.00142235	LTR16B2:ERVL:LTR
MER20:hAT-Charlie:DNA	42.7887	-1.22669	0.340638	-3.60114	0.00031682	0.00147768	MER20:hAT-Charlie:DNA
MER45B:hAT-Tip100:DNA	8.57054	-1.84621	0.512726	-3.60077	0.000317278	0.00147804	MER45B:hAT-Tip100:DNA
B1_Mur2:Alu:SINE	898.596	-1.02913	0.285942	-3.59908	0.000319349	0.00148455	B1_Mur2:Alu:SINE
ORR1F:ERVL-MaLR:LTR	300.186	-0.955483	0.266121	-3.59041	0.000330159	0.0015289	ORR1F:ERVL-MaLR:LTR
RMER13A1:ERVK:LTR	16.953	-1.49129	0.415562	-3.58862	0.000332439	0.00153653	RMER13A1:ERVK:LTR
ERVL-B4-int:ERVL:LTR	33.6723	-1.14972	0.323372	-3.55543	0.000377368	0.00171696	ERVL-B4-int:ERVL:LTR
MLTR14:ERV1:LTR	98.7945	-1.01119	0.284516	-3.55408	0.000379303	0.00172344	MLTR14:ERV1:LTR
HAL1:L1:LINE	48.549	-1.11806	0.319641	-3.49785	0.000469033	0.0020786	HAL1:L1:LINE
RMER15:ERVL:LTR	310.153	-0.893395	0.255942	-3.49061	0.000481918	0.0021279	RMER15:ERVL:LTR
ID2:ID:SINE	48.4092	-1.25493	0.359576	-3.49003	0.000482965	0.00213146	ID2:ID:SINE
RLTR16B_MM:ERVK:LTR	21.099	-1.11778	0.320425	-3.48844	0.000485848	0.00214077	RLTR16B_MM:ERVK:LTR
MTEb:ERVL-MaLR:LTR	105.744	-0.93901	0.271245	-3.46185	0.000536474	0.00233815	MTEb:ERVL-MaLR:LTR
IMPB_01:Satellite:Satellite	100.173	-1.42753	0.41472	-3.44217	0.000577075	0.0024946	IMPB_01:Satellite:Satellite
L1MEg:L1:LINE	20.785	-1.52751	0.446218	-3.42323	0.000618813	0.00265939	L1MEg:L1:LINE
L1MC2:L1:LINE	22.2209	-1.43327	0.419483	-3.41674	0.000633761	0.00271672	L1MC2:L1:LINE
RMER6C:ERVK:LTR	118.462	-1.02871	0.302334	-3.40255	0.000667608	0.00284091	RMER6C:ERVK:LTR
MIRb:MIR:SINE	325.95	-0.997966	0.294033	-3.39406	0.00068864	0.00291864	MIRb:MIR:SINE
MYSERV6-int:ERVK:LTR	82.8432	-0.966191	0.285766	-3.38105	0.000722093	0.00303908	MYSERV6-int:ERVK:LTR
RMER5:ERV1:LTR	100.347	-1.05063	0.311359	-3.37434	0.000739921	0.00310114	RMER5:ERV1:LTR
MT2A:ERVL:LTR	246.819	-0.823225	0.243967	-3.37433	0.000739958	0.00310114	MT2A:ERVL:LTR
MER58A:hAT-Charlie:DNA	30.4744	-1.45737	0.434666	-3.35285	0.000799853	0.00333068	MER58A:hAT-Charlie:DNA
Charlie17b:hAT-Charlie:DNA	1.77647	-3.39851	1.01401	-3.35155	0.000803599	0.00334463	Charlie17b:hAT-Charlie:DNA
L1ME2z:L1:LINE	15.4819	-1.71901	0.512942	-3.35128	0.000804386	0.00334626	L1ME2z:L1:LINE
LTRIS4:ERV1:LTR	3.04813	-2.58907	0.777066	-3.33186	0.000862691	0.0035625	LTRIS4:ERV1:LTR
L1ME3G:L1:LINE	4.08726	-2.365	0.711114	-3.32577	0.000881742	0.00363318	L1ME3G:L1:LINE
L1MA4:L1:LINE	39.4005	-1.20692	0.364215	-3.31375	0.000920522	0.00377915	L1MA4:L1:LINE
L1M4a1:L1:LINE	4.63589	-2.09671	0.632877	-3.31298	0.00092308	0.00378873	L1M4a1:L1:LINE
L1M3:L1:LINE	42.2664	-1.11792	0.33777	-3.30971	0.000933923	0.00382951	L1M3:L1:LINE
MIR:MIR:SINE	283.542	-1.00385	0.304154	-3.30047	0.000965226	0.00394066	MIR:MIR:SINE
MLTR25C:ERVK:LTR	6.22321	-1.90801	0.578178	-3.30004	0.00096671	0.00394362	MLTR25C:ERVK:LTR
MLTR18D_MM:ERVK:LTR	6.1919	-2.00551	0.610514	-3.28495	0.00102002	0.00413638	MLTR18D_MM:ERVK:LTR
Tigger7:TcMar-Tigger:DNA	46.2993	-1.24256	0.379226	-3.27655	0.00105082	0.00424093	Tigger7:TcMar-Tigger:DNA
RLTR1B:ERV1:LTR	384.155	-0.811171	0.247698	-3.27484	0.0010572	0.00426364	RLTR1B:ERV1:LTR
RLTR44E:ERVK:LTR	9.61924	-1.77716	0.542751	-3.27436	0.00105901	0.00426989	RLTR44E:ERVK:LTR
L1MC4a:L1:LINE	28.582	-1.21667	0.371815	-3.27226	0.00106692	0.00429976	L1MC4a:L1:LINE
MER44D:TcMar-Tigger:DNA	5.05489	-2.09288	0.643773	-3.25096	0.00115015	0.00459569	MER44D:TcMar-Tigger:DNA
RMER10B:ERVL:LTR	47.5848	-1.10744	0.340774	-3.24978	0.00115495	0.00461117	RMER10B:ERVL:LTR
RMER1B:RMER1B:Other	215.792	-0.791269	0.244628	-3.23457	0.00121825	0.00483011	RMER1B:RMER1B:Other
L1ME3B:L1:LINE	9.53094	-1.86199	0.576304	-3.23091	0.00123397	0.00488316	L1ME3B:L1:LINE
MLTR11B:ERVK:LTR	45.9128	-1.18347	0.367085	-3.22396	0.0012643	0.00498348	MLTR11B:ERVK:LTR
RMER16A2:ERVK:LTR	7.11704	-1.87561	0.585067	-3.20581	0.00134682	0.00526942	RMER16A2:ERVK:LTR
LTR41B:ERVL:LTR	2.98685	-2.59308	0.810603	-3.19895	0.00137928	0.00537898	LTR41B:ERVL:LTR
Cheshire:hAT-Charlie:DNA	14.6226	-1.38116	0.432452	-3.1938	0.00140415	0.00546463	Cheshire:hAT-Charlie:DNA
YREP_Mm:YREP_Mm:Unknown	23.3089	-1.31063	0.411176	-3.18751	0.00143505	0.00557458	YREP_Mm:YREP_Mm:Unknown
RMER6D:ERVK:LTR	28.8325	-1.21054	0.379848	-3.18691	0.00143803	0.00558104	RMER6D:ERVK:LTR
ORR1D1:ERVL-MaLR:LTR	372.548	-1.04159	0.328636	-3.16944	0.00152731	0.00587892	ORR1D1:ERVL-MaLR:LTR
MLT1F1:ERVL-MaLR:LTR	21.8936	-1.13685	0.359875	-3.15902	0.001583	0.00605605	MLT1F1:ERVL-MaLR:LTR
RLTR28:ERVL:LTR	32.2417	-1.00132	0.317554	-3.15324	0.00161469	0.00615916	RLTR28:ERVL:LTR
IAP1-MM_LTR:ERVK:LTR	29.7348	-1.31637	0.417522	-3.15281	0.00161709	0.00616691	IAP1-MM_LTR:ERVK:LTR
ID:ID:SINE	90.9419	-0.928693	0.295449	-3.14332	0.00167041	0.00634974	ID:ID:SINE
L1MB7:L1:LINE	75.2821	-1.00792	0.321323	-3.13678	0.00170816	0.00647475	L1MB7:L1:LINE
ERVB4_2-LTR_MM:ERVK:LTR	102.736	-1.47994	0.47322	-3.12739	0.00176368	0.00665832	ERVB4_2-LTR_MM:ERVK:LTR
ORR1D2:ERVL-MaLR:LTR	248.058	-0.796502	0.254953	-3.12411	0.00178341	0.00672531	ORR1D2:ERVL-MaLR:LTR
Charlie1a:hAT-Charlie:DNA	29.6255	-1.26825	0.406016	-3.12365	0.00178621	0.00673436	Charlie1a:hAT-Charlie:DNA
RLTR22_Mur:ERVK:LTR	25.8362	-1.05055	0.338083	-3.10738	0.00188753	0.00708128	RLTR22_Mur:ERVK:LTR
Tigger13a:TcMar-Tigger:DNA	6.0113	-1.76189	0.567385	-3.10528	0.00190099	0.00712577	Tigger13a:TcMar-Tigger:DNA
RMER16B3:ERVK:LTR	2.14156	-3.27735	1.05909	-3.0945	0.00197142	0.00735225	RMER16B3:ERVK:LTR
L1MC3:L1:LINE	43.1613	-1.14129	0.370354	-3.08162	0.00205875	0.00763078	L1MC3:L1:LINE
B3A	1837.4	-0.961372	0.312372	-3.07765	0.00208642	0.0077184	B3A
L1MA8:L1:LINE	23.2566	-1.34613	0.437566	-3.0764	0.00209514	0.00774021	L1MA8:L1:LINE
MLT2C2:ERVL:LTR	4.31195	-2.04995	0.668735	-3.06542	0.00217367	0.00799885	MLT2C2:ERVL:LTR
RLTR12B2:ERVK:LTR	10.2958	-1.52657	0.49845	-3.06263	0.00219403	0.00806146	RLTR12B2:ERVK:LTR
L1MC5:L1:LINE	27.015	-1.24136	0.407649	-3.04517	0.00232549	0.00847081	L1MC5:L1:LINE
MER21B:ERVL:LTR	29.5538	-1.12368	0.371564	-3.02419	0.00249302	0.00899958	MER21B:ERVL:LTR
L1ME4a:L1:LINE	10.0026	-1.50206	0.496914	-3.02278	0.00250466	0.00903197	L1ME4a:L1:LINE
ORR1B2-int:ERVL-MaLR:LTR	52.2937	-1.01865	0.337653	-3.01687	0.00255401	0.00918443	ORR1B2-int:ERVL-MaLR:LTR
RLTR18B:ERVK:LTR	17.5616	-1.39138	0.461884	-3.0124	0.0025919	0.00930485	RLTR18B:ERVK:LTR
RLTR20B5_MM:ERVK:LTR	9.6847	-1.52988	0.509483	-3.00281	0.002675	0.00956255	RLTR20B5_MM:ERVK:LTR
MTEb-int:ERVL-MaLR:LTR	7.97751	-1.53957	0.514634	-2.99158	0.00277542	0.00987555	MTEb-int:ERVL-MaLR:LTR
RLTR13G:ERVK:LTR	8.89162	-1.58929	0.53397	-2.97636	0.00291689	0.0103224	RLTR13G:ERVK:LTR
MLT-int:ERVL-MaLR:LTR	10.2324	-1.53989	0.517616	-2.97496	0.00293025	0.0103632	MLT-int:ERVL-MaLR:LTR
L1MEd:L1:LINE	41.1462	-1.48022	0.497885	-2.97301	0.00294896	0.0104225	L1MEd:L1:LINE
MLT1N2:ERVL-MaLR:LTR	6.55733	-1.58949	0.534651	-2.97295	0.00294948	0.0104225	MLT1N2:ERVL-MaLR:LTR
MTE-int:ERVL-MaLR:LTR	66.0718	-0.982124	0.33062	-2.97055	0.00297262	0.0104911	MTE-int:ERVL-MaLR:LTR
L1MB8:L1:LINE	72.4976	-1.15881	0.390218	-2.96964	0.00298148	0.0105158	L1MB8:L1:LINE
RLTR42-int:ERVK:LTR	34.7863	-1.12706	0.379591	-2.96915	0.00298627	0.0105286	RLTR42-int:ERVK:LTR
L1MC4:L1:LINE	56.07	-1.1673	0.393145	-2.96914	0.00298637	0.0105286	L1MC4:L1:LINE
RMER16-int:ERVK:LTR	71.5449	-0.833018	0.280629	-2.9684	0.00299359	0.0105497	RMER16-int:ERVK:LTR
MER2:TcMar-Tigger:DNA	61.6721	-0.990495	0.334151	-2.96421	0.00303457	0.010676	MER2:TcMar-Tigger:DNA
RLTR1C:ERV1:LTR	17.3558	-1.28863	0.434737	-2.96416	0.00303512	0.010676	RLTR1C:ERV1:LTR
L3:CR1:LINE	72.0922	-0.92614	0.313278	-2.95629	0.00311365	0.0109113	L3:CR1:LINE
RLTR20A3_MM:ERVK:LTR	11.984	-1.58253	0.537194	-2.94592	0.00321999	0.0112144	RLTR20A3_MM:ERVK:LTR
RMER10A:ERVL:LTR	117.778	-0.939766	0.319735	-2.9392	0.0032906	0.0114342	RMER10A:ERVL:LTR
RLTR9C:ERVK:LTR	4.19097	-2.02179	0.689296	-2.93312	0.00335575	0.0116414	RLTR9C:ERVK:LTR
MTEa:ERVL-MaLR:LTR	205.756	-0.775894	0.264647	-2.93181	0.0033699	0.0116849	MTEa:ERVL-MaLR:LTR
RLTR4_MM-int:ERV1:LTR	78.671	-1.05281	0.359187	-2.9311	0.0033776	0.0117052	RLTR4_MM-int:ERV1:LTR
ORR1D-int:ERVL-MaLR:LTR	9.20375	-1.3905	0.474492	-2.93051	0.00338404	0.0117228	ORR1D-int:ERVL-MaLR:LTR
L2c:L2:LINE	126.168	-0.875227	0.29868	-2.93031	0.0033862	0.0117254	L2c:L2:LINE
B1F2:Alu:SINE	381.19	-0.910059	0.31225	-2.91452	0.00356238	0.0122626	B1F2:Alu:SINE
RLTR31M:ERVK:LTR	15.8174	-1.65755	0.571061	-2.90259	0.00370096	0.0126828	RLTR31M:ERVK:LTR
LTR48:ERV1:LTR	5.52268	-1.95606	0.67512	-2.89735	0.0037633	0.0128781	LTR48:ERV1:LTR
RLTR30D2_MM:ERV1:LTR	17.315	-1.27029	0.439246	-2.89198	0.00382824	0.0130845	RLTR30D2_MM:ERV1:LTR
L1ME3A:L1:LINE	12.1806	-1.49805	0.51963	-2.88291	0.00394018	0.0134317	L1ME3A:L1:LINE
RLTR20C1_MM:ERVK:LTR	17.3653	-1.20806	0.419131	-2.8823	0.00394788	0.0134526	RLTR20C1_MM:ERVK:LTR
MLT1H-int:ERVL-MaLR:LTR	4.8174	-2.22346	0.773165	-2.87578	0.00403025	0.0136836	MLT1H-int:ERVL-MaLR:LTR
MER5B:hAT-Charlie:DNA	33.7257	-0.868281	0.301998	-2.87512	0.00403878	0.0137098	MER5B:hAT-Charlie:DNA
RMER15-int:ERVL:LTR	41.2623	-0.882304	0.307261	-2.87151	0.00408516	0.0138561	RMER15-int:ERVL:LTR
MMERVK9C_I-int:ERVK:LTR	51.3123	-0.907209	0.316182	-2.86926	0.00411427	0.0139436	MMERVK9C_I-int:ERVK:LTR
MLT1A1:ERVL-MaLR:LTR	57.8632	-0.986801	0.345377	-2.85717	0.00427431	0.0144109	MLT1A1:ERVL-MaLR:LTR
MERV1_I-int:ERV1:LTR	30.0625	-1.09706	0.384991	-2.84957	0.00437785	0.0147218	MERV1_I-int:ERV1:LTR
MER119:hAT-Charlie:DNA	3.12178	-2.3396	0.821835	-2.8468	0.00441616	0.0148447	MER119:hAT-Charlie:DNA
IAPLTR1a_Mm:ERVK:LTR	149.209	-1.10335	0.387835	-2.8449	0.00444249	0.0149184	IAPLTR1a_Mm:ERVK:LTR
L1ME1:L1:LINE	46.4618	-1.05533	0.373158	-2.8281	0.00468252	0.0155973	L1ME1:L1:LINE
MLT1A:ERVL-MaLR:LTR	33.5785	-0.999537	0.353589	-2.82684	0.00470104	0.0156528	MLT1A:ERVL-MaLR:LTR
Kanga2_a:TcMar-Tc2:DNA	1.88733	-3.00808	1.06514	-2.82412	0.00474111	0.0157645	Kanga2_a:TcMar-Tc2:DNA
L1MEa:L1:LINE	1.38592	-3.09981	1.10264	-2.81126	0.00493485	0.0163092	L1MEa:L1:LINE
L1M2:L1:LINE	264.473	-1.00123	0.356504	-2.80845	0.00497801	0.0164326	L1M2:L1:LINE
RMER19B2:ERVK:LTR	55.2688	-0.842072	0.300449	-2.80271	0.00506749	0.0166954	RMER19B2:ERVK:LTR
MTE2b:ERVL-MaLR:LTR	218.145	-0.739312	0.2657	-2.78251	0.00539399	0.0176438	MTE2b:ERVL-MaLR:LTR
L2b:L2:LINE	100.44	-0.775861	0.279609	-2.77481	0.00552345	0.0180115	L2b:L2:LINE
L4_C_Mam:RTE-X:LINE	3.22622	-2.0004	0.721283	-2.77339	0.0055475	0.0180794	L4_C_Mam:RTE-X:LINE
MLT2B3:ERVL:LTR	13.2566	-1.32005	0.477401	-2.76508	0.00569097	0.0184721	MLT2B3:ERVL:LTR
MLTR31D_MM:ERVK:LTR	16.4504	-1.11855	0.405532	-2.75823	0.00581147	0.0188019	MLTR31D_MM:ERVK:LTR
RLTR4_Mm:ERV1:LTR	24.2224	-0.931658	0.338805	-2.74983	0.00596257	0.0192539	RLTR4_Mm:ERV1:LTR
ORR1B2:ERVL-MaLR:LTR	232.086	-0.720271	0.263801	-2.73036	0.00632656	0.0202397	ORR1B2:ERVL-MaLR:LTR
MLT1F:ERVL-MaLR:LTR	19.9231	-1.01971	0.374715	-2.7213	0.00650251	0.0207163	MLT1F:ERVL-MaLR:LTR
RMER17B2:ERVK:LTR	11.0837	-1.0226	0.376258	-2.71782	0.00657134	0.0209119	RMER17B2:ERVK:LTR
Charlie6:hAT-Charlie:DNA	13.7844	-1.35825	0.500093	-2.716	0.00660762	0.0210116	Charlie6:hAT-Charlie:DNA
Lx5c:L1:LINE	188.458	-0.914314	0.337172	-2.71171	0.00669365	0.0212292	Lx5c:L1:LINE
RMER17D2:ERVK:LTR	21.5302	-1.19989	0.445373	-2.69413	0.00705717	0.0222295	RMER17D2:ERVK:LTR
RLTR13C2:ERVK:LTR	16.4504	-1.26945	0.476493	-2.66415	0.00771842	0.0240682	RLTR13C2:ERVK:LTR
Lx6:L1:LINE	213.301	-0.878883	0.330055	-2.66284	0.00774852	0.0241487	Lx6:L1:LINE
RMER12:ERVK:LTR	24.5596	-1.07032	0.402334	-2.66028	0.00780763	0.0243195	RMER12:ERVK:LTR
ZP3AR:Satellite:Satellite	58.2762	-0.924217	0.348061	-2.65533	0.00792307	0.0246473	ZP3AR:Satellite:Satellite
LTR16A:ERVL:LTR	15.0144	-1.12089	0.42236	-2.65387	0.00795755	0.0247409	LTR16A:ERVL:LTR
RLTR31B2:ERVK:LTR	31.339	-0.920504	0.347379	-2.64985	0.00805269	0.0249999	RLTR31B2:ERVK:LTR
L1_Rod:L1:LINE	90.073	-0.897722	0.338806	-2.64966	0.00805725	0.0250064	L1_Rod:L1:LINE
FordPrefect:hAT-Tip100:DNA	2.62101	-2.3813	0.898725	-2.64964	0.00805775	0.0250064	FordPrefect:hAT-Tip100:DNA
ERVB3_1-I_MM-int:ERVK:LTR	3.92626	-1.90793	0.720254	-2.64897	0.00807369	0.0250375	ERVB3_1-I_MM-int:ERVK:LTR
ERVB4_1C-LTR_Mm:ERVK:LTR	8.42174	-1.41836	0.535824	-2.64705	0.00811965	0.0251615	ERVB4_1C-LTR_Mm:ERVK:LTR
MamGypLTR3:Gypsy:LTR	1.27415	-2.97109	1.13465	-2.6185	0.00883173	0.0270556	MamGypLTR3:Gypsy:LTR
RMER20A:ERVK:LTR	16.776	-1.11764	0.429045	-2.60494	0.00918912	0.0279881	RMER20A:ERVK:LTR
Charlie4a:hAT-Charlie:DNA	7.37699	-1.34739	0.520125	-2.59051	0.00958334	0.0289984	Charlie4a:hAT-Charlie:DNA
ERVB4_1B-LTR_MM:ERVK:LTR	14.1746	-1.08081	0.417558	-2.58842	0.00964181	0.0291446	ERVB4_1B-LTR_MM:ERVK:LTR
ETnERV3-int:ERVK:LTR	41.9899	-0.909721	0.353052	-2.57673	0.00997391	0.030048	ETnERV3-int:ERVK:LTR
MMERGLN-int:ERV1:LTR	79.0293	-0.753089	0.293718	-2.56399	0.0103476	0.0310243	MMERGLN-int:ERV1:LTR
URR1B:hAT-Charlie:DNA	186.823	-0.676192	0.264229	-2.55912	0.0104938	0.0314015	URR1B:hAT-Charlie:DNA
Lx4B:L1:LINE	72.4661	-0.926668	0.363385	-2.5501	0.0107693	0.032095	Lx4B:L1:LINE
RMER16_Mm:ERVK:LTR	21.4023	-0.984424	0.386991	-2.54379	0.0109657	0.0325729	RMER16_Mm:ERVK:LTR
L1MC:L1:LINE	35.6793	-0.903728	0.355748	-2.54036	0.0110738	0.0328578	L1MC:L1:LINE
Charlie19a:hAT-Charlie:DNA	1.24041	-2.83484	1.12063	-2.52969	0.0114164	0.0337085	Charlie19a:hAT-Charlie:DNA
LTRIS_Mm:ERV1:LTR	11.3	-1.4613	0.57837	-2.52659	0.0115176	0.0339836	LTRIS_Mm:ERV1:LTR
MER94:hAT-Blackjack:DNA	7.36961	-1.25983	0.500491	-2.51718	0.0118297	0.0347529	MER94:hAT-Blackjack:DNA
IAPLTR2_Mm:ERVK:LTR	109.252	-0.810911	0.323119	-2.50964	0.0120855	0.0353997	IAPLTR2_Mm:ERVK:LTR
L1_Mur3:L1:LINE	258.916	-0.778408	0.311519	-2.49875	0.0124631	0.0363232	L1_Mur3:L1:LINE
MIRc:MIR:SINE	208.97	-0.771279	0.308681	-2.49863	0.0124676	0.03633	MIRc:MIR:SINE
RLTR24B_MM:ERV1:LTR	6.32966	-1.52282	0.611611	-2.48984	0.0127799	0.0370929	RLTR24B_MM:ERV1:LTR
Lx8:L1:LINE	499.056	-0.722584	0.291414	-2.47958	0.0131537	0.0380405	Lx8:L1:LINE
MER115:hAT-Tip100:DNA	3.82631	-1.85356	0.747962	-2.47815	0.0132066	0.0381609	MER115:hAT-Tip100:DNA
MLT1M:ERVL-MaLR:LTR	2.43222	-2.02977	0.819171	-2.47783	0.0132183	0.0381686	MLT1M:ERVL-MaLR:LTR
IAPLTR2b:ERVK:LTR	84.5702	-0.704414	0.284512	-2.47587	0.0132912	0.0383464	IAPLTR2b:ERVK:LTR
MLT1G:ERVL-MaLR:LTR	5.42022	-1.87562	0.758214	-2.47374	0.0133708	0.0385366	MLT1G:ERVL-MaLR:LTR
MER45C:hAT-Tip100:DNA	1.42126	-3.08616	1.25641	-2.45633	0.0140362	0.0401601	MER45C:hAT-Tip100:DNA
Eulor6D:DNA:DNA?	2.09276	2.68501	1.09654	2.44861	0.0143409	0.0408932	Eulor6D:DNA:DNA?
RMER19C:ERVK:LTR	74.9384	-0.685078	0.279959	-2.44707	0.0144025	0.0410133	RMER19C:ERVK:LTR
Charlie4z:hAT-Charlie:DNA	4.59861	-1.78	0.728463	-2.4435	0.0145457	0.0413724	Charlie4z:hAT-Charlie:DNA
MLT1E1:ERVL-MaLR:LTR	2.94742	-1.66965	0.683874	-2.44147	0.0146277	0.0415707	MLT1E1:ERVL-MaLR:LTR
RLTR22_Mus:ERVK:LTR	12.9803	-1.25497	0.51582	-2.43295	0.0149762	0.0424184	RLTR22_Mus:ERVK:LTR
RCHARR1:hAT-Charlie:DNA	117.851	-0.778265	0.320286	-2.42991	0.0151027	0.0427572	RCHARR1:hAT-Charlie:DNA
ORR1B1:ERVL-MaLR:LTR	838.336	-0.658013	0.271757	-2.42133	0.0154638	0.0435948	ORR1B1:ERVL-MaLR:LTR
CYRA11_Mm:Y-chromosome:Unknown	4.06222	-1.55158	0.641668	-2.41803	0.0156046	0.0439039	CYRA11_Mm:Y-chromosome:Unknown
Lx2A:L1:LINE	20.1393	-1.08639	0.449973	-2.41434	0.0157638	0.0442854	Lx2A:L1:LINE
B2_Mm2:B2:SINE	18844	-1.04674	0.433981	-2.41196	0.0158672	0.0445092	B2_Mm2:B2:SINE
ORR1E:ERVL-MaLR:LTR	200.415	-0.653999	0.272732	-2.39795	0.016487	0.0459883	ORR1E:ERVL-MaLR:LTR
MLT1G1:ERVL-MaLR:LTR	6.38388	-1.61251	0.67276	-2.39685	0.0165365	0.0461111	MLT1G1:ERVL-MaLR:LTR
BGLII_A:ERVK:LTR	7.26325	-1.52904	0.643582	-2.37583	0.0175094	0.0485436	BGLII_A:ERVK:LTR
MER103C:hAT-Charlie:DNA	8.56662	-1.3722	0.577611	-2.37565	0.0175182	0.04856	MER103C:hAT-Charlie:DNA
L1VL2:L1:LINE	96.5817	-0.787693	0.331795	-2.37404	0.0175948	0.0487406	L1VL2:L1:LINE
L1MC5a:L1:LINE	15.9169	-0.941003	0.396424	-2.37373	0.0176094	0.0487649	L1MC5a:L1:LINE
MMSAT4:Satellite:Satellite	224.836	-0.697968	0.294208	-2.37236	0.0176748	0.048906	MMSAT4:Satellite:Satellite
MER57C2:ERV1:LTR	31.3547	-1.06111	0.448974	-2.36341	0.0181077	0.0498913	MER57C2:ERV1:LTR
Lx2A1:L1:LINE	42.6199	-0.675479	0.28585	-2.36305	0.0181253	0.0499208	Lx2A1:L1:LINE
L1MB4:L1:LINE	28.654	-0.913694	0.386907	-2.36153	0.0181996	0.0500873	L1MB4:L1:LINE
Lx4A:L1:LINE	148.964	-0.77172	0.327084	-2.35939	0.0183048	0.0503196	Lx4A:L1:LINE
MER33:hAT-Charlie:DNA	23.418	-0.996598	0.423554	-2.35294	0.0186255	0.0509855	MER33:hAT-Charlie:DNA
MER77:ERVL:LTR	8.10377	-1.17035	0.49765	-2.35175	0.0186853	0.0511326	MER77:ERVL:LTR
MLTR18B_MM:ERVK:LTR	19.5941	-0.901338	0.386049	-2.33477	0.0195553	0.0531605	MLTR18B_MM:ERVK:LTR
RLTR30:ERV1:LTR	4.62521	-1.60432	0.687342	-2.33409	0.0195909	0.0532316	RLTR30:ERV1:LTR
LTR65:ERV1:LTR	1.84941	-2.68734	1.1544	-2.32792	0.0199166	0.0539756	LTR65:ERV1:LTR
Charlie5:hAT-Charlie:DNA	8.9897	-1.18708	0.510851	-2.32372	0.0201405	0.0544765	Charlie5:hAT-Charlie:DNA
RMER17B:ERVK:LTR	54.64	-0.761627	0.327857	-2.32304	0.0201768	0.0545531	RMER17B:ERVK:LTR
L1MD:L1:LINE	36.9399	-0.903213	0.389061	-2.32152	0.0202589	0.0547385	L1MD:L1:LINE
MER77B:ERVL:LTR	3.96756	-1.86812	0.809842	-2.30677	0.0210676	0.0565438	MER77B:ERVL:LTR
ERVB7_2B-LTR_MM:ERVK:LTR	58.431	-0.798982	0.34754	-2.29896	0.021507	0.0575768	ERVB7_2B-LTR_MM:ERVK:LTR
MurERV4-int:ERVK:LTR	40.3682	-0.975223	0.424407	-2.29785	0.0215703	0.0577281	MurERV4-int:ERVK:LTR
MLT1L:ERVL-MaLR:LTR	10.5387	-1.22974	0.535751	-2.29536	0.0217123	0.0580344	MLT1L:ERVL-MaLR:LTR
RMER17C:ERVK:LTR	99.6305	-0.725272	0.316083	-2.29456	0.0217582	0.0581387	RMER17C:ERVK:LTR
MURVY-int:ERV1:LTR	4.68313	-1.48608	0.649789	-2.28701	0.0221952	0.0591101	MURVY-int:ERV1:LTR
L1_Mus4:L1:LINE	94.8165	-0.848114	0.37104	-2.28578	0.0222674	0.0592185	L1_Mus4:L1:LINE
MLT2B4:ERVL:LTR	8.11071	-1.081	0.473222	-2.28434	0.0223518	0.059415	MLT2B4:ERVL:LTR
MLT1J2:ERVL-MaLR:LTR	6.60321	-1.2788	0.561222	-2.2786	0.0226909	0.0601932	MLT1J2:ERVL-MaLR:LTR
L1ME2:L1:LINE	14.4196	-1.07906	0.473616	-2.27834	0.0227062	0.0602149	L1ME2:L1:LINE
MuLV-int:ERV1:LTR	31.3385	-0.832166	0.367359	-2.26527	0.0234964	0.0618542	MuLV-int:ERV1:LTR
RLTR1:ERV1:LTR	2.85329	-1.65949	0.734428	-2.25957	0.023848	0.0626023	RLTR1:ERV1:LTR
MLTR31FA_MM:ERVK:LTR	24.3784	-0.892366	0.395144	-2.25833	0.023925	0.0627577	MLTR31FA_MM:ERVK:LTR
HAL1ME:L1:LINE	7.56888	-1.173	0.519582	-2.25759	0.0239714	0.06285	HAL1ME:L1:LINE
RMER20C_Mm:ERVK:LTR	25.5883	-0.829895	0.367889	-2.25583	0.0240811	0.0630985	RMER20C_Mm:ERVK:LTR
RLTR18-int:ERVK:LTR	6.62918	-1.49219	0.663144	-2.25018	0.0244376	0.0639433	RLTR18-int:ERVK:LTR
HAL1b:L1:LINE	3.15327	-1.6096	0.71835	-2.24068	0.0250465	0.0653242	HAL1b:L1:LINE
Lx8b:L1:LINE	171.58	-0.722246	0.322889	-2.23682	0.0252979	0.0658647	Lx8b:L1:LINE
RLTR6_Mm:ERV1:LTR	80.211	-0.771767	0.345556	-2.23341	0.025522	0.0663392	RLTR6_Mm:ERV1:LTR
MLT1E2:ERVL-MaLR:LTR	33.6981	0.753517	0.337945	2.22971	0.025767	0.0668833	MLT1E2:ERVL-MaLR:LTR
L1_Mus1:L1:LINE	256.651	-0.776665	0.349225	-2.22397	0.0261506	0.0677959	L1_Mus1:L1:LINE
Lx2B:L1:LINE	74.6866	-0.834011	0.376067	-2.21772	0.0265739	0.0687244	Lx2B:L1:LINE
MER2B:TcMar-Tigger:DNA	7.84673	-1.08649	0.490139	-2.21669	0.026644	0.0688743	MER2B:TcMar-Tigger:DNA
RMER17C2:ERVK:LTR	19.9173	-0.905868	0.408775	-2.21606	0.0266877	0.068966	RMER17C2:ERVK:LTR
MLT1A0:ERVL-MaLR:LTR	51.6957	-0.709498	0.320237	-2.21554	0.0267232	0.0690366	MLT1A0:ERVL-MaLR:LTR
RMER1A:RMER1A:Other	144.646	-0.687482	0.310602	-2.21339	0.026871	0.0693759	RMER1A:RMER1A:Other
RLTR30D_MM:ERV1:LTR	2.88907	-1.82636	0.826113	-2.21079	0.0270504	0.0698178	RLTR30D_MM:ERV1:LTR
RLTR9A2:ERVK:LTR	1.76492	-2.14231	0.974013	-2.19947	0.0278444	0.0714199	RLTR9A2:ERVK:LTR
IAPLTR1_Mm:ERVK:LTR	402.479	-0.914082	0.41668	-2.19373	0.028255	0.0722938	IAPLTR1_Mm:ERVK:LTR
RLTR1B-int:ERV1:LTR	87.8679	-0.657782	0.300287	-2.19051	0.0284873	0.0728039	RLTR1B-int:ERV1:LTR
L1M3b:L1:LINE	2.19563	-2.33959	1.06813	-2.19036	0.0284983	0.0728207	L1M3b:L1:LINE
Charlie2b:hAT-Charlie:DNA	3.49904	-1.57424	0.719669	-2.18746	0.0287093	0.0733268	Charlie2b:hAT-Charlie:DNA
LTRIS4A:ERV1:LTR	3.13647	-1.74221	0.797073	-2.18576	0.028833	0.0736204	LTRIS4A:ERV1:LTR
MER74B:ERVL:LTR	2.68257	-2.03365	0.931741	-2.18263	0.0290632	0.0741185	MER74B:ERVL:LTR
MER44B:TcMar-Tigger:DNA	7.95061	-1.08217	0.500129	-2.16378	0.0304811	0.0773726	MER44B:TcMar-Tigger:DNA
MamRep1527:LTR:LTR	1.68336	-2.78668	1.28812	-2.16337	0.0305124	0.0774172	MamRep1527:LTR:LTR
RLTR21:ERVK:LTR	22.7925	-1.00033	0.463037	-2.16037	0.0307438	0.0778991	RLTR21:ERVK:LTR
RLTR30E_MM:ERV1:LTR	31.824	-0.779558	0.360894	-2.16008	0.0307667	0.0779453	RLTR30E_MM:ERV1:LTR
RLTR49:ERVK:LTR	55.1341	-0.994281	0.462609	-2.14929	0.0316115	0.0797153	RLTR49:ERVK:LTR
MTEa-int:ERVL-MaLR:LTR	17.1803	-1.09941	0.512449	-2.1454	0.031921	0.0803997	MTEa-int:ERVL-MaLR:LTR
L1M8:L1:LINE	1.2168	-2.81076	1.31031	-2.14511	0.0319441	0.0804458	L1M8:L1:LINE
ERVB5_1-I_MM-int:ERVK:LTR	3.91716	-1.29603	0.606043	-2.13851	0.0324756	0.0814807	ERVB5_1-I_MM-int:ERVK:LTR
ERVB7_2-LTR_MM:ERVK:LTR	25.9683	-0.760852	0.356884	-2.13193	0.0330126	0.0825951	ERVB7_2-LTR_MM:ERVK:LTR
RLTR20A4:ERVK:LTR	24.2068	-0.886565	0.416151	-2.13039	0.0331394	0.0828508	RLTR20A4:ERVK:LTR
L1M1:L1:LINE	2.7687	-1.67504	0.79178	-2.11554	0.0343838	0.0854564	L1M1:L1:LINE
Tigger5b:TcMar-Tigger:DNA	11.4485	-0.889472	0.422723	-2.10415	0.0353653	0.0875351	Tigger5b:TcMar-Tigger:DNA
Lx9:L1:LINE	300.59	-0.737	0.351201	-2.09851	0.03586	0.0884874	Lx9:L1:LINE
Charlie15a:hAT-Charlie:DNA	2.69075	-1.91308	0.912092	-2.09746	0.0359526	0.0886585	Charlie15a:hAT-Charlie:DNA
Charlie29a:hAT-Charlie:DNA	1.46464	-2.2017	1.05016	-2.09654	0.0360347	0.0888278	Charlie29a:hAT-Charlie:DNA
RLTR9B:ERVK:LTR	7.11776	-1.24812	0.596525	-2.09231	0.0364107	0.0895716	RLTR9B:ERVK:LTR
Charlie8:hAT-Charlie:DNA	3.69229	-1.4003	0.670195	-2.08939	0.0366724	0.0900497	Charlie8:hAT-Charlie:DNA
MER34B-int:ERV1:LTR	112.525	0.738258	0.35334	2.08937	0.0366743	0.0900497	MER34B-int:ERV1:LTR
RLTR48C:ERV1:LTR	4.60481	-1.21077	0.580629	-2.08528	0.037044	0.0907992	RLTR48C:ERV1:LTR
MT2B2:ERVL:LTR	6965.42	-0.69922	0.336187	-2.07985	0.0375389	0.0917062	MT2B2:ERVL:LTR
RLTR26_Mus:ERVK:LTR	32.2256	-0.602382	0.290299	-2.07504	0.037983	0.0925618	RLTR26_Mus:ERVK:LTR
ORR1A4:ERVL-MaLR:LTR	640.294	-0.589574	0.286927	-2.05479	0.0398994	0.0964553	ORR1A4:ERVL-MaLR:LTR
L1M4a2:L1:LINE	4.62131	-1.37449	0.668922	-2.05479	0.0398995	0.0964553	L1M4a2:L1:LINE
L1M4c:L1:LINE	17.1401	-0.9505	0.462682	-2.05433	0.0399442	0.0965217	L1M4c:L1:LINE
MER68B:ERVL:LTR	2.84241	-1.73421	0.844726	-2.05299	0.0400737	0.0967657	MER68B:ERVL:LTR
LTR16B:ERVL:LTR	2.12782	-2.02266	0.991205	-2.04061	0.0412893	0.0992189	LTR16B:ERVL:LTR
RLTR12E:ERVK:LTR	13.4442	-0.831013	0.407775	-2.03792	0.0415578	0.0997647	RLTR12E:ERVK:LTR
RLTR13B4:ERVK:LTR	3.95327	-1.39537	0.686399	-2.03289	0.0420636	0.100736	RLTR13B4:ERVK:LTR
RLTR25B:ERVK:LTR	46.8509	-0.849345	0.418903	-2.02754	0.0426069	0.101705	RLTR25B:ERVK:LTR
L1ME5:L1:LINE	1.54981	-2.01541	0.994319	-2.02692	0.0426704	0.101828	L1ME5:L1:LINE
L1_Mur2:L1:LINE	212.487	-0.67074	0.331081	-2.02591	0.0427738	0.102003	L1_Mur2:L1:LINE
RLTR14:ERV1:LTR	88.8565	-0.549099	0.273256	-2.00946	0.0444879	0.105303	RLTR14:ERV1:LTR
MLT1B:ERVL-MaLR:LTR	105.058	-0.544504	0.271693	-2.00411	0.0450582	0.106355	MLT1B:ERVL-MaLR:LTR
RLTR19C:ERVK:LTR	8.73639	-1.06921	0.534397	-2.00078	0.0454159	0.106984	RLTR19C:ERVK:LTR
Helitron3Na_Mam:Helitron:RC	4.54782	-1.43057	0.715574	-1.99919	0.0455881	0.107246	Helitron3Na_Mam:Helitron:RC
ORR1D1-int:ERVL-MaLR:LTR	31.9192	-0.721059	0.362398	-1.98969	0.0466251	0.109287	ORR1D1-int:ERVL-MaLR:LTR
Charlie12:hAT-Charlie:DNA	6.81761	-0.933525	0.469263	-1.98934	0.0466633	0.109337	Charlie12:hAT-Charlie:DNA
MER34A:ERV1:LTR	4.00538	-1.41188	0.709878	-1.98891	0.0467111	0.109431	MER34A:ERV1:LTR
Tigger6a:TcMar-Tigger:DNA	3.24405	-1.52053	0.764749	-1.98828	0.0467809	0.109534	Tigger6a:TcMar-Tigger:DNA
MER63A:hAT-Blackjack:DNA	2.59993	-1.83562	0.927362	-1.9794	0.0477705	0.111418	MER63A:hAT-Blackjack:DNA
Lx7:L1:LINE	318.372	-0.615978	0.311728	-1.97601	0.0481536	0.112157	Lx7:L1:LINE
MLTR31F_MM:ERVK:LTR	12.7151	-0.925598	0.468443	-1.9759	0.048166	0.11217	MLTR31F_MM:ERVK:LTR
RMER17D:ERVK:LTR	12.3935	-0.941925	0.476957	-1.97486	0.0482835	0.112367	RMER17D:ERVK:LTR
IAPEz-int:ERVK:LTR	221.666	-0.717589	0.3641	-1.97086	0.0487403	0.113165	IAPEz-int:ERVK:LTR
RLTR17B_Mm:ERVK:LTR	51.9814	-0.768562	0.390124	-1.97004	0.0488333	0.11335	RLTR17B_Mm:ERVK:LTR
BGLII_B:ERVK:LTR	45.1742	-0.598049	0.303922	-1.96777	0.0490945	0.113722	BGLII_B:ERVK:LTR
L1M4b:L1:LINE	21.5501	-0.878013	0.44661	-1.96595	0.0493043	0.114098	L1M4b:L1:LINE
L1MB1:L1:LINE	23.4289	-0.858806	0.436852	-1.96589	0.0493109	0.114098	L1MB1:L1:LINE
LTR10_RN:ERVK:LTR	8.3436	-1.02647	0.522167	-1.9658	0.0493223	0.114108	LTR10_RN:ERVK:LTR
L1MC1:L1:LINE	51.946	-0.666861	0.339713	-1.96301	0.0496448	0.114697	L1MC1:L1:LINE
RLTR1A2_MM:ERV1:LTR	10.7427	-1.03832	0.531788	-1.9525	0.0508785	0.117084	RLTR1A2_MM:ERV1:LTR
MER58C:hAT-Charlie:DNA	6.3189	-1.1388	0.584373	-1.94875	0.0513252	0.117919	MER58C:hAT-Charlie:DNA
L1MA6:L1:LINE	49.7513	-0.735607	0.377926	-1.94643	0.0516031	0.118509	L1MA6:L1:LINE
L1MA4A:L1:LINE	18.0952	-1.01965	0.5245	-1.94404	0.0518908	0.119121	L1MA4A:L1:LINE
RLTR16:ERVK:LTR	30.1056	-0.541314	0.278524	-1.94351	0.0519546	0.119219	RLTR16:ERVK:LTR
L1MD3:L1:LINE	16.9556	-0.886528	0.459159	-1.93076	0.0535122	0.121916	L1MD3:L1:LINE
MamRep137:TcMar-Tigger:DNA	2.36562	-1.57219	0.815159	-1.92869	0.0537689	0.122385	MamRep137:TcMar-Tigger:DNA
RLTR20B4_MM:ERVK:LTR	5.35421	-1.18085	0.616118	-1.9166	0.0552886	0.125203	RLTR20B4_MM:ERVK:LTR
RLTR16C_MM:ERVK:LTR	11.9443	-0.819993	0.429079	-1.91106	0.0559973	0.12652	RLTR16C_MM:ERVK:LTR
Lx:L1:LINE	247.927	-0.648333	0.33928	-1.91091	0.0560166	0.126547	Lx:L1:LINE
L1ME4b:L1:LINE	12.0426	-0.825892	0.433412	-1.90556	0.0567074	0.127767	L1ME4b:L1:LINE
Tigger20a:TcMar-Tigger:DNA	1.33475	-2.16973	1.13863	-1.90555	0.0567082	0.127767	Tigger20a:TcMar-Tigger:DNA
RLTR9A:ERVK:LTR	12.9926	-0.929786	0.488503	-1.90334	0.0569967	0.128281	RLTR9A:ERVK:LTR
RLTR40:ERVK:LTR	38.2627	-0.803072	0.422905	-1.89894	0.057572	0.129207	RLTR40:ERVK:LTR
IAPEy-int:ERVK:LTR	8.77399	1.15297	0.610109	1.88978	0.0587875	0.131488	IAPEy-int:ERVK:LTR
RMER17A2:ERVK:LTR	25.258	-0.716276	0.381193	-1.87904	0.0602395	0.134114	RMER17A2:ERVK:LTR
L1MA5A:L1:LINE	7.30651	-1.10949	0.593494	-1.86942	0.0615649	0.136579	L1MA5A:L1:LINE
MLTR32C_MM:ERVK:LTR	1.50513	-2.28085	1.22159	-1.86711	0.0618861	0.13713	MLTR32C_MM:ERVK:LTR
RLTR10B2:ERVK:LTR	117.806	0.583173	0.314319	1.85536	0.0635455	0.139926	RLTR10B2:ERVK:LTR
BGLII_B2:ERVK:LTR	3.82803	-1.3652	0.736238	-1.8543	0.0636966	0.140186	BGLII_B2:ERVK:LTR
RMER16B:ERVK:LTR	1.01569	-2.48784	1.34744	-1.84635	0.0648412	0.142094	RMER16B:ERVK:LTR
MER117:hAT-Charlie:DNA	2.27022	-1.89395	1.0273	-1.84361	0.0652401	0.142838	MER117:hAT-Charlie:DNA
ERVB2_1A-I_MM-int:ERVK:LTR	4.85575	-1.40995	0.770366	-1.83023	0.0672157	0.14633	ERVB2_1A-I_MM-int:ERVK:LTR
LTRIS3:ERV1:LTR	1.77978	-2.02996	1.11455	-1.82133	0.0685564	0.148827	LTRIS3:ERV1:LTR
Lx10:L1:LINE	52.1938	-0.714499	0.393116	-1.81753	0.0691363	0.14972	Lx10:L1:LINE
RLTR24:ERV1:LTR	27.8827	-0.774897	0.427467	-1.81277	0.069868	0.150956	RLTR24:ERV1:LTR
L1MEi:L1:LINE	2.36248	-1.50529	0.831637	-1.81003	0.0702911	0.151677	L1MEi:L1:LINE
MLT1H2:ERVL-MaLR:LTR	12.9119	-0.734351	0.407223	-1.80331	0.071339	0.153409	MLT1H2:ERVL-MaLR:LTR
RLTR5_Mm:ERV1:LTR	2.4011	-1.6671	0.926801	-1.79877	0.0720554	0.154733	RLTR5_Mm:ERV1:LTR
L1MCa:L1:LINE	26.5426	-0.748162	0.415964	-1.79862	0.0720784	0.154763	L1MCa:L1:LINE
RLTR20A:ERVK:LTR	5.33249	-1.21563	0.67979	-1.78824	0.0737372	0.157464	RLTR20A:ERVK:LTR
B2_Mm1t:B2:SINE	50903.1	-0.768441	0.430889	-1.78339	0.0745233	0.158902	B2_Mm1t:B2:SINE
RMER6-int:ERVK:LTR	9.8197	-0.91278	0.512377	-1.78146	0.0748368	0.15949	RMER6-int:ERVK:LTR
LTR41:ERVL:LTR	6.82849	-0.838888	0.471479	-1.77927	0.0751953	0.160072	LTR41:ERVL:LTR
RLTR31C_MM:ERVK:LTR	90.0044	-0.550155	0.310057	-1.77436	0.0760031	0.161425	RLTR31C_MM:ERVK:LTR
RLTR19A:ERVK:LTR	1.2027	-2.22542	1.25937	-1.7671	0.0772119	0.163541	RLTR19A:ERVK:LTR
RMER21A:ERV1:LTR	43.4491	-0.507168	0.287359	-1.76493	0.0775763	0.164127	RMER21A:ERV1:LTR
MusHAL1:L1:LINE	64.1507	-0.628295	0.356661	-1.7616	0.0781366	0.165044	MusHAL1:L1:LINE
MLT1J-int:ERVL-MaLR:LTR	4.61439	-1.15939	0.659349	-1.75839	0.0786807	0.165841	MLT1J-int:ERVL-MaLR:LTR
IAPLTR3:ERVK:LTR	8.25359	-0.897276	0.512315	-1.75142	0.0798742	0.167833	IAPLTR3:ERVK:LTR
RLTR28B:ERVL:LTR	3.80796	-1.1934	0.685122	-1.74188	0.081529	0.170631	RLTR28B:ERVL:LTR
RMER13A2:ERVK:LTR	26.2965	-0.69156	0.398993	-1.73326	0.0830488	0.173304	RMER13A2:ERVK:LTR
IAPEY4_LTR:ERVK:LTR	1.73852	-1.67289	0.973145	-1.71906	0.0856041	0.177904	IAPEY4_LTR:ERVK:LTR
MER44A:TcMar-Tigger:DNA	4.65594	-1.05431	0.61416	-1.71667	0.0860401	0.178547	MER44A:TcMar-Tigger:DNA
MER54A:ERVL:LTR	1.12369	-2.09198	1.2232	-1.71025	0.0872189	0.180527	MER54A:ERVL:LTR
B2_Mm1a	79821.1	-0.745669	0.43757	-1.70411	0.0883602	0.182376	B2_Mm1a
RMER2:ERV1:LTR	55.9338	-0.591958	0.347709	-1.70245	0.0886708	0.182926	RMER2:ERV1:LTR
LTR102_Mam:ERVL:LTR	2.48835	-1.53871	0.908639	-1.69343	0.0903745	0.185943	LTR102_Mam:ERVL:LTR
L1Md_A:L1:LINE	202.864	-0.525905	0.310626	-1.69305	0.0904464	0.186045	L1Md_A:L1:LINE
MER53:hAT:DNA	7.29447	-0.918765	0.54468	-1.6868	0.0916424	0.188071	MER53:hAT:DNA
L1_Mm:L1:LINE	60.4989	-0.62754	0.374486	-1.67574	0.0937892	0.191685	L1_Mm:L1:LINE
ORR1C1-int:ERVL-MaLR:LTR	16.3215	-0.700004	0.417761	-1.67561	0.0938147	0.191685	ORR1C1-int:ERVL-MaLR:LTR
L1_Mus3:L1:LINE	351.199	-0.623627	0.372947	-1.67216	0.0944926	0.192796	L1_Mus3:L1:LINE
RLTR17D_Mm:ERVK:LTR	13.2209	-0.689331	0.412723	-1.6702	0.0948798	0.193469	RLTR17D_Mm:ERVK:LTR
MLTR13:ERVK:LTR	1.49695	-1.71139	1.02504	-1.66958	0.0950027	0.193673	MLTR13:ERVK:LTR
MER74A:ERVL:LTR	3.00977	-1.36807	0.820502	-1.66736	0.0954431	0.194336	MER74A:ERVL:LTR
L1ME4c:L1:LINE	4.14593	-1.1147	0.672578	-1.65736	0.0974464	0.197558	L1ME4c:L1:LINE
LTR86A2:ERVL:LTR	6.27277	1.30705	0.788985	1.65662	0.0975954	0.197718	LTR86A2:ERVL:LTR
Lx5:L1:LINE	224.246	-0.510193	0.309286	-1.64958	0.0990282	0.200021	Lx5:L1:LINE
RLTR47:ERVK:LTR	3.43962	-1.23931	0.755876	-1.63956	0.101096	0.20359	RLTR47:ERVK:LTR
RMER17C-int:ERVK:LTR	28.8212	-0.663475	0.40519	-1.63744	0.101538	0.20417	RMER17C-int:ERVK:LTR
RLTR45-int:ERVK:LTR	109.757	-0.733	0.447656	-1.63742	0.101543	0.20417	RLTR45-int:ERVK:LTR
L1M6:L1:LINE	2.71222	-1.29486	0.794368	-1.63005	0.10309	0.206523	L1M6:L1:LINE
L1M2c:L1:LINE	3.7441	-1.18302	0.725891	-1.62974	0.103156	0.206578	L1M2c:L1:LINE
RLTR11D:ERVK:LTR	8.64363	-0.882499	0.541832	-1.62873	0.10337	0.20696	RLTR11D:ERVK:LTR
LTR101_Mam:ERVL:LTR	1.30317	-1.63265	1.0041	-1.62598	0.103953	0.207857	LTR101_Mam:ERVL:LTR
LTRIS_Mus:ERV1:LTR	84.8512	-0.513702	0.317802	-1.61642	0.106003	0.21112	LTRIS_Mus:ERV1:LTR
ORR1D2-int:ERVL-MaLR:LTR	11.6525	-0.697661	0.432714	-1.61229	0.106899	0.21264	ORR1D2-int:ERVL-MaLR:LTR
Tigger17a:TcMar-Tigger:DNA	9.32912	-0.797771	0.496141	-1.60795	0.107846	0.214171	Tigger17a:TcMar-Tigger:DNA
L1MD1:L1:LINE	9.42742	-0.948406	0.591637	-1.60302	0.10893	0.215969	L1MD1:L1:LINE
HAL1M8:L1:LINE	7.69325	-0.986945	0.617679	-1.59783	0.110081	0.217689	HAL1M8:L1:LINE
RMER19B:ERVK:LTR	572.589	-0.411418	0.257748	-1.5962	0.110444	0.218305	RMER19B:ERVK:LTR
MLT1C:ERVL-MaLR:LTR	62.9399	-0.543517	0.340668	-1.59545	0.110613	0.218459	MLT1C:ERVL-MaLR:LTR
RLTR10D2:ERVK:LTR	24.5948	-0.577674	0.362808	-1.59223	0.111333	0.219457	RLTR10D2:ERVK:LTR
ERVL-int:ERVL:LTR	5.06567	-1.01962	0.641627	-1.58911	0.112036	0.220573	ERVL-int:ERVL:LTR
Tigger17:TcMar-Tigger:DNA	5.64768	-1.00666	0.635142	-1.58493	0.112982	0.222126	Tigger17:TcMar-Tigger:DNA
MER76:ERVL:LTR	2.78105	1.18107	0.752514	1.5695	0.116533	0.227489	MER76:ERVL:LTR
RLTR20A1:ERVK:LTR	1.68513	-1.78204	1.13645	-1.56808	0.116862	0.227951	RLTR20A1:ERVK:LTR
RLTR20A2B_MM:ERVK:LTR	9.66015	-0.700197	0.446932	-1.56667	0.117191	0.228434	RLTR20A2B_MM:ERVK:LTR
LTR87:ERVL:LTR	2.46172	-1.35934	0.867956	-1.56614	0.117315	0.22857	LTR87:ERVL:LTR
Lx2B2:L1:LINE	109.209	-0.52035	0.332388	-1.56549	0.117469	0.22879	Lx2B2:L1:LINE
MLT2B2:ERVL:LTR	7.66589	-0.882116	0.563939	-1.56421	0.117769	0.229165	MLT2B2:ERVL:LTR
L1MD2:L1:LINE	29.4829	-0.751742	0.483702	-1.55414	0.12015	0.232539	L1MD2:L1:LINE
RLTR13B3:ERVK:LTR	4.05665	-1.26365	0.815902	-1.54878	0.121434	0.234594	RLTR13B3:ERVK:LTR
RLTR12BD_Mm:ERVK:LTR	29.8179	-0.587642	0.381721	-1.53945	0.123694	0.23817	RLTR12BD_Mm:ERVK:LTR
L1Md_F2:L1:LINE	915.601	-0.463967	0.301495	-1.53889	0.123832	0.238353	L1Md_F2:L1:LINE
LTR37A:ERV1:LTR	31.2648	-0.621191	0.404331	-1.53634	0.124455	0.239362	LTR37A:ERV1:LTR
MER67C:ERV1:LTR	4.50743	-1.08058	0.708069	-1.5261	0.126985	0.243232	MER67C:ERV1:LTR
ERVB7_4-LTR_MM:ERVK:LTR	2.83242	1.24215	0.814253	1.52551	0.127133	0.24346	ERVB7_4-LTR_MM:ERVK:LTR
Charlie13a:hAT-Charlie:DNA	1.74772	-1.56815	1.03537	-1.51457	0.129881	0.247656	Charlie13a:hAT-Charlie:DNA
LTR72_RN:ERV1:LTR	10.2141	-0.728394	0.481051	-1.51417	0.129982	0.247794	LTR72_RN:ERV1:LTR
Lx3C:L1:LINE	128.5	-0.482993	0.319168	-1.51329	0.130206	0.248109	Lx3C:L1:LINE
RMER16:ERVK:LTR	12.474	-0.650906	0.430149	-1.51321	0.130226	0.248118	RMER16:ERVK:LTR
Kanga1:TcMar-Tc2:DNA	0.924112	-1.90227	1.25846	-1.51158	0.13064	0.248699	Kanga1:TcMar-Tc2:DNA
RLTR13D1:ERVK:LTR	3.67511	-1.04023	0.690439	-1.50662	0.131908	0.250504	RLTR13D1:ERVK:LTR
Tigger15a:TcMar-Tigger:DNA	2.89424	-1.21289	0.807152	-1.50267	0.132923	0.251894	Tigger15a:TcMar-Tigger:DNA
BGLII_Mus:ERVK:LTR	49.8883	-0.443072	0.296195	-1.49588	0.134685	0.254489	BGLII_Mus:ERVK:LTR
MLTR73:ERV1:LTR	7.05352	-0.88709	0.597712	-1.48414	0.137771	0.258961	MLTR73:ERV1:LTR
L1MDa:L1:LINE	33.0904	-0.578276	0.38996	-1.48291	0.138098	0.259488	L1MDa:L1:LINE
MTE2a-int:ERVL-MaLR:LTR	8.63085	-0.814529	0.549922	-1.48117	0.138561	0.259954	MTE2a-int:ERVL-MaLR:LTR
MER68:ERVL:LTR	6.28683	-0.818857	0.553162	-1.48032	0.138788	0.260229	MER68:ERVL:LTR
MLT1J:ERVL-MaLR:LTR	20.9645	-0.599614	0.405194	-1.47982	0.138922	0.2604	MLT1J:ERVL-MaLR:LTR
LTR82A:ERVL:LTR	3.79636	-1.01732	0.689093	-1.47631	0.139859	0.261778	LTR82A:ERVL:LTR
ERVB5_2-LTR_MM:ERVK:LTR	2.37965	-1.181	0.800119	-1.47603	0.139937	0.261866	ERVB5_2-LTR_MM:ERVK:LTR
RLTR13D3:ERVK:LTR	16.9627	-0.794613	0.538707	-1.47504	0.140202	0.262276	RLTR13D3:ERVK:LTR
LTR78:ERV1:LTR	4.69223	-1.04208	0.713644	-1.46023	0.144228	0.26779	LTR78:ERV1:LTR
Lx2:L1:LINE	180.172	-0.445273	0.3052	-1.45896	0.144577	0.26835	Lx2:L1:LINE
MER102c:hAT-Charlie:DNA	3.3829	-1.01524	0.696661	-1.4573	0.145034	0.26908	MER102c:hAT-Charlie:DNA
L1MA10:L1:LINE	3.03141	-1.17655	0.813508	-1.44627	0.148102	0.273452	L1MA10:L1:LINE
MER102b:hAT-Charlie:DNA	8.48656	-0.790619	0.54728	-1.44463	0.148561	0.273969	MER102b:hAT-Charlie:DNA
MERVL_2A-int:ERVL:LTR	334.044	-0.464397	0.321662	-1.44374	0.148811	0.274312	MERVL_2A-int:ERVL:LTR
MER112:hAT-Charlie:DNA	2.7171	-1.12734	0.785696	-1.43483	0.151336	0.277843	MER112:hAT-Charlie:DNA
RMER1C:RMER1C:Other	60.4299	-0.451609	0.31598	-1.42923	0.152937	0.279869	RMER1C:RMER1C:Other
MLTR18_MM:ERVK:LTR	4.79619	-0.93387	0.657497	-1.42034	0.155508	0.283747	MLTR18_MM:ERVK:LTR
Charlie25:hAT-Charlie:DNA	1.17355	-2.04595	1.44115	-1.41967	0.155705	0.283922	Charlie25:hAT-Charlie:DNA
ERVB4_2-I_MM-int:ERVK:LTR	15.1494	-0.835063	0.588718	-1.41844	0.156061	0.284326	ERVB4_2-I_MM-int:ERVK:LTR
RLTR12C:ERVK:LTR	27.4844	0.495788	0.349993	1.41657	0.15661	0.285198	RLTR12C:ERVK:LTR
LTR82B:ERVL:LTR	1.17229	-1.49153	1.0537	-1.41551	0.156918	0.285532	LTR82B:ERVL:LTR
MLTR18C_MM:ERVK:LTR	5.01547	-1.04013	0.735714	-1.41377	0.157429	0.286355	MLTR18C_MM:ERVK:LTR
BGLII_Mur:ERVK:LTR	30.0864	-0.604316	0.427651	-1.41311	0.157624	0.286648	BGLII_Mur:ERVK:LTR
RLTR34B_MM:ERVK:LTR	15.8819	-0.544087	0.385922	-1.40984	0.158588	0.287926	RLTR34B_MM:ERVK:LTR
ERVL-E-int:ERVL:LTR	23.7587	0.55678	0.395007	1.40955	0.158674	0.28803	ERVL-E-int:ERVL:LTR
MLT1I:ERVL-MaLR:LTR	11.4286	-0.61885	0.441012	-1.40325	0.160542	0.29033	MLT1I:ERVL-MaLR:LTR
MLTR12:ERV1:LTR	11.2644	-0.745516	0.534009	-1.39607	0.162692	0.293308	MLTR12:ERV1:LTR
Zaphod:hAT-Tip100:DNA	2.23811	-1.39821	1.00204	-1.39537	0.162905	0.29366	Zaphod:hAT-Tip100:DNA
MMERGLN_LTR:ERV1:LTR	65.6085	-0.435713	0.313276	-1.39083	0.164277	0.295754	MMERGLN_LTR:ERV1:LTR
MTD:ERVL-MaLR:LTR	1149.62	-0.355321	0.256978	-1.38269	0.166759	0.299076	MTD:ERVL-MaLR:LTR
RLTR1D:ERV1:LTR	5.45121	-0.82261	0.597194	-1.37746	0.168371	0.301129	RLTR1D:ERV1:LTR
ERVB4_3-LTR_MM:ERVK:LTR	15.0343	-0.707752	0.514122	-1.37662	0.168629	0.301453	ERVB4_3-LTR_MM:ERVK:LTR
ERV3-16A3_LTR:ERVL:LTR	4.4198	-1.0493	0.772243	-1.35876	0.174221	0.309037	ERV3-16A3_LTR:ERVL:LTR
MTA_Mm:ERVL-MaLR:LTR	71535.8	0.386081	0.287439	1.34317	0.179216	0.315918	MTA_Mm:ERVL-MaLR:LTR
L1VL1:L1:LINE	21.6626	-0.545518	0.406408	-1.34229	0.179502	0.316323	L1VL1:L1:LINE
RLTR41:ERV1:LTR	37.7996	-0.545216	0.406205	-1.34222	0.179525	0.316331	RLTR41:ERV1:LTR
MMERVK10D3_I-int:ERVK:LTR	10.2338	-0.73005	0.544165	-1.3416	0.179727	0.316522	MMERVK10D3_I-int:ERVK:LTR
Charlie18a:hAT-Charlie:DNA	0.849471	-1.84601	1.37894	-1.33872	0.180663	0.317772	Charlie18a:hAT-Charlie:DNA
L1_Mus2:L1:LINE	238.372	-0.458968	0.34312	-1.33763	0.181016	0.318229	L1_Mus2:L1:LINE
L1Md_T:L1:LINE	270.247	-0.431577	0.323645	-1.33349	0.182372	0.32008	L1Md_T:L1:LINE
Charlie20a:hAT-Charlie:DNA	1.36762	-1.69414	1.27125	-1.33266	0.182644	0.320489	Charlie20a:hAT-Charlie:DNA
L1M:L1:LINE	2.97474	-1.21488	0.911913	-1.33223	0.182784	0.320574	L1M:L1:LINE
MER113:hAT-Charlie:DNA	2.14612	-1.23195	0.925562	-1.33103	0.183178	0.321026	MER113:hAT-Charlie:DNA
RLTR6-int:ERV1:LTR	91.3344	-0.425907	0.32095	-1.32702	0.184501	0.322978	RLTR6-int:ERV1:LTR
RLTR14-int:ERV1:LTR	36.2432	-0.406807	0.306784	-1.32604	0.184827	0.323414	RLTR14-int:ERV1:LTR
RLTR51A_Mm:ERVK:LTR	27.0469	-0.496931	0.374863	-1.32563	0.184961	0.323532	RLTR51A_Mm:ERVK:LTR
MLT1D-int:ERVL-MaLR:LTR	1.24982	-1.67001	1.26119	-1.32415	0.185454	0.324276	MLT1D-int:ERVL-MaLR:LTR
Charlie7:hAT-Charlie:DNA	5.91287	-0.860574	0.65145	-1.32101	0.186497	0.325729	Charlie7:hAT-Charlie:DNA
MTB_Mm:ERVL-MaLR:LTR	718.575	0.401277	0.304475	1.31793	0.187527	0.327099	MTB_Mm:ERVL-MaLR:LTR
MARNA:TcMar-Mariner:DNA	2.32899	-1.00405	0.763198	-1.31558	0.188314	0.328223	MARNA:TcMar-Mariner:DNA
Charlie10:hAT-Charlie:DNA	2.34363	-1.09205	0.831211	-1.3138	0.188912	0.329097	Charlie10:hAT-Charlie:DNA
LTR85a:Gypsy:LTR	1.76673	-1.24698	0.95099	-1.31124	0.189776	0.330194	LTR85a:Gypsy:LTR
LTR16D:ERVL:LTR	4.91143	-0.869731	0.6663	-1.30531	0.191786	0.332731	LTR16D:ERVL:LTR
MER58D:hAT-Charlie:DNA	1.66159	-1.23664	0.95295	-1.29769	0.194392	0.33632	MER58D:hAT-Charlie:DNA
MERVK26-int:ERVK:LTR	34.6193	-0.423561	0.32997	-1.28363	0.19927	0.343178	MERVK26-int:ERVK:LTR
RLTR13D5:ERVK:LTR	36.2515	-0.501639	0.392281	-1.27877	0.200977	0.345659	RLTR13D5:ERVK:LTR
Charlie24:hAT-Charlie:DNA	2.90558	0.965552	0.755826	1.27748	0.201433	0.346304	Charlie24:hAT-Charlie:DNA
RLTR10-int:ERVK:LTR	91.2637	-0.351961	0.277633	-1.26772	0.204898	0.350852	RLTR10-int:ERVK:LTR
RLTR31_Mm:ERVK:LTR	5.93447	-0.748479	0.592905	-1.26239	0.206807	0.353385	RLTR31_Mm:ERVK:LTR
RLTR13C3:ERVK:LTR	4.64566	-0.877619	0.699051	-1.25544	0.209317	0.356701	RLTR13C3:ERVK:LTR
HERV16-int:ERVL:LTR	1.79783	-1.24671	0.994	-1.25424	0.209756	0.357161	HERV16-int:ERVL:LTR
L1M7:L1:LINE	1.44001	-1.491	1.19207	-1.25076	0.211021	0.358664	L1M7:L1:LINE
MER46C:TcMar-Tigger:DNA	3.92838	-0.796151	0.638	-1.24789	0.212073	0.360016	MER46C:TcMar-Tigger:DNA
RMER12C:ERVK:LTR	22.1941	-0.542805	0.435972	-1.24505	0.213115	0.361169	RMER12C:ERVK:LTR
ORR1G-int:ERVL-MaLR:LTR	5.84982	-0.688998	0.554887	-1.24169	0.214351	0.362609	ORR1G-int:ERVL-MaLR:LTR
MER5A:hAT-Charlie:DNA	111.589	-0.349662	0.281789	-1.24087	0.214655	0.362906	MER5A:hAT-Charlie:DNA
L1Md_F3:L1:LINE	117.899	-0.428789	0.345761	-1.24013	0.214927	0.363257	L1Md_F3:L1:LINE
LTR33:ERVL:LTR	10.0906	-0.575239	0.466787	-1.23234	0.217823	0.36683	LTR33:ERVL:LTR
RMER17A-int:ERVK:LTR	5.51727	-0.604795	0.491828	-1.22969	0.218814	0.368168	RMER17A-int:ERVK:LTR
MER104:TcMar-Tc2:DNA	1.72268	-1.35829	1.1058	-1.22833	0.219323	0.368621	MER104:TcMar-Tc2:DNA
RLTR50B:ERVK:LTR	11.8681	-0.658263	0.537205	-1.22535	0.220444	0.36977	RLTR50B:ERVK:LTR
L1MEc:L1:LINE	35.5577	-0.507495	0.415227	-1.22221	0.221628	0.37135	L1MEc:L1:LINE
ERVB7_3-LTR_MM:ERVK:LTR	5.08787	-0.913643	0.748018	-1.22142	0.221928	0.371705	ERVB7_3-LTR_MM:ERVK:LTR
RLTR13C1:ERVK:LTR	3.75058	-0.968924	0.796005	-1.21723	0.223515	0.373735	RLTR13C1:ERVK:LTR
MLT2C1:ERVL:LTR	7.8823	-0.620785	0.51163	-1.21335	0.224997	0.375617	MLT2C1:ERVL:LTR
MER63D:hAT-Blackjack:DNA	4.94083	-0.810329	0.671671	-1.20644	0.227649	0.378735	MER63D:hAT-Blackjack:DNA
RLTR53B_Mm:ERVK:LTR	1.05165	-1.56099	1.30124	-1.19961	0.230291	0.381836	RLTR53B_Mm:ERVK:LTR
RMER3D-int:ERVK:LTR	36.7869	-0.39238	0.327547	-1.19794	0.230942	0.382594	RMER3D-int:ERVK:LTR
MTB:ERVL-MaLR:LTR	860.957	0.400303	0.334405	1.19706	0.231282	0.383045	MTB:ERVL-MaLR:LTR
LTR16A1:ERVL:LTR	3.70591	0.8989	0.762821	1.17839	0.238642	0.391549	LTR16A1:ERVL:LTR
MER99:hAT:DNA	1.63864	-1.08413	0.920393	-1.1779	0.238838	0.391795	MER99:hAT:DNA
IAPLTR2a:ERVK:LTR	79.6093	-0.326068	0.282686	-1.15346	0.24872	0.403734	IAPLTR2a:ERVK:LTR
MMVL30-int:ERV1:LTR	395.212	-0.333697	0.290701	-1.1479	0.251008	0.406394	MMVL30-int:ERV1:LTR
MYSERV16_I-int:ERVK:LTR	39.6286	-0.419618	0.366018	-1.14644	0.251613	0.40714	MYSERV16_I-int:ERVK:LTR
LTR16C:ERVL:LTR	35.6138	-0.39943	0.348967	-1.14461	0.252372	0.408108	LTR16C:ERVL:LTR
IAPLTR4_I:ERVK:LTR	2.67784	-1.04682	0.916939	-1.14165	0.2536	0.409571	IAPLTR4_I:ERVK:LTR
RLTR11B:ERVK:LTR	97.3176	-0.394554	0.346102	-1.14	0.254288	0.410485	RLTR11B:ERVK:LTR
MT2_Mm	47461.8	0.321768	0.282397	1.13942	0.254528	0.410794	MT2_Mm
MER20B:hAT-Charlie:DNA	3.6982	-0.870198	0.764488	-1.13828	0.255005	0.411368	MER20B:hAT-Charlie:DNA
MER102a:hAT-Charlie:DNA	1.74208	-1.18619	1.04348	-1.13676	0.25564	0.411881	MER102a:hAT-Charlie:DNA
Tigger16a:TcMar-Tigger:DNA	1.96351	-1.04938	0.927968	-1.13084	0.258122	0.414815	Tigger16a:TcMar-Tigger:DNA
MLT1A-int:ERVL-MaLR:LTR	0.931158	-1.41621	1.25412	-1.12925	0.258794	0.415629	MLT1A-int:ERVL-MaLR:LTR
RLTR20A2:ERVK:LTR	3.93268	-0.762075	0.679839	-1.12096	0.262303	0.419974	RLTR20A2:ERVK:LTR
MMAR1:TcMar-Mariner:DNA	6.2247	-0.532398	0.481301	-1.10616	0.268655	0.427366	MMAR1:TcMar-Mariner:DNA
Tigger14a:TcMar-Tigger:DNA	1.24235	-1.32084	1.19553	-1.10482	0.269238	0.428036	Tigger14a:TcMar-Tigger:DNA
MLT2B5:ERVL:LTR	2.28785	-1.0321	0.937184	-1.10128	0.270777	0.429769	MLT2B5:ERVL:LTR
Tigger2b:TcMar-Tigger:DNA	1.35155	-1.26999	1.15605	-1.09856	0.271961	0.431107	Tigger2b:TcMar-Tigger:DNA
RLTR10A:ERVK:LTR	79.1817	0.366253	0.333923	1.09682	0.272721	0.431825	RLTR10A:ERVK:LTR
MER45A:hAT-Tip100:DNA	3.4654	-0.691234	0.631456	-1.09467	0.273662	0.43287	MER45A:hAT-Tip100:DNA
RLTR31_Mur:ERVK:LTR	10.2022	0.59775	0.547013	1.09275	0.274502	0.433873	RLTR31_Mur:ERVK:LTR
MMERVK10D3_LTR:ERVK:LTR	1.95509	-1.05018	0.964041	-1.08935	0.275998	0.435423	MMERVK10D3_LTR:ERVK:LTR
RLTR12H:ERVK:LTR	2.80393	-0.925375	0.849844	-1.08888	0.276208	0.435633	RLTR12H:ERVK:LTR
IAPA_MM-int:ERVK:LTR	13.2594	-0.67422	0.623977	-1.08052	0.27991	0.440116	IAPA_MM-int:ERVK:LTR
RLTR20B2:ERVK:LTR	5.32807	-0.703425	0.653406	-1.07655	0.281681	0.442059	RLTR20B2:ERVK:LTR
HERVL40-int:ERVL:LTR	16.287	0.538476	0.504846	1.06661	0.286146	0.447382	HERVL40-int:ERVL:LTR
RLTR20C:ERVK:LTR	9.36861	-0.604131	0.567214	-1.06509	0.286837	0.448213	RLTR20C:ERVK:LTR
LTR108e_Mam:ERVL:LTR	2.04907	1.07135	1.00826	1.06257	0.287978	0.449414	LTR108e_Mam:ERVL:LTR
MMERVK10C-int:ERVK:LTR	430.146	-0.331615	0.312501	-1.06116	0.288615	0.450367	MMERVK10C-int:ERVK:LTR
MLT1F2:ERVL-MaLR:LTR	21.4148	-0.35804	0.338755	-1.05693	0.290543	0.452456	MLT1F2:ERVL-MaLR:LTR
IAPEY_LTR:ERVK:LTR	6.32084	0.61691	0.583842	1.05664	0.290676	0.452579	IAPEY_LTR:ERVK:LTR
MTA_Mm-int:ERVL-MaLR:LTR	7798.67	0.297969	0.282419	1.05506	0.291399	0.453508	MTA_Mm-int:ERVL-MaLR:LTR
LTR37B:ERV1:LTR	1.46149	1.09093	1.04862	1.04035	0.298177	0.461241	LTR37B:ERV1:LTR
MER58B:hAT-Charlie:DNA	25.2515	-0.443003	0.42607	-1.03974	0.298459	0.461551	MER58B:hAT-Charlie:DNA
RLTR10B:ERVK:LTR	33.6287	0.370917	0.356767	1.03966	0.298497	0.461567	RLTR10B:ERVK:LTR
MLT2B1:ERVL:LTR	6.60938	-0.560299	0.549024	-1.02054	0.307474	0.471393	MLT2B1:ERVL:LTR
L1ME3C:L1:LINE	1.22944	-1.15219	1.12988	-1.01975	0.307849	0.471763	L1ME3C:L1:LINE
RLTR14_RN:ERV1:LTR	12.0587	-0.45961	0.451735	-1.01743	0.308947	0.47318	RLTR14_RN:ERV1:LTR
LTRIS4B:ERV1:LTR	3.42174	-0.809802	0.800261	-1.01192	0.311575	0.475825	LTRIS4B:ERV1:LTR
MLT1A0-int:ERVL-MaLR:LTR	1.69034	-0.936805	0.933795	-1.00322	0.315753	0.480252	MLT1A0-int:ERVL-MaLR:LTR
RLTR41A2:ERV1:LTR	17.7502	-0.345941	0.348678	-0.992151	0.321124	0.485949	RLTR41A2:ERV1:LTR
L1MDb:L1:LINE	2.41837	-0.935756	0.944963	-0.990257	0.322049	0.486978	L1MDb:L1:LINE
MLT1H:ERVL-MaLR:LTR	19.6999	-0.364404	0.368637	-0.98852	0.322898	0.487913	MLT1H:ERVL-MaLR:LTR
RMER13A:ERVK:LTR	28.7313	-0.362814	0.370731	-0.978646	0.327755	0.493487	RMER13A:ERVK:LTR
MTD-int:ERVL-MaLR:LTR	155.476	0.307728	0.315069	0.976701	0.328717	0.494539	MTD-int:ERVL-MaLR:LTR
RLTR44C:ERVK:LTR	6.26552	-0.599949	0.621974	-0.964588	0.334751	0.501385	RLTR44C:ERVK:LTR
MER90a:ERV1:LTR	4.64371	-0.586721	0.61087	-0.960467	0.33682	0.50368	MER90a:ERV1:LTR
MER81:hAT-Blackjack:DNA	14.9266	0.356588	0.37502	0.95085	0.341681	0.508829	MER81:hAT-Blackjack:DNA
RLTR26:ERVK:LTR	5.64631	-0.596833	0.628892	-0.949023	0.342609	0.510035	RLTR26:ERVK:LTR
Charlie1b:hAT-Charlie:DNA	6.79984	-0.514444	0.542111	-0.948964	0.342639	0.510035	Charlie1b:hAT-Charlie:DNA
RLTR9B2:ERVK:LTR	1.89821	-0.876695	0.924721	-0.948064	0.343097	0.510401	RLTR9B2:ERVK:LTR
Lx5b:L1:LINE	90.4821	-0.338587	0.358786	-0.9437	0.345323	0.512675	Lx5b:L1:LINE
RLTR13E:ERVK:LTR	13.4458	-0.470961	0.501034	-0.939979	0.347228	0.514374	RLTR13E:ERVK:LTR
MLT1E:ERVL-MaLR:LTR	6.24048	0.516087	0.552024	0.9349	0.34984	0.51729	MLT1E:ERVL-MaLR:LTR
RLTR13A2:ERVK:LTR	2.85971	-0.842757	0.902152	-0.934162	0.35022	0.517503	RLTR13A2:ERVK:LTR
MLT2F:ERVL:LTR	10.9444	0.420406	0.450564	0.933067	0.350785	0.518082	MLT2F:ERVL:LTR
RMER4A:ERVK:LTR	70.9554	-0.287302	0.308834	-0.930279	0.352227	0.519411	RMER4A:ERVK:LTR
MLT1F-int:ERVL-MaLR:LTR	2.69733	-0.665792	0.716359	-0.929411	0.352676	0.519819	MLT1F-int:ERVL-MaLR:LTR
MT2B1:ERVL:LTR	9755.18	-0.225855	0.244555	-0.923534	0.355729	0.523114	MT2B1:ERVL:LTR
Charlie1:hAT-Charlie:DNA	8.10508	-0.469784	0.509566	-0.92193	0.356565	0.523797	Charlie1:hAT-Charlie:DNA
MTB_Mm-int:ERVL-MaLR:LTR	52.9182	-0.277922	0.304658	-0.912242	0.361641	0.528863	MTB_Mm-int:ERVL-MaLR:LTR
RMER12B:ERVK:LTR	11.4343	-0.431791	0.47755	-0.904179	0.365901	0.533108	RMER12B:ERVK:LTR
BGLII:ERVK:LTR	1374.72	0.255858	0.283291	0.903166	0.366438	0.533658	BGLII:ERVK:LTR
LTR16B1:ERVL:LTR	2.28161	-0.912139	1.01442	-0.899175	0.368559	0.53615	LTR16B1:ERVL:LTR
RMER4B:ERVK:LTR	133.642	-0.278285	0.312331	-0.890994	0.372932	0.540881	RMER4B:ERVK:LTR
MLT1G3:ERVL-MaLR:LTR	11.7839	-0.329513	0.370029	-0.890506	0.373194	0.541169	MLT1G3:ERVL-MaLR:LTR
LTR40a:ERVL:LTR	6.65903	-0.654123	0.739862	-0.884114	0.376635	0.544522	LTR40a:ERVL:LTR
IAPEY4_I-int:ERVK:LTR	12.6771	-0.48041	0.543795	-0.88344	0.376998	0.544882	IAPEY4_I-int:ERVK:LTR
MLT1B-int:ERVL-MaLR:LTR	1.31001	-1.11441	1.26915	-0.878077	0.379902	0.547746	MLT1B-int:ERVL-MaLR:LTR
RMER20B:ERVK:LTR	13.166	-0.376154	0.430939	-0.872869	0.382735	0.550608	RMER20B:ERVK:LTR
Arthur1:hAT-Tip100:DNA	5.52275	-0.559592	0.650672	-0.860022	0.389777	0.557695	Arthur1:hAT-Tip100:DNA
RLTR9A3:ERVK:LTR	34.0497	-0.358913	0.418698	-0.857212	0.391328	0.559068	RLTR9A3:ERVK:LTR
RodERV21-int:ERV1:LTR	90.091	0.269052	0.317998	0.846081	0.397507	0.565792	RodERV21-int:ERV1:LTR
IAPLTR3-int:ERVK:LTR	15.1576	-0.39677	0.46975	-0.844641	0.398311	0.566554	IAPLTR3-int:ERVK:LTR
RLTR10E:ERVK:LTR	23.6618	0.303047	0.361192	0.839019	0.401459	0.569832	RLTR10E:ERVK:LTR
RLTR20B3A_MM:ERVK:LTR	9.64148	-0.45148	0.538613	-0.838226	0.401904	0.57032	RLTR20B3A_MM:ERVK:LTR
MMERVK9E_I-int:ERVK:LTR	49.5343	-0.250653	0.301702	-0.830799	0.406087	0.57529	MMERVK9E_I-int:ERVK:LTR
MER34:ERV1:LTR	4.80148	-0.48078	0.583891	-0.823407	0.410277	0.579339	MER34:ERV1:LTR
RLTR20B1:ERVK:LTR	7.96707	-0.37658	0.4662	-0.807765	0.419226	0.587793	RLTR20B1:ERVK:LTR
RLTR6C_Mm:ERV1:LTR	2.91463	-0.738962	0.915646	-0.807039	0.419644	0.588038	RLTR6C_Mm:ERV1:LTR
LTR55:ERVL:LTR	9.34496	0.468287	0.582907	0.803364	0.421764	0.589908	LTR55:ERVL:LTR
MER67B:ERV1:LTR	1.1163	-0.854453	1.06787	-0.800149	0.423625	0.591555	MER67B:ERV1:LTR
MLT1J1-int:ERVL-MaLR:LTR	0.498236	1.36037	1.70509	0.797826	0.424972	0.592511	MLT1J1-int:ERVL-MaLR:LTR
RMER13B:ERVK:LTR	26.4974	-0.291448	0.366435	-0.79536	0.426404	0.593915	RMER13B:ERVK:LTR
RLTR48B:ERV1:LTR	2.2137	-0.737454	0.937228	-0.786847	0.431372	0.599285	RLTR48B:ERV1:LTR
RLTR12G:ERVK:LTR	4.23409	-0.52274	0.671182	-0.778834	0.436077	0.603409	RLTR12G:ERVK:LTR
MER57E1:ERV1:LTR	2.42962	0.640545	0.823397	0.777929	0.436611	0.603891	MER57E1:ERV1:LTR
RLTR44A:ERVK:LTR	2.03712	0.699106	0.901325	0.775643	0.43796	0.605172	RLTR44A:ERVK:LTR
MamRep434:TcMar-Tigger:DNA	1.92604	-0.761309	0.989753	-0.76919	0.44178	0.608461	MamRep434:TcMar-Tigger:DNA
IAPEY2_LTR:ERVK:LTR	11.3198	-0.378047	0.491844	-0.768631	0.442112	0.608868	IAPEY2_LTR:ERVK:LTR
RLTR1E_MM:ERV1:LTR	1.00085	-0.935797	1.21861	-0.767922	0.442534	0.609399	RLTR1E_MM:ERV1:LTR
MER44C:TcMar-Tigger:DNA	1.33939	-0.842761	1.09895	-0.766879	0.443153	0.610053	MER44C:TcMar-Tigger:DNA
LTRIS2:ERV1:LTR	40.1371	-0.22954	0.301736	-0.760733	0.446817	0.613647	LTRIS2:ERV1:LTR
RLTR10D:ERVK:LTR	12.3782	0.337811	0.448597	0.753037	0.451428	0.61822	RLTR10D:ERVK:LTR
ERVB5_1-LTR_MM:ERVK:LTR	1.446	-0.87013	1.1564	-0.752449	0.451781	0.618554	ERVB5_1-LTR_MM:ERVK:LTR
RMER16C:ERVK:LTR	2.03217	-0.718111	0.960858	-0.747364	0.454844	0.621593	RMER16C:ERVK:LTR
MLTR31C_MM:ERVK:LTR	22.4851	-0.278078	0.372389	-0.746741	0.45522	0.621802	MLTR31C_MM:ERVK:LTR
Tigger9b:TcMar-Tigger:DNA	2.19437	-0.578272	0.776717	-0.744509	0.456569	0.622587	Tigger9b:TcMar-Tigger:DNA
RLTR10F:ERVK:LTR	29.4026	0.276842	0.371969	0.74426	0.456719	0.622692	RLTR10F:ERVK:LTR
MurERV4_19-int:ERVK:LTR	13.6514	-0.381625	0.514744	-0.741389	0.458458	0.6242	MurERV4_19-int:ERVK:LTR
MER5A1:hAT-Charlie:DNA	29.8076	-0.259187	0.350235	-0.740038	0.459277	0.625119	MER5A1:hAT-Charlie:DNA
RLTR31A_Mm:ERVK:LTR	4.13931	-0.523852	0.711043	-0.736738	0.461282	0.626839	RLTR31A_Mm:ERVK:LTR
RLTR46:ERVK:LTR	1.06266	1.48741	2.03237	0.731861	0.464254	0.629107	RLTR46:ERVK:LTR
RLTR43C:ERVK:LTR	1.65062	-0.684478	0.935708	-0.731508	0.464469	0.629348	RLTR43C:ERVK:LTR
RLTR41C:ERV1:LTR	3.81323	-0.529741	0.724555	-0.731126	0.464702	0.629462	RLTR41C:ERV1:LTR
MTE2a:ERVL-MaLR:LTR	220.484	-0.201332	0.276172	-0.729007	0.465998	0.630738	MTE2a:ERVL-MaLR:LTR
RMER16A3:ERVK:LTR	2.34983	-0.561618	0.777593	-0.722252	0.470139	0.634995	RMER16A3:ERVK:LTR
MER106A:hAT-Charlie:DNA	0.843532	0.948491	1.32341	0.716702	0.473558	0.637878	MER106A:hAT-Charlie:DNA
RLTR34C_MM:ERVK:LTR	10.8529	-0.322484	0.453784	-0.710656	0.477297	0.640872	RLTR34C_MM:ERVK:LTR
LTR67B:ERVL:LTR	3.88246	-0.479847	0.68007	-0.705585	0.480447	0.643958	LTR67B:ERVL:LTR
LTR78B:ERV1:LTR	4.87152	-0.460085	0.664425	-0.692455	0.488652	0.651356	LTR78B:ERV1:LTR
MLT1E3:ERVL-MaLR:LTR	7.96977	-0.387237	0.571641	-0.677413	0.498144	0.659534	MLT1E3:ERVL-MaLR:LTR
MER63B:hAT-Blackjack:DNA	5.13539	-0.529326	0.787159	-0.672452	0.501296	0.662489	MER63B:hAT-Blackjack:DNA
RLTR13A:ERVK:LTR	2.06613	-0.658756	0.999728	-0.658935	0.509937	0.669568	RLTR13A:ERVK:LTR
RLTR13D6:ERVK:LTR	20.7067	0.25517	0.388448	0.656895	0.511248	0.671003	RLTR13D6:ERVK:LTR
RLTR20D:ERVK:LTR	17.7374	-0.290497	0.442941	-0.655836	0.51193	0.671694	RLTR20D:ERVK:LTR
LTR52:ERVL:LTR	0.809419	-0.801949	1.24844	-0.64236	0.52064	0.679679	LTR52:ERVL:LTR
Tigger12:TcMar-Tigger:DNA	34.2574	-0.282096	0.442722	-0.637185	0.524004	0.682429	Tigger12:TcMar-Tigger:DNA
IAP1-MM_I-int:ERVK:LTR	14.0759	-0.300908	0.473037	-0.636119	0.524699	0.683184	IAP1-MM_I-int:ERVK:LTR
MLT2E:ERVL:LTR	2.38079	0.523894	0.82685	0.633602	0.526341	0.684847	MLT2E:ERVL:LTR
L1VL4:L1:LINE	84.6616	-0.222565	0.362396	-0.614149	0.539117	0.695207	L1VL4:L1:LINE
MER91C:hAT-Tip100:DNA	1.11434	0.887183	1.4514	0.611258	0.541029	0.696875	MER91C:hAT-Tip100:DNA
MLT1E1A:ERVL-MaLR:LTR	5.60685	-0.380951	0.62569	-0.608849	0.542625	0.698079	MLT1E1A:ERVL-MaLR:LTR
RLTR13A1:ERVK:LTR	2.39426	-0.574393	0.944563	-0.608105	0.543118	0.698608	RLTR13A1:ERVK:LTR
RLTR34D_MM:ERVK:LTR	23.0937	0.245276	0.408252	0.600795	0.547977	0.701962	RLTR34D_MM:ERVK:LTR
MLT1K:ERVL-MaLR:LTR	42.8744	-0.201068	0.335871	-0.598646	0.549409	0.703007	MLT1K:ERVL-MaLR:LTR
MER52-int:ERV1:LTR	1.35741	-0.67939	1.13644	-0.597824	0.549957	0.703442	MER52-int:ERV1:LTR
CR1_Mam:CR1:LINE	1.18047	-0.707137	1.19193	-0.593269	0.553001	0.705685	CR1_Mam:CR1:LINE
L1MCc:L1:LINE	4.84057	-0.372566	0.628191	-0.593076	0.55313	0.705685	L1MCc:L1:LINE
L1ME3F:L1:LINE	3.35951	0.469424	0.79196	0.592737	0.553357	0.705814	L1ME3F:L1:LINE
MER121:TcMar:DNA	2.5277	-0.468005	0.791919	-0.590976	0.554537	0.706578	MER121:TcMar:DNA
L1MEj:L1:LINE	1.29118	-0.7115	1.21147	-0.587305	0.556999	0.708908	L1MEj:L1:LINE
SRV_MM-int:ERVK:LTR	7.00364	-0.335462	0.576229	-0.582167	0.560454	0.711858	SRV_MM-int:ERVK:LTR
RMER17A:ERVK:LTR	16.0491	-0.255182	0.439384	-0.580771	0.561395	0.712466	RMER17A:ERVK:LTR
MLT2D:ERVL:LTR	8.78862	-0.278687	0.483793	-0.576045	0.564585	0.714892	MLT2D:ERVL:LTR
MER91A:hAT-Tip100:DNA	2.8967	-0.484856	0.856035	-0.566397	0.571124	0.71989	MER91A:hAT-Tip100:DNA
MLT1G3-int:ERVL-MaLR:LTR	0.846911	0.839132	1.48409	0.565417	0.57179	0.720462	MLT1G3-int:ERVL-MaLR:LTR
MER57D:ERV1:LTR	3.14039	-0.398935	0.706987	-0.564275	0.572567	0.721082	MER57D:ERV1:LTR
IAPEY3-int:ERVK:LTR	15.8937	0.249848	0.442893	0.564128	0.572667	0.721082	IAPEY3-int:ERVK:LTR
MER70-int:ERVL:LTR	0.860937	0.792393	1.40575	0.563681	0.572971	0.721252	MER70-int:ERVL:LTR
LTR48B:ERV1:LTR	1.64539	-0.552643	0.996547	-0.554558	0.579197	0.726382	LTR48B:ERV1:LTR
RLTR44D:ERVK:LTR	2.48745	-0.443045	0.801705	-0.552628	0.580518	0.727193	RLTR44D:ERVK:LTR
RLTR26C_MM:ERVK:LTR	10.4127	0.247463	0.460403	0.537493	0.590927	0.735525	RLTR26C_MM:ERVK:LTR
Arthur1C:hAT-Tip100:DNA	1.40028	0.706141	1.32015	0.534893	0.592724	0.736784	Arthur1C:hAT-Tip100:DNA
Tigger16b:TcMar-Tigger:DNA	2.25845	-0.420764	0.796861	-0.528027	0.597481	0.740302	Tigger16b:TcMar-Tigger:DNA
L1M2a:L1:LINE	1.12818	-0.682101	1.29503	-0.526705	0.598398	0.740678	L1M2a:L1:LINE
MamRep1879:hAT-Tip100:DNA	1.16622	-0.691096	1.33773	-0.516618	0.605423	0.745985	MamRep1879:hAT-Tip100:DNA
IAPEY5_I-int:ERVK:LTR	1.66424	0.430197	0.834831	0.515311	0.606336	0.746838	IAPEY5_I-int:ERVK:LTR
L1ME3D:L1:LINE	1.34119	-0.5303	1.03141	-0.514152	0.607146	0.747562	L1ME3D:L1:LINE
L1M3d:L1:LINE	1.05205	-1.08294	2.13532	-0.507156	0.612045	0.751733	L1M3d:L1:LINE
Zaphod3:hAT-Tip100:DNA	1.95145	-0.488633	0.967932	-0.504822	0.613684	0.753034	Zaphod3:hAT-Tip100:DNA
LTR16A2:ERVL:LTR	2.46997	-0.43835	0.87138	-0.503053	0.614927	0.754176	LTR16A2:ERVL:LTR
L1Md_Gf:L1:LINE	19.4238	-0.21304	0.425317	-0.500898	0.616443	0.755476	L1Md_Gf:L1:LINE
RLTR23:ERV1:LTR	33.6562	-0.205222	0.414315	-0.495328	0.620368	0.758428	RLTR23:ERV1:LTR
MLTR18A_MM:ERVK:LTR	7.50936	-0.246608	0.498996	-0.494209	0.621159	0.758974	MLTR18A_MM:ERVK:LTR
AmnSINE2:Deu:SINE	1.76136	0.504425	1.02318	0.492999	0.622013	0.759779	AmnSINE2:Deu:SINE
MER63C:hAT-Blackjack:DNA	6.09457	0.306801	0.625466	0.490517	0.623768	0.761262	MER63C:hAT-Blackjack:DNA
RMER21B:ERV1:LTR	56.6391	0.164359	0.335293	0.490194	0.623996	0.761431	RMER21B:ERV1:LTR
LTR40b:ERVL:LTR	3.47135	0.392987	0.812053	0.483942	0.628427	0.764408	LTR40b:ERVL:LTR
AmnSINE1:Deu:SINE	10.7561	-0.222695	0.464651	-0.479274	0.631744	0.766456	AmnSINE1:Deu:SINE
MURVY-LTR:ERV1:LTR	25.8592	-0.161888	0.339206	-0.477257	0.633179	0.767588	MURVY-LTR:ERV1:LTR
X7B_LINE:CR1:LINE	1.17945	-0.612083	1.31457	-0.465614	0.641492	0.774392	X7B_LINE:CR1:LINE
X7C_LINE:CR1:LINE	1.58494	0.485793	1.04512	0.464818	0.642062	0.774803	X7C_LINE:CR1:LINE
MER34A1:ERV1:LTR	2.11834	-0.415119	0.904851	-0.45877	0.646399	0.777815	MER34A1:ERV1:LTR
IAPEY3C_LTR:ERVK:LTR	9.97911	-0.265656	0.58243	-0.456117	0.648306	0.779416	IAPEY3C_LTR:ERVK:LTR
MERVL-int:ERVL:LTR	13496	-0.140737	0.308577	-0.456085	0.648329	0.779416	MERVL-int:ERVL:LTR
BLACKJACK:hAT-Blackjack:DNA	3.87535	-0.322765	0.72987	-0.442222	0.658329	0.786179	BLACKJACK:hAT-Blackjack:DNA
RLTR42:ERVK:LTR	3.70596	0.310938	0.713701	0.43567	0.663076	0.790541	RLTR42:ERVK:LTR
MTB-int:ERVL-MaLR:LTR	67.3869	-0.133416	0.308723	-0.432154	0.66563	0.79249	MTB-int:ERVL-MaLR:LTR
RLTR17:ERVK:LTR	135.994	-0.12177	0.282165	-0.431557	0.666063	0.792676	RLTR17:ERVK:LTR
MLTR11A:ERVK:LTR	44.446	-0.17305	0.404778	-0.427517	0.669003	0.795149	MLTR11A:ERVK:LTR
Tigger5:TcMar-Tigger:DNA	15.5668	-0.186102	0.435361	-0.427466	0.66904	0.795149	Tigger5:TcMar-Tigger:DNA
RLTR30D_RN:ERV1:LTR	1.5853	0.427582	1.04571	0.408893	0.682618	0.805187	RLTR30D_RN:ERV1:LTR
RLTR44-int:ERVK:LTR	5.1164	0.266331	0.658459	0.404477	0.685862	0.807954	RLTR44-int:ERVK:LTR
MTC-int:ERVL-MaLR:LTR	344.187	-0.105602	0.264939	-0.39859	0.690195	0.811164	MTC-int:ERVL-MaLR:LTR
IAPEY3_LTR:ERVK:LTR	5.33989	0.25643	0.650812	0.394016	0.69357	0.813238	IAPEY3_LTR:ERVK:LTR
ETnERV2-int:ERVK:LTR	44.9	0.127856	0.324781	0.393669	0.693825	0.813238	ETnERV2-int:ERVK:LTR
MuRRS4-int:ERV1:LTR	73.491	-0.109923	0.280982	-0.391211	0.695642	0.814337	MuRRS4-int:ERV1:LTR
RLTR6B_Mm:ERV1:LTR	19.3425	-0.144399	0.376177	-0.383859	0.701083	0.817761	RLTR6B_Mm:ERV1:LTR
ERVB4_1-I_MM-int:ERVK:LTR	5.68053	-0.259204	0.683131	-0.379435	0.704365	0.819722	ERVB4_1-I_MM-int:ERVK:LTR
Tigger18a:TcMar-Tigger:DNA	1.48001	-0.412351	1.08885	-0.378702	0.704909	0.819992	Tigger18a:TcMar-Tigger:DNA
LTR33A_:ERVL:LTR	4.0684	-0.258404	0.697804	-0.37031	0.711151	0.824449	LTR33A_:ERVL:LTR
MER70A:ERVL:LTR	2.27773	0.37537	1.01387	0.370234	0.711208	0.824449	MER70A:ERVL:LTR
MLT1F2-int:ERVL-MaLR:LTR	0.807009	0.486988	1.36132	0.357733	0.720543	0.831222	MLT1F2-int:ERVL-MaLR:LTR
RLTR31B_Mm:ERVK:LTR	25.9506	-0.139897	0.395154	-0.354033	0.723314	0.833167	RLTR31B_Mm:ERVK:LTR
MER70B:ERVL:LTR	1.97787	-0.366497	1.05253	-0.348207	0.727685	0.836248	MER70B:ERVL:LTR
Tigger1:TcMar-Tigger:DNA	11.0131	-0.17951	0.521188	-0.344424	0.730528	0.838586	Tigger1:TcMar-Tigger:DNA
Plat_L3:CR1:LINE	15.9183	-0.16959	0.497859	-0.340639	0.733375	0.840008	Plat_L3:CR1:LINE
LTRIS6:ERV1:LTR	6.84028	0.186691	0.552533	0.337882	0.735452	0.841584	LTRIS6:ERV1:LTR
MER47B:TcMar-Tigger:DNA	3.36515	-0.251415	0.751076	-0.33474	0.737821	0.842957	MER47B:TcMar-Tigger:DNA
RLTR35B_MM:ERVL:LTR	3.41057	-0.273288	0.819323	-0.333553	0.738717	0.843578	RLTR35B_MM:ERVL:LTR
L1ME3Cz:L1:LINE	4.52036	-0.243116	0.729289	-0.333361	0.738862	0.843578	L1ME3Cz:L1:LINE
MER89:ERV1:LTR	144.252	0.119022	0.373518	0.318652	0.74999	0.852156	MER89:ERV1:LTR
L1M3c:L1:LINE	1.41869	-0.321369	1.06708	-0.301166	0.763288	0.860788	L1M3c:L1:LINE
MamGypLTR3a:Gypsy:LTR	0.818871	-0.448194	1.50626	-0.297555	0.766042	0.862283	MamGypLTR3a:Gypsy:LTR
RLTR9F:ERVK:LTR	14.5684	-0.110668	0.375582	-0.294657	0.768256	0.863681	RLTR9F:ERVK:LTR
RLTR53_Mm:ERVK:LTR	24.6604	0.107273	0.375307	0.285828	0.77501	0.868436	RLTR53_Mm:ERVK:LTR
IAP-d-int:ERVK:LTR	9.76764	0.148682	0.523006	0.284283	0.776194	0.869481	IAP-d-int:ERVK:LTR
RLTR20B3:ERVK:LTR	9.70357	0.138223	0.490166	0.281993	0.777949	0.870598	RLTR20B3:ERVK:LTR
MamRep605:LTR:LTR?	2.58556	0.237926	0.849464	0.280089	0.779409	0.871523	MamRep605:LTR:LTR?
RLTR10:ERVK:LTR	187.142	-0.0959078	0.342528	-0.28	0.779478	0.87154	RLTR10:ERVK:LTR
MER92B:ERV1:LTR	3.68549	-0.191972	0.693237	-0.276921	0.781841	0.873358	MER92B:ERV1:LTR
IAPEY5_LTR:ERVK:LTR	10.2214	0.14262	0.51619	0.276293	0.782323	0.87345	IAPEY5_LTR:ERVK:LTR
Charlie2a:hAT-Charlie:DNA	7.86348	0.146688	0.531765	0.275852	0.782662	0.873599	Charlie2a:hAT-Charlie:DNA
RLTR8:ERVK:LTR	7.77788	0.150782	0.561144	0.268704	0.788157	0.876953	RLTR8:ERVK:LTR
Charlie15b:hAT-Charlie:DNA	1.68105	-0.257158	0.964632	-0.266587	0.789787	0.877942	Charlie15b:hAT-Charlie:DNA
LTR50:ERVL:LTR	2.19499	0.233877	0.887558	0.263507	0.79216	0.879322	LTR50:ERVL:LTR
LTR31:ERV1:LTR	1.66599	-0.26734	1.0443	-0.256	0.797951	0.883629	LTR31:ERV1:LTR
Tigger10:TcMar-Tigger:DNA	1.16964	-0.308745	1.22487	-0.252064	0.800991	0.885544	Tigger10:TcMar-Tigger:DNA
MLT1-int:ERVL-MaLR:LTR	2.41481	-0.233032	0.927798	-0.251167	0.801685	0.885984	MLT1-int:ERVL-MaLR:LTR
RLTR13D2:ERVK:LTR	2.52768	0.181034	0.730576	0.247797	0.804292	0.887627	RLTR13D2:ERVK:LTR
pGEMHE_mCherry_mTrim21	1764.98	0.0978351	0.398294	0.245636	0.805964	0.888517	pGEMHE_mCherry_mTrim21
RLTR26B_MM:ERVK:LTR	4.36541	-0.141113	0.577531	-0.244338	0.806969	0.889276	RLTR26B_MM:ERVK:LTR
RLTR9A3A:ERVK:LTR	2.92913	0.169278	0.694383	0.243782	0.8074	0.889508	RLTR9A3A:ERVK:LTR
MLT1H1:ERVL-MaLR:LTR	48.5716	-0.0810256	0.334963	-0.241894	0.808862	0.890491	MLT1H1:ERVL-MaLR:LTR
MER31A:ERV1:LTR	6.90177	-0.155437	0.646442	-0.240451	0.809981	0.891362	MER31A:ERV1:LTR
L1Md_F:L1:LINE	71.0252	-0.0846854	0.353396	-0.239633	0.810615	0.891782	L1Md_F:L1:LINE
LTR81A:Gypsy:LTR	1.75221	0.235489	0.999493	0.235609	0.813736	0.89321	LTR81A:Gypsy:LTR
RLTR13A3:ERVK:LTR	3.6733	0.189818	0.848369	0.223745	0.822956	0.898755	RLTR13A3:ERVK:LTR
ERVB3_1-LTR_MM:ERVK:LTR	3.49985	0.175596	0.792411	0.221597	0.824627	0.899786	ERVB3_1-LTR_MM:ERVK:LTR
GSAT_MM:Satellite:Satellite	120.783	-0.134856	0.61463	-0.21941	0.826331	0.900628	GSAT_MM:Satellite:Satellite
BGLII_C:ERVK:LTR	7.32068	0.100705	0.460391	0.218738	0.826854	0.900966	BGLII_C:ERVK:LTR
LTR33A:ERVL:LTR	2.58448	-0.173392	0.796041	-0.217818	0.827571	0.901429	LTR33A:ERVL:LTR
MER73:ERVL:LTR	63.7195	0.0640605	0.302438	0.211814	0.832252	0.904224	MER73:ERVL:LTR
RLTR44B:ERVK:LTR	9.6298	-0.0880253	0.417067	-0.211058	0.832842	0.904659	RLTR44B:ERVK:LTR
Tigger17c:TcMar-Tigger:DNA	3.94832	-0.180351	0.854643	-0.211025	0.832868	0.904659	Tigger17c:TcMar-Tigger:DNA
MamTip2:hAT-Tip100:DNA	3.88316	-0.154427	0.75521	-0.204482	0.837977	0.907311	MamTip2:hAT-Tip100:DNA
MTC:ERVL-MaLR:LTR	1322.99	0.0475222	0.26094	0.182119	0.855489	0.917775	MTC:ERVL-MaLR:LTR
RLTR27:ERVK:LTR	169.878	-0.046999	0.263902	-0.178093	0.85865	0.919477	RLTR27:ERVK:LTR
ETnERV-int:ERVK:LTR	37.3689	0.0621348	0.362212	0.171543	0.863797	0.922574	ETnERV-int:ERVK:LTR
MTE2b-int:ERVL-MaLR:LTR	19.7103	0.0880754	0.521206	0.168984	0.865809	0.924048	MTE2b-int:ERVL-MaLR:LTR
L4_A_Mam:RTE-X:LINE	4.08115	-0.121296	0.722914	-0.167787	0.86675	0.924642	L4_A_Mam:RTE-X:LINE
LTR16E2:ERVL:LTR	5.34288	0.105494	0.638541	0.165211	0.868778	0.925608	LTR16E2:ERVL:LTR
L1MEb:L1:LINE	1.7849	0.17635	1.14425	0.154118	0.877516	0.931098	L1MEb:L1:LINE
MER67D:ERV1:LTR	0.895401	-0.226228	1.47618	-0.153252	0.878199	0.931505	MER67D:ERV1:LTR
L1MdTf_II:L1:LINE	58.8439	-0.0958703	0.626739	-0.152967	0.878424	0.931547	L1MdTf_II:L1:LINE
RLTR9A3B:ERVK:LTR	5.14551	-0.093017	0.613367	-0.15165	0.879463	0.931857	RLTR9A3B:ERVK:LTR
MT-int:ERVL-MaLR:LTR	141.151	0.0507508	0.33993	0.149298	0.881319	0.93294	MT-int:ERVL-MaLR:LTR
IAPLTR4:ERVK:LTR	5.90494	-0.0759549	0.56419	-0.134626	0.892907	0.939265	IAPLTR4:ERVK:LTR
Lx3_Mus:L1:LINE	235.128	-0.042429	0.325727	-0.130259	0.896361	0.941726	Lx3_Mus:L1:LINE
RLTR1D2_MM:ERV1:LTR	1.69523	0.126156	0.969361	0.130144	0.896453	0.941763	RLTR1D2_MM:ERV1:LTR
MER54B:ERVL:LTR	5.87754	-0.0795718	0.633029	-0.1257	0.899969	0.944138	MER54B:ERVL:LTR
MER45R:hAT-Tip100:DNA	2.17828	0.0947425	0.879384	0.107737	0.914204	0.951773	MER45R:hAT-Tip100:DNA
SYNREP_MM:Satellite:Satellite	19.5442	0.148544	1.41545	0.104945	0.91642	0.95301	SYNREP_MM:Satellite:Satellite
RLTR10C:ERVK:LTR	338.219	0.0294455	0.28272	0.104151	0.91705	0.953419	RLTR10C:ERVK:LTR
MER68-int:ERVL:LTR	2.01043	-0.0906531	0.91246	-0.0993502	0.92086	0.955403	MER68-int:ERVL:LTR
Arthur1B:hAT-Tip100:DNA	4.49149	-0.0578348	0.583151	-0.0991765	0.920998	0.955403	Arthur1B:hAT-Tip100:DNA
MuRRS-int:ERV1:LTR	38.6972	0.0390041	0.402148	0.0969895	0.922735	0.956294	MuRRS-int:ERV1:LTR
RLTR26D_MM:ERVK:LTR	3.54134	0.0717698	0.744449	0.0964067	0.923198	0.956428	RLTR26D_MM:ERVK:LTR
7SK:RNA:RNA	9.97005	0.0466793	0.507776	0.0919289	0.926754	0.958432	7SK:RNA:RNA
L3b:CR1:LINE	13.4401	-0.0360082	0.417897	-0.0861653	0.931335	0.961609	L3b:CR1:LINE
LTR40c:ERVL:LTR	2.85358	0.0679345	0.792847	0.0856842	0.931717	0.961945	LTR40c:ERVL:LTR
Eulor8:TcMar:DNA	2.79531	-0.0612837	0.749812	-0.0817321	0.93486	0.964071	Eulor8:TcMar:DNA
L1_Mur1:L1:LINE	46.2629	-0.0330852	0.444442	-0.0744421	0.940659	0.96669	L1_Mur1:L1:LINE
Lx3A:L1:LINE	219.37	-0.0220563	0.306599	-0.0719388	0.942651	0.967906	Lx3A:L1:LINE
IAPLTR2a2_Mm:ERVK:LTR	218.01	0.0202055	0.288433	0.0700527	0.944152	0.968569	IAPLTR2a2_Mm:ERVK:LTR
ERVB4_1B-I_MM-int:ERVK:LTR	19.7754	0.0266577	0.402928	0.0661599	0.94725	0.970276	ERVB4_1B-I_MM-int:ERVK:LTR
L4_B_Mam:RTE-X:LINE	0.830199	0.0678502	1.29957	0.0522098	0.958362	0.976507	L4_B_Mam:RTE-X:LINE
ERVB4_3-I_MM-int:ERVK:LTR	1.13674	-0.0458131	1.03538	-0.0442475	0.964707	0.980313	ERVB4_3-I_MM-int:ERVK:LTR
LTR33C:ERVL:LTR	2.41597	0.032375	0.751654	0.0430717	0.965644	0.980852	LTR33C:ERVL:LTR
LTR16E1:ERVL:LTR	3.90554	0.0299336	0.711452	0.0420739	0.96644	0.981483	LTR16E1:ERVL:LTR
MLT1J1:ERVL-MaLR:LTR	6.49848	0.0221393	0.551069	0.0401751	0.967954	0.982161	MLT1J1:ERVL-MaLR:LTR
RLTR13F:ERVK:LTR	4.08951	0.0336184	0.889021	0.0378151	0.969835	0.982982	RLTR13F:ERVK:LTR
RLTR51B_Mm:ERVK:LTR	13.9168	-0.0178513	0.482593	-0.0369905	0.970493	0.983	RLTR51B_Mm:ERVK:LTR
RLTR13D3A:ERVK:LTR	1.33057	0.0352581	0.9933	0.0354959	0.971684	0.983499	RLTR13D3A:ERVK:LTR
LTR40A1:ERVL:LTR	0.656032	0.0495492	1.51517	0.0327022	0.973912	0.984928	LTR40A1:ERVL:LTR
Lx3B:L1:LINE	167.761	-0.00981426	0.302199	-0.0324762	0.974092	0.984993	Lx3B:L1:LINE
ORR1F-int:ERVL-MaLR:LTR	3.42985	0.0207772	0.695869	0.0298579	0.97618	0.986337	ORR1F-int:ERVL-MaLR:LTR
Looper:PiggyBac:DNA	1.51074	-0.0068646	1.05739	-0.006492	0.99482	0.997873	Looper:PiggyBac:DNA
Charlie9:hAT-Charlie:DNA	1.43611	-0.00579945	1.08229	-0.00535848	0.995725	0.998265	Charlie9:hAT-Charlie:DNA
RMER19A:ERVK:LTR	344.684	0.00107554	0.28086	0.00382946	0.996945	0.998505	RMER19A:ERVK:LTR

## Sheet: Legend Dataset EV3
Dataset EV3: Differential TE expression analysis of FOXJ3 LOF and TBP LOF.
The table contains the DEseq2 results for TEs.
