# Supplementary material for: TBP regulates transposable element expression in early mouse embryos
Source: EMBO J. 2026 Mar 20;45(9):3073–101. doi: 10.1038/s44318-026-00736-w (PMC13144441; doi:10.1038/s44318-026-00736-w)
Supplement: Supplementary file 9 — Source data Fig. 2 [file 44318_2026_736_MOESM9_ESM.zip]

Archive with 47 entries (44 files):
- Figure2/
- Figure2/Values_Figure2_PanelB.txt
- __MACOSX/Figure2/._Values_Figure2_PanelB.txt
- Figure2/Values_Figure2_PanelC.txt
- __MACOSX/Figure2/._Values_Figure2_PanelC.txt
- Figure2/.DS_Store
- __MACOSX/Figure2/._.DS_Store
- Figure2/Values_Figure2_PanelD.txt
- __MACOSX/Figure2/._Values_Figure2_PanelD.txt
- Figure2/Panel_G/
- Figure2/Panel_H/
- Figure2/Panel_G/.DS_Store
- __MACOSX/Figure2/Panel_G/._.DS_Store
- Figure2/Panel_G/Early 2-cell.tif
- __MACOSX/Figure2/Panel_G/._Early 2-cell.tif
- Figure2/Panel_G/4-cell.tif
- __MACOSX/Figure2/Panel_G/._4-cell.tif
- Figure2/Panel_G/Readme.txt
- __MACOSX/Figure2/Panel_G/._Readme.txt
- Figure2/Panel_G/8-cell.tif
- __MACOSX/Figure2/Panel_G/._8-cell.tif
- Figure2/Panel_G/Zygote.tif
- __MACOSX/Figure2/Panel_G/._Zygote.tif
- Figure2/Panel_G/Late 2-cell.tif
- __MACOSX/Figure2/Panel_G/._Late 2-cell.tif
- Figure2/Panel_H/Early 2-cell_DAPI.tif
- __MACOSX/Figure2/Panel_H/._Early 2-cell_DAPI.tif
- Figure2/Panel_H/Zygote_DAPI.tif
- __MACOSX/Figure2/Panel_H/._Zygote_DAPI.tif
- Figure2/Panel_H/.DS_Store
- __MACOSX/Figure2/Panel_H/._.DS_Store
- Figure2/Panel_H/8-cell_TBP.tif
- __MACOSX/Figure2/Panel_H/._8-cell_TBP.tif
- Figure2/Panel_H/Late 2-cell_TBP.tif
- __MACOSX/Figure2/Panel_H/._Late 2-cell_TBP.tif
- Figure2/Panel_H/8-cell_DAPI.tif
- __MACOSX/Figure2/Panel_H/._8-cell_DAPI.tif
- Figure2/Panel_H/4-cell_TBP.tif
- __MACOSX/Figure2/Panel_H/._4-cell_TBP.tif
- Figure2/Panel_H/Late 2-cell_DAPI.tif
- __MACOSX/Figure2/Panel_H/._Late 2-cell_DAPI.tif
- Figure2/Panel_H/Zygote_TBP.tif
- __MACOSX/Figure2/Panel_H/._Zygote_TBP.tif
- Figure2/Panel_H/Early 2-cell_TBP.tif
- __MACOSX/Figure2/Panel_H/._Early 2-cell_TBP.tif
- Figure2/Panel_H/4-cell_DAPI.tif
- __MACOSX/Figure2/Panel_H/._4-cell_DAPI.tif
