# Supplementary material for: TBP regulates transposable element expression in early mouse embryos
Source: EMBO J. 2026 Mar 20;45(9):3073–101. doi: 10.1038/s44318-026-00736-w (PMC13144441; doi:10.1038/s44318-026-00736-w)
Supplement: Supplementary file 9 — Source data Fig. 2 [file 44318_2026_736_MOESM9_ESM.zip › Figure2/Values_Figure2_PanelB.txt]

Sample.Name	dux
Dux_rep1	2015,143226
Dux_rep2	3319,30772
Empty_rep1	0,388683203
Empty_rep2	2,473693347
