# Supplementary material for: TBP regulates transposable element expression in early mouse embryos
Source: EMBO J. 2026 Mar 20;45(9):3073–101. doi: 10.1038/s44318-026-00736-w (PMC13144441; doi:10.1038/s44318-026-00736-w)
Supplement: Supplementary file 9 — Source data Fig. 2 [file 44318_2026_736_MOESM9_ESM.zip › Figure2/Values_Figure2_PanelC.txt]

Sample.Name	iapez	l1_orf1	l1_orf2	malr_mt	malr_orr_int	malr_orr_ltr	mervl_int_1	mervl_int_2	mt2_mm	sineb2
Dux_rep1	0,447512535	1,052144848	1,274560627	2,136130816	1,697407943	1,528023432	30,55493133	32,07402118	6,161720889	2,198724227
Dux_rep2	0,301451957	0,920187651	0,983956654	2,250116969	2,004626324	0,888842681	23,26356028	15,88947993	3,351948539	0,743978757
Empty_rep1	0,766664172	1,05457863	0,782773416	1,296839555	1,146047362	0,948246031	0,702222438	1,529789694	0,986232704	0,838955775
Empty_rep2	0,320856474	0,976031761	0,750886452	0,678302164	1,08422687	1,01395948	0,768437591	0,684600064	0,946057647	0,737134609
