# Supplementary material for: TBP regulates transposable element expression in early mouse embryos
Source: EMBO J. 2026 Mar 20;45(9):3073–101. doi: 10.1038/s44318-026-00736-w (PMC13144441; doi:10.1038/s44318-026-00736-w)
Supplement: Supplementary file 9 — Source data Fig. 2 [file 44318_2026_736_MOESM9_ESM.zip › Figure2/Values_Figure2_PanelD.txt]

Sample.Name	iap	l1_orf1	l1_orf2	malr_mt	malr_orr_int	malr_orr_ltr	mervl-int-1	mervl-int-2	mt2_mm	sineb2
klf7	0.492387703396875	0.792155088347829	0.689971917351611	0.700753310719759	0.67027559681259	0.652839249819867	0.709554259182487	0.726360595282174	0.547170217761442	0.484546551424736
zscan4c	0.342763574487675	0.702495024166266	0.655429143091528	0.550916506365156	0.379611440703173	0.545580374073515	0.683786339367392	0.782030091752048	0.544025089344743	0.357088245133697
foxk1	1.00719420695111	0.748329028131596	0.628729028870275	0.656043993664786	0.66560486079891	0.898229778346425	0.655759119982736	0.543078713254295	0.711772088725486	0.570245160209353
tcf7l2	1.10020585583876	0.764195768876206	0.83074578600533	0.721136493788795	0.780550306317797	1.1244362205827	0.961850846041431	0.868152788419297	0.666596054427262	0.673895791571725
pknox1	0.773239082147944	0.697638251575337	0.603717024482284	0.695804125732876	0.589777309834608	0.637307530142011	1.07782695252688	0.930675588280677	1.00993156147323	0.541158526628455
elf3	0.6244775056495	0.83647560832979	0.711913271813065	0.67613328467125	0.503255542279558	0.779809082390815	0.764882720369862	0.803132325260171	0.697499186499332	0.810993400954564
nr2f2	0.683207757031633	0.854302686226839	0.619879690604177	0.663246692868049	0.624363845218293	0.776203133438843	0.802406625714517	0.788439141397212	0.780221545532924	0.996437621835184
duxbl1	0.872739552856139	0.755701108057949	0.717358620152537	0.593964996328499	0.573181858601396	0.830075256430138	0.859576260584306	0.729939695401589	0.725033103402416	0.699897864204595
ehf	0.711832712826617	0.845478219991944	0.774206244923656	0.782251188975183	0.63828717278494	0.788823794887465	0.771631496970661	0.905620524687274	0.798549630383543	0.584304223757612
obox5	0.997012931834999	1.09347574750589	1.22472028319455	0.840042078783272	0.55169865716188	1.2505266662932	1.20960936001047	1.28247876656586	0.994839586944654	0.722621228385441
zfp740	1.3148376591248	0.737956595269929	0.781234751949917	0.81248239080259	0.418150737669854	0.976563403621646	1.01867702875072	0.932180243301077	0.79492341547074	0.779583634440694
gabpa	1.03366685028118	0.934235311291735	0.934442181214443	0.832933420834521	0.610797480846668	0.89447120821904	1.13717131059048	0.963625214786175	0.773115326259082	0.882526941725353
obox1	1.13490552096856	0.94094838289966	0.919414493153764	0.732018002755002	0.60780131655609	0.89194339896651	1.02369946624366	1.03034711087782	0.965292222431882	1.01468778314573
gata3	0.648648682653389	0.701865434800413	0.730617465814704	0.801398297241774	0.763397929369546	0.726722784240808	1.54837468816097	1.2459602271677	0.816233779759431	0.927905672795904
lmx1a	0.737437744363892	0.839696011343783	0.874897986620155	0.785311908404572	0.759479890587146	0.762946712827516	1.33912654965441	1.05252474799787	0.9680684019936	0.939326265033211
mafk	0.828880610874474	0.888936227673304	0.862824314499224	0.892462622126905	1.05139807995497	0.935735494103975	0.951505679339539	0.879818427454474	0.919753341826638	1.20525881552053
mybl1	0.998230993710132	0.957789355720023	0.91782489718791	0.943555308277551	1.02104247606304	1.05458144438105	1.1067426789622	1.02530144347336	0.955103903128107	0.996207086962473
bbx	1.00126449156411	1.13947100272872	1.02854599939414	0.840932327617518	0.820429096700661	0.98568767284529	1.01441690318449	0.953987732195154	1.03396260577718	1.02684609851649
sox15	0.996190113232016	0.982128655490569	0.836632324219586	0.927499642423517	0.76313090821613	1.07920494533011	1.0039644291052	0.957461253186271	1.13250452154247	1.08011368774358
irf9	0.869283960393843	0.919746025329624	1.04348212317062	0.993257038847883	0.927050352458515	0.779089858131671	1.04267621354319	0.96701422607073	0.887532598680957	0.782005270967912
arid5a	1.00429089401769	0.890420962564304	0.765404743551999	0.696314722323923	0.868387085610393	0.842634354780624	0.926342430987577	0.804013324575617	0.862463146423808	0.813621973047548
hbp1	0.742207553918325	1.07285736909114	0.87789520930142	0.74722648817392	0.763164297494632	0.903407549126837	0.938597981021436	0.752774495392106	0.840673500504289	0.767039365130185
meis2	1.18764752889917	1.01302990678798	1.03372014144353	1.29353289943132	1.14312141215147	1.12374687559078	1.35161437946638	1.23746023066669	1.1479648753938	1.04440444261983
zbtb7b	1.0700485941627	1.3108946651673	1.23659001301406	1.3382176360378	1.16188200729326	1.02973597359308	1.38748801174213	1.183065415768	0.970597056517186	1.15648803304003
obox2	1.02357944916668	0.977638174398898	1.36386490070604	0.98648996447726	1.05388379599248	1.29068150296722	1.30346404614389	1.30446434876456	1.19249566663723	1.1133520268114
zfp281	1.2985035435473	1.31256903064216	1.29624460194815	1.03286126004539	0.896739992059757	1.04216980514913	1.4155032471049	1.13638532435322	1.06283737108235	1.20757526047431
nobox	1.06756130412569	0.875366434565022	0.732768811092747	1.24384368768279	1.19364975254231	1.30491189063606	1.01600811377248	1.27717743669535	0.974648723442784	0.848164496569775
hmbox1	0.944730085561757	1.01543639421494	0.862953938082635	0.977706284015318	0.963300332177275	1.10275040529098	1.37720860846746	1.19588571331422	1.09729424448241	1.0043625531758
obox3	0.800848701804119	0.894530444267098	0.835107980534078	1.05461478187583	0.818567236687969	1.03188053736532	1.18795504068808	1.15586550039715	0.912927246959494	1.06149308849899
foxj3	2.34737675049193	1.42296558899597	2.39158367662193	1.40430545714356	1.32889044383462	1.20482646351539	2.15540688525064	1.31732839446529	1.25965772890831	1.92563733330636
srf	2.04679159102636	1.71379579237855	2.23558467614716	1.85521264229514	1.56711974742619	1.42858844876747	2.12375408861208	1.75348624440264	1.88479530256257	1.69610397411288
obox6	1.13534475260495	1.13205271615806	1.60905806906526	1.59225590571986	2.28054946828446	1.19065190667028	1.48104377501663	1.46747628006579	1.30158369546682	1.64557311741481
lhx8	1.33533649985028	1.07752506382172	0.906506911560556	1.45884578697851	1.49593260143116	1.36515219751257	1.33350066986432	1.38104115657538	1.13076459767903	1.44435217304669
tbp	1.37329240366233	1.12639919957983	1.0005584235785	1.72333817347235	1.9736681244951	1.41796322772778	1.33304643918232	1.45677784321038	1.2410484937962	1.37681836829024
crx	0.923905159886633	1.18679777576218	1.06301050169694	1.16262130864948	1.64376319290587	1.23608110918157	1.97151889675697	1.5610415209013	1.29577367671986	1.5283028698999
atf1	1.67775391794759	1.29220868804495	1.16192910946353	1.51211960823887	1.43240266730965	1.35574296611337	1.63419030473462	1.6918679329607	1.33163538301547	1.46167675265479
sox8	1.18043702828271	1.19098144653613	1.30084489265021	1.44940261209558	1.15268103722043	1.27128207056438	1.4544042397741	1.35952941051133	1.20761342211722	1.57438957700917
rfx7	2.46942560034012	1.25754753484256	1.01031158778056	1.4583001265103	1.56356871143693	1.27751269827588	1.82892263333892	1.5679769451387	1.13014869367965	1.61382725439432
smad3	1.424010358269	1.48239407236873	1.24399424334531	1.07998691499142	0.91634449714192	1.12808494228283	2.2660090832333	1.45789254006575	1.24552493059895	1.16177878777402
zfp410	1.3519692887569	1.37737697380046	1.51822349018021	1.06988570793964	0.776153281329313	1.03892033277194	1.77767336823433	1.5966321588136	1.26269078800446	1.19775902852093
