# Supplementary material for: TBP regulates transposable element expression in early mouse embryos
Source: EMBO J. 2026 Mar 20;45(9):3073–101. doi: 10.1038/s44318-026-00736-w (PMC13144441; doi:10.1038/s44318-026-00736-w)
Supplement: Supplementary file 9 — Source data Fig. 2 [file 44318_2026_736_MOESM9_ESM.zip › Figure2/Panel_G/Readme.txt]

Channel 1: FOXJ3
Channel 2: DAPI
