# Supplementary material for: TBP regulates transposable element expression in early mouse embryos
Source: EMBO J. 2026 Mar 20;45(9):3073–101. doi: 10.1038/s44318-026-00736-w (PMC13144441; doi:10.1038/s44318-026-00736-w)
Supplement: Supplementary file 10 — Source data Fig. 3 [file 44318_2026_736_MOESM10_ESM.zip]

Archive with 13 entries (10 files):
- Figure3/
- Figure3/.DS_Store
- __MACOSX/Figure3/._.DS_Store
- Figure3/Panel H/
- Figure3/Panel H/.DS_Store
- __MACOSX/Figure3/Panel H/._.DS_Store
- Figure3/Panel H/images/
- Figure3/Panel H/values.txt
- __MACOSX/Figure3/Panel H/._values.txt
- Figure3/Panel H/images/CONTROL.tif
- __MACOSX/Figure3/Panel H/images/._CONTROL.tif
- Figure3/Panel H/images/TBP LOF.tif
- __MACOSX/Figure3/Panel H/images/._TBP LOF.tif
