# Supplementary material for: TBP regulates transposable element expression in early mouse embryos
Source: EMBO J. 2026 Mar 20;45(9):3073–101. doi: 10.1038/s44318-026-00736-w (PMC13144441; doi:10.1038/s44318-026-00736-w)
Supplement: Supplementary file 10 — Source data Fig. 3 [file 44318_2026_736_MOESM10_ESM.zip › Figure3/Panel H/values.txt]

48h	2-cell	4-cell	8-cell	Morulas	Degenerated	Blastocysts	Total
Igg	100	0	0	0	0	0	100
Tbp	100	0	0	0	0	0	100
66h	2-cell	4-cell	8-cell	Morulas	Other	Blastocysts	Total
Igg	2,380952381	2,380952381	95,23809524	0	0	0	100
Tbp	11,11111111	25	61,11111111	0	2,777777778	0	100
96h	2-cell	4-cell	8-cell	Morulas	Other	Blastocysts	Total
Igg	0	0	0	4,761904762	4,761904762	90,47619048	100
Tbp	5,555555556	0	0	25	8,333333333	61,11111111	100
