# Supplementary material for: TBP regulates transposable element expression in early mouse embryos
Source: EMBO J. 2026 Mar 20;45(9):3073–101. doi: 10.1038/s44318-026-00736-w (PMC13144441; doi:10.1038/s44318-026-00736-w)
Supplement: Supplementary file 11 — Source data Fig. 4 [file 44318_2026_736_MOESM11_ESM.zip]

Archive with 3 entries (2 files):
- Figure4/
- Figure4/values_Figure4_PanelJ.txt
- __MACOSX/Figure4/._values_Figure4_PanelJ.txt
