# Supplementary material for: TBP regulates transposable element expression in early mouse embryos
Source: EMBO J. 2026 Mar 20;45(9):3073–101. doi: 10.1038/s44318-026-00736-w (PMC13144441; doi:10.1038/s44318-026-00736-w)
Supplement: Supplementary file 11 — Source data Fig. 4 [file 44318_2026_736_MOESM11_ESM.zip › Figure4/values_Figure4_PanelJ.txt]

chimera	TE	mIGG	TBP
ENSMUSG00000004771.12_ORR1A1_v	ORR1A1	1.433599521	0
ENSMUSG00000008036.11_ORR1A1_ii	ORR1A1	2.043766995	0
ENSMUSG00000008429.8_ORR1A1_v	ORR1A1	2.825497244	2.095105671
ENSMUSG00000008489.18_ORR1A0_i	ORR1A0	2.009268	0
ENSMUSG00000016534.15_ORR1A0_i	ORR1A0	1.380361344	1.824239023
ENSMUSG00000020171.8_ORR1A1_iv	ORR1A1	1.795630292	0
ENSMUSG00000021179.8_ORR1A0_i	ORR1A0	1.660137516	1.070669159
ENSMUSG00000021215.15_ORR1A0_i	ORR1A0	1.094083593	0
ENSMUSG00000022021.14_ORR1A1_v	ORR1A1	1.567183577	0
ENSMUSG00000022464.14_ORR1A0_i	ORR1A0	1.449675412	0
ENSMUSG00000024290.9_ORR1A0	ORR1A0	1.459157751	0
ENSMUSG00000025089.15_ORR1A1_viii	ORR1A1	1.343034028	0
ENSMUSG00000025326.12_ORR1A1_v	ORR1A1	3.906860593	2.778483247
ENSMUSG00000026761.12_ORR1A1_i	ORR1A1	2.668403089	0
ENSMUSG00000027281.16_ORR1A0_i	ORR1A0	2.142966556	1.257509624
ENSMUSG00000027312.14_ORR1A0_i	ORR1A0	1.357047267	0
ENSMUSG00000027469.16_ORR1A1_v	ORR1A1	1.643021243	1.324042869
ENSMUSG00000028249.15_ORR1A0_i	ORR1A0	1.357047267	0
ENSMUSG00000028597.11_ORR1A1	ORR1A1	1.5674795	0
ENSMUSG00000029648.13_ORR1A1_v	ORR1A1	1.52062892	1.135580782
ENSMUSG00000029815.12_ORR1A1_v	ORR1A1	1.872301226	0
ENSMUSG00000031169.13_ORR1A0_i	ORR1A0	0.977225836	0
ENSMUSG00000031400.10_ORR1A0_i	ORR1A0	2.146652819	1.70392448
ENSMUSG00000031402.12_ORR1A1_v	ORR1A1	2.26395011	2.063976485
ENSMUSG00000031583.13_ORR1A0_i	ORR1A0	1.372171127	0
ENSMUSG00000032415.14_ORR1A0_i	ORR1A0	1.744179096	0
ENSMUSG00000033419.15_ORR1A0_i	ORR1A0	1.410555337	1.588396328
ENSMUSG00000034152.6_ORR1A1_v	ORR1A1	1.904100779	0
ENSMUSG00000035201.15_ORR1A0_i	ORR1A0	1.72729591	0
ENSMUSG00000035764.5_ORR1A1_v	ORR1A1	1.449675412	0
ENSMUSG00000035847.15_ORR1A1_v	ORR1A1	2.102009544	1.471059871
ENSMUSG00000036501.6_ORR1A1_v	ORR1A1	1.434383499	0
ENSMUSG00000038179.13_ORR1A1_v	ORR1A1	4.157597884	3.009122509
ENSMUSG00000038932.13_ORR1A0_i	ORR1A0	2.216809688	1.061311502
ENSMUSG00000039100.10_ORR1A1_v	ORR1A1	1.663098089	0.820949615
ENSMUSG00000039157.12_ORR1A1_vi	ORR1A1	1.699692535	1.345506192
ENSMUSG00000039546.9_ORR1A0_i	ORR1A0	1.396632556	0
ENSMUSG00000041153.9_ORR1A0_iii	ORR1A0	1.357047267	0
ENSMUSG00000041362.16_ORR1A0_i	ORR1A0	1.505055148	0
ENSMUSG00000041765.6_ORR1A1	ORR1A1	1.906707103	0
ENSMUSG00000043091.9_ORR1A1_v	ORR1A1	2.518720414	0
ENSMUSG00000045291.8_ORR1A0_i	ORR1A0	1.710595997	1.82021056
ENSMUSG00000045693.8_ORR1A0_i	ORR1A0	2.058849634	1.49249866
ENSMUSG00000046314.16_ORR1A1_v	ORR1A1	1.598313455	0
ENSMUSG00000049657.9_ORR1A0_i	ORR1A0	2.225771032	1.557009881
ENSMUSG00000052727.6_ORR1A1_v	ORR1A1	1.505055148	0
ENSMUSG00000053297.14_ORR1A1_ii	ORR1A1	1.357047267	0
ENSMUSG00000054387.13_ORR1A0_i	ORR1A0	2.516161849	1.378270074
ENSMUSG00000054409.5_ORR1A0_i	ORR1A0	1.896697016	1.595018376
ENSMUSG00000054737.11_ORR1A1_iii	ORR1A1	1.357047267	0
ENSMUSG00000054737.11_ORR1A1_v	ORR1A1	1.726230129	1.114437209
ENSMUSG00000054814.14_ORR1A1	ORR1A1	2.200073568	1.767301715
ENSMUSG00000055531.12_ORR1A1_v	ORR1A1	2.088302063	1.446362936
ENSMUSG00000056019.12_ORR1A1_v	ORR1A1	0.661832351	1.800717101
ENSMUSG00000058022.14_ORR1A1_v	ORR1A1	1.311572875	1.828306486
ENSMUSG00000061755.10_ORR1A0_i	ORR1A0	1.627234453	0
ENSMUSG00000063235.16_ORR1A1_v	ORR1A1	2.811833956	2.305051457
ENSMUSG00000064128.8_ORR1A0_i	ORR1A0	2.072159492	1.162310577
ENSMUSG00000066382.4_ORR1A1_vi	ORR1A1	3.982353008	2.842635053
ENSMUSG00000073139.9_ORR1A0_i	ORR1A0	2.838583906	1.531469252
ENSMUSG00000073226.9_ORR1A0_i	ORR1A0	1.571154596	1.152839397
ENSMUSG00000074479.3_ORR1A0_i	ORR1A0	2.707789105	2.502964587
ENSMUSG00000074867.4_ORR1A0_i	ORR1A0	1.121027473	0
ENSMUSG00000075266.5_ORR1A0	ORR1A0	2.055337094	1.370005638
ENSMUSG00000075266.5_ORR1A0_i	ORR1A0	3.23327288	2.484419696
ENSMUSG00000078584.9_ORR1A1_v	ORR1A1	1.357047267	0
ENSMUSG00000079525.1_ORR1A1_ii	ORR1A1	2.240912096	1.681814331
ENSMUSG00000081895.3_ORR1A1_ii	ORR1A1	1.419455374	0
ENSMUSG00000085234.1_ORR1A0_i	ORR1A0	2.389083446	0
ENSMUSG00000085403.1_ORR1A0_i	ORR1A0	3.486947274	4.102940754
ENSMUSG00000090038.7_ORR1A0_i	ORR1A0	2.15799176	0
ENSMUSG00000094572.1_ORR1A0_ii	ORR1A0	3.179581939	0
ENSMUSG00000096225.7_ORR1A0_i	ORR1A0	1.6473168	0
ENSMUSG00000096844.1_ORR1A0_i	ORR1A0	2.442083137	0
ENSMUSG00000097776.1_ORR1A0_i	ORR1A0	2.308075935	0
ENSMUSG00000099927.1_ORR1A0_i	ORR1A0	1.824852362	0
ENSMUSG00000104046.1_ORR1A0_i	ORR1A0	1.992048988	0
ENSMUSG00000107018.1_ORR1A1	ORR1A1	1.712944247	0
ENSMUSG00000109730.1_ORR1A0_i	ORR1A0	1.490404638	0
ENSMUSG00000109734.1_ORR1A1_iv	ORR1A1	1.870137542	0
ENSMUSG00000110186.1_ORR1A0_i	ORR1A0	1.420144904	0
ENSMUSG00000110685.1_ORR1A1_v	ORR1A1	1.267559736	1.021798662
ENSMUSG00000110882.1_ORR1A0_i	ORR1A0	1.523497965	0
ENSMUSG00000113128.1_ORR1A0_i	ORR1A0	0.808588907	0
ENSMUSG00000114424.1_ORR1A1_i	ORR1A1	2.379683059	0
