# Supplementary material for: TBP regulates transposable element expression in early mouse embryos
Source: EMBO J. 2026 Mar 20;45(9):3073–101. doi: 10.1038/s44318-026-00736-w (PMC13144441; doi:10.1038/s44318-026-00736-w)
Supplement: Supplementary file 12 — Figure EV2 Source Data [file 44318_2026_736_MOESM12_ESM.zip]

Archive with 5 entries (4 files):
- Figure EV2/
- Figure EV2/.DS_Store
- __MACOSX/Figure EV2/._.DS_Store
- Figure EV2/Values_FigureEV2_PanelB.txt
- __MACOSX/Figure EV2/._Values_FigureEV2_PanelB.txt
