# Supplementary material for: TBP regulates transposable element expression in early mouse embryos
Source: EMBO J. 2026 Mar 20;45(9):3073–101. doi: 10.1038/s44318-026-00736-w (PMC13144441; doi:10.1038/s44318-026-00736-w)
Supplement: Supplementary file 12 — Figure EV2 Source Data [file 44318_2026_736_MOESM12_ESM.zip › Figure EV2/Values_FigureEV2_PanelB.txt]

Sample.Name	zscan4c	foxk1	tcf7l2	zfp740	hpb1	zfp281	rfx7	pknox1	elf3	zbtb7b	mybl1	hmbox1	zfp410	atf1	tbp	foxj3	obox6	gabpa	bbx	klf7	arid5a	nr2f2	srf	sox8	sox15	obox3	gata3	irf9	duxbl1	smad3	obox1	meis2	ehf	mafk	obox2	lhx8	lmx1a	nobox	crx
Empty_rep1	0,812252396	0,723634619	0,652176035	0,113571021	1,283425898	0,671286251	0,864537231	1,041262153	1,021012126	0,872564288	0,959264119	1,08548014	0,886791389	1,016304932	0,882702996	1,03049202	0,870550563	0,897095409	0,91806402	0,848703971	0,852634892	1,35347352	1,070536016	1,05214485	0,9548416	1,27456063	1,737082973	1,189207115	0,801069878	1,422406018	0,15532192	0,838955775	1,071773463	0,797376688	6,619244982	0,637280314	1,447269237	4,75682846	0,357661483
Empty_rep2	0,959264119	1,178267139	1,081724666	1,264295179	1,218410264	3,863745316	1,25411241	0,92873141	0,843815796	1,189207115	0,879649076	0,937354497	0,802922882	1,334839854	1,031683179	1,040059934	0,652176035	1,178267139	1,174190644	0,646176415	0,560583039	2,126282568	1,217003514	0,837019613	0,825496117	0,510506063	1,107008782	1,681792831	1,592912109	0,986232704	0,120742041	1,443929196	1,170128253	1,053361036	0,905424761	1,052144848	0,429282718	0,121301279	1,05457863
Empty_rep3												0,922316194													1,089248656			1,620755722								0,970410231			1,56554683
Zscan4c_rep1	2,321407829
Zscan4c_rep2	1,834008086
Foxk1_rep1		3,814956658
Foxk1_rep2		2,02791896
Tcf7l2_rep1			4,443408151
Tcf7l2_rep2			2,502436279
Zfp740_rep1				4,121968081
Zfp740_rep2				1,520978753
Hbp1_rep1					3,797368484
Hbp1_rep2					2,273633946
Zfp281_rep1						3,410539567
Zfp281_rep2						2,106722072
Rfx7_rep1							1,452293792
Rfx7_rep2							5,903893376
Pknox1_rep1								2,891196504
Pknox1_rep2								3,736445985
Elf3_rep1									3,127478573
Elf3_rep2									1,872544495
Zbtb7b_rep1										1,802500925
Zbtb7b_rep2										1,522736872
Mybl1_rep1											3,249009585
Mybl1_rep2											2,760634707
Hmbox1_rep1												2,496661098
Hmbox1_rep2												2,914671582
Hmbox1_rep3												3,596682143
Zfp410_rep1													3,908639874
Zfp410_rep2													1,785919022
Atf1_rep1														1,404444876
Atf1_rep2														1,819236788
Tbp_rep1															2,106722072
Tbp_rep2															2,084931522
Foxj3_rep1																3,410539567
Foxj3_rep2																3,052518418
Obox6_rep1																	1,96337171
Obox6_rep2																	7,709656947
Gabpa_rep1																		9,361026026
Gabpa_rep2																		1,298338588
Bbx_rep1																			5,451550708
Bbx_rep2																			6,02098699
Klf7_rep1																				48,16789592
Klf7_rep2																				44,63179732
Arid5a_rep1																					25,69353222
Arid5a_rep2																					21,85664411
Nr2f2_rep1																						103,9683067
Nr2f2_rep2																						103,9683067
Srf_rep1																							21,88190848
Srf_rep2																							5,869889452
Sox8_rep1																								12,01418323
Sox8_rep2																								30,55493133
Sox15_rep1																									23,86239041
Sox15_rep2																									20,20536722
Sox15_rep3																									38,94411244
Obox3_rep1																										788,7002738
Obox3_rep2																										254,8197579
Gata3_rep1																											190,019017
Gata3_rep2																											85,62736351
Irf9_rep1																												301,6363875
Irf9_rep2																												286,0255073
Irf9_rep3																												135,6112761
Duxbl1_rep1																													288,6811973
Duxbl1_rep2																													1,140763716
Smad3_rep1																														175,460199
Smad3_rep2																														27,60134502
Obox1_rep1																															720,739115
Obox1_rep2																															413,0005807
Meis2_rep1																																99,388016
Meis2_rep2																																170,4651878
Ehf_rep1																																	298,1717981
Ehf_rep2																																	1110,248315
Mafk_rep1																																		796,9433325
Mafk_rep2																																		1115,390624
Obox2_rep1																																			6442,180345
Obox2_rep2																																			1722,155858
Lhx8_rep1																																				2830,157578
Lhx8_rep2																																				3140,25645
Lhx8_rep3																																				4034,945113
Lmx1a_rep1																																					9912,271579
Lmx1a_rep2																																					9173,98818
Nobox_rep1																																						11746,96139
Nobox_rep2																																						1223,388298
Crx_rep1																																							72214,45367
Crx_rep2																																							108199,427
Crx_rep3																																							104272,558
