# Supplementary material for: TBP regulates transposable element expression in early mouse embryos
Source: EMBO J. 2026 Mar 20;45(9):3073–101. doi: 10.1038/s44318-026-00736-w (PMC13144441; doi:10.1038/s44318-026-00736-w)
Supplement: Supplementary file 13 — Figure EV3 Source Data [file 44318_2026_736_MOESM13_ESM.zip]

Archive with 134 entries (120 files):
- Figure EV3/
- Figure EV3/.DS_Store
- __MACOSX/Figure EV3/._.DS_Store
- Figure EV3/panel L/
- Figure EV3/panel K/
- Figure EV3/panel J/
- Figure EV3/panel M/
- Figure EV3/panel H/
- Figure EV3/panel I/
- Figure EV3/panel G/
- Figure EV3/panel L/.DS_Store
- __MACOSX/Figure EV3/panel L/._.DS_Store
- Figure EV3/panel L/Early 2-cell.tif
- __MACOSX/Figure EV3/panel L/._Early 2-cell.tif
- Figure EV3/panel L/4-cell.tif
- __MACOSX/Figure EV3/panel L/._4-cell.tif
- Figure EV3/panel L/Readme.txt
- __MACOSX/Figure EV3/panel L/._Readme.txt
- Figure EV3/panel L/8-cell.tif
- __MACOSX/Figure EV3/panel L/._8-cell.tif
- Figure EV3/panel L/Zygote.tif
- __MACOSX/Figure EV3/panel L/._Zygote.tif
- Figure EV3/panel L/Late 2-cell.tif
- __MACOSX/Figure EV3/panel L/._Late 2-cell.tif
- Figure EV3/panel K/.DS_Store
- __MACOSX/Figure EV3/panel K/._.DS_Store
- Figure EV3/panel K/Early 2-cell.tif
- __MACOSX/Figure EV3/panel K/._Early 2-cell.tif
- Figure EV3/panel K/4-cell.tif
- __MACOSX/Figure EV3/panel K/._4-cell.tif
- Figure EV3/panel K/Readme.txt
- __MACOSX/Figure EV3/panel K/._Readme.txt
- Figure EV3/panel K/8-cell.tif
- __MACOSX/Figure EV3/panel K/._8-cell.tif
- Figure EV3/panel K/Zygote.tif
- __MACOSX/Figure EV3/panel K/._Zygote.tif
- Figure EV3/panel K/Late 2-cell.tif
- __MACOSX/Figure EV3/panel K/._Late 2-cell.tif
- Figure EV3/panel J/.DS_Store
- __MACOSX/Figure EV3/panel J/._.DS_Store
- Figure EV3/panel J/LMX1A/
- Figure EV3/panel J/DAPI/
- Figure EV3/panel M/ESC_Controls_CRX.tif
- __MACOSX/Figure EV3/panel M/._ESC_Controls_CRX.tif
- Figure EV3/panel M/.DS_Store
- __MACOSX/Figure EV3/panel M/._.DS_Store
- Figure EV3/panel M/Readme.txt
- __MACOSX/Figure EV3/panel M/._Readme.txt
- Figure EV3/panel H/.DS_Store
- __MACOSX/Figure EV3/panel H/._.DS_Store
- Figure EV3/panel H/RFX7/
- Figure EV3/panel H/DAPI/
- Figure EV3/panel I/.DS_Store
- __MACOSX/Figure EV3/panel I/._.DS_Store
- Figure EV3/panel I/Early 2-cell.tif
- __MACOSX/Figure EV3/panel I/._Early 2-cell.tif
- Figure EV3/panel I/4-cell.tif
- __MACOSX/Figure EV3/panel I/._4-cell.tif
- Figure EV3/panel I/Readme.txt
- __MACOSX/Figure EV3/panel I/._Readme.txt
- Figure EV3/panel I/8-cell.tif
- __MACOSX/Figure EV3/panel I/._8-cell.tif
- Figure EV3/panel I/Zygote.tif
- __MACOSX/Figure EV3/panel I/._Zygote.tif
- Figure EV3/panel I/Late 2-cell.tif
- __MACOSX/Figure EV3/panel I/._Late 2-cell.tif
- Figure EV3/panel G/.DS_Store
- __MACOSX/Figure EV3/panel G/._.DS_Store
- Figure EV3/panel G/SMAD3/
- Figure EV3/panel G/DAPI/
- Figure EV3/panel J/LMX1A/.DS_Store
- __MACOSX/Figure EV3/panel J/LMX1A/._.DS_Store
- Figure EV3/panel J/LMX1A/Early 2-cell_LMX1A.tif
- __MACOSX/Figure EV3/panel J/LMX1A/._Early 2-cell_LMX1A.tif
- Figure EV3/panel J/LMX1A/zygote_LMX1A.tif
- __MACOSX/Figure EV3/panel J/LMX1A/._zygote_LMX1A.tif
- Figure EV3/panel J/LMX1A/8-cell_LMX1A.tif
- __MACOSX/Figure EV3/panel J/LMX1A/._8-cell_LMX1A.tif
- Figure EV3/panel J/LMX1A/Late 2-cell_LMX1A.tif
- __MACOSX/Figure EV3/panel J/LMX1A/._Late 2-cell_LMX1A.tif
- Figure EV3/panel J/LMX1A/4-cell_LMX1A.tif
- __MACOSX/Figure EV3/panel J/LMX1A/._4-cell_LMX1A.tif
- Figure EV3/panel J/DAPI/Early 2-cell_DAPI.tif
- __MACOSX/Figure EV3/panel J/DAPI/._Early 2-cell_DAPI.tif
- Figure EV3/panel J/DAPI/zygote_DAPI.tif
- __MACOSX/Figure EV3/panel J/DAPI/._zygote_DAPI.tif
- Figure EV3/panel J/DAPI/.DS_Store
- __MACOSX/Figure EV3/panel J/DAPI/._.DS_Store
- Figure EV3/panel J/DAPI/8-cell_DAPI.tif
- __MACOSX/Figure EV3/panel J/DAPI/._8-cell_DAPI.tif
- Figure EV3/panel J/DAPI/Late 2-cell_DAPI.tif
- __MACOSX/Figure EV3/panel J/DAPI/._Late 2-cell_DAPI.tif
- Figure EV3/panel J/DAPI/4-cell_DAPI.tif
- __MACOSX/Figure EV3/panel J/DAPI/._4-cell_DAPI.tif
- Figure EV3/panel H/RFX7/Early 2C_RFX7.tif
- __MACOSX/Figure EV3/panel H/RFX7/._Early 2C_RFX7.tif
- Figure EV3/panel H/RFX7/Zygote_RFX7.tif
- __MACOSX/Figure EV3/panel H/RFX7/._Zygote_RFX7.tif
- Figure EV3/panel H/RFX7/Late 2C_RFX7.tif
- __MACOSX/Figure EV3/panel H/RFX7/._Late 2C_RFX7.tif
- Figure EV3/panel H/RFX7/4C_RFX7.tif
- __MACOSX/Figure EV3/panel H/RFX7/._4C_RFX7.tif
- Figure EV3/panel H/RFX7/8C_RFX7.tif
- __MACOSX/Figure EV3/panel H/RFX7/._8C_RFX7.tif
- Figure EV3/panel H/DAPI/Early 2C_DAPI.tif
- __MACOSX/Figure EV3/panel H/DAPI/._Early 2C_DAPI.tif
- Figure EV3/panel H/DAPI/Zygote_DAPI.tif
- __MACOSX/Figure EV3/panel H/DAPI/._Zygote_DAPI.tif
- Figure EV3/panel H/DAPI/Late 2C_DAPI.tif
- __MACOSX/Figure EV3/panel H/DAPI/._Late 2C_DAPI.tif
- Figure EV3/panel H/DAPI/4C_DAPI.tif
- __MACOSX/Figure EV3/panel H/DAPI/._4C_DAPI.tif
- Figure EV3/panel H/DAPI/8C_DAPI.tif
- __MACOSX/Figure EV3/panel H/DAPI/._8C_DAPI.tif
- Figure EV3/panel G/SMAD3/8-cell_SMAD3.tif
- __MACOSX/Figure EV3/panel G/SMAD3/._8-cell_SMAD3.tif
- Figure EV3/panel G/SMAD3/Late 2-cell_SMAD3.tif
- __MACOSX/Figure EV3/panel G/SMAD3/._Late 2-cell_SMAD3.tif
- Figure EV3/panel G/SMAD3/Early 2-cell_SMAD3.tif
- __MACOSX/Figure EV3/panel G/SMAD3/._Early 2-cell_SMAD3.tif
- Figure EV3/panel G/SMAD3/Zygote_SMAD3.tif
- __MACOSX/Figure EV3/panel G/SMAD3/._Zygote_SMAD3.tif
- Figure EV3/panel G/SMAD3/4-cell_SMAD3.tif
- __MACOSX/Figure EV3/panel G/SMAD3/._4-cell_SMAD3.tif
- Figure EV3/panel G/DAPI/Early 2-cell_DAPI.tif
- __MACOSX/Figure EV3/panel G/DAPI/._Early 2-cell_DAPI.tif
- Figure EV3/panel G/DAPI/zygote_DAPI.tif
- __MACOSX/Figure EV3/panel G/DAPI/._zygote_DAPI.tif
- Figure EV3/panel G/DAPI/8-cell_DAPI.tif
- __MACOSX/Figure EV3/panel G/DAPI/._8-cell_DAPI.tif
- Figure EV3/panel G/DAPI/Late 2-cell_DAPI.tif
- __MACOSX/Figure EV3/panel G/DAPI/._Late 2-cell_DAPI.tif
- Figure EV3/panel G/DAPI/4-cell_DAPI.tif
- __MACOSX/Figure EV3/panel G/DAPI/._4-cell_DAPI.tif
