# Supplementary material for: TBP regulates transposable element expression in early mouse embryos
Source: EMBO J. 2026 Mar 20;45(9):3073–101. doi: 10.1038/s44318-026-00736-w (PMC13144441; doi:10.1038/s44318-026-00736-w)
Supplement: Supplementary file 13 — Figure EV3 Source Data [file 44318_2026_736_MOESM13_ESM.zip › Figure EV3/panel I/Readme.txt]

Channel 1: GATA3
Channel 2: DAPI
