# Supplementary material for: TBP regulates transposable element expression in early mouse embryos
Source: EMBO J. 2026 Mar 20;45(9):3073–101. doi: 10.1038/s44318-026-00736-w (PMC13144441; doi:10.1038/s44318-026-00736-w)
Supplement: Supplementary file 14 — Figure EV4 Source Data [file 44318_2026_736_MOESM14_ESM.zip]

Archive with 36 entries (30 files):
- Figure EV4/
- Figure EV4/.DS_Store
- __MACOSX/Figure EV4/._.DS_Store
- Figure EV4/Panel B/
- Figure EV4/Panel C/
- Figure EV4/Panel A/
- Figure EV4/Panel B/CONTROL.tif
- __MACOSX/Figure EV4/Panel B/._CONTROL.tif
- Figure EV4/Panel B/.DS_Store
- __MACOSX/Figure EV4/Panel B/._.DS_Store
- Figure EV4/Panel B/TBP LOF.tif
- __MACOSX/Figure EV4/Panel B/._TBP LOF.tif
- Figure EV4/Panel B/Readme.txt
- __MACOSX/Figure EV4/Panel B/._Readme.txt
- Figure EV4/Panel C/CONTROL.tif
- __MACOSX/Figure EV4/Panel C/._CONTROL.tif
- Figure EV4/Panel C/FOXJ3 LOF.tif
- __MACOSX/Figure EV4/Panel C/._FOXJ3 LOF.tif
- Figure EV4/Panel C/Readme.txt
- __MACOSX/Figure EV4/Panel C/._Readme.txt
- Figure EV4/Panel A/TBP LOF/
- Figure EV4/Panel A/.DS_Store
- __MACOSX/Figure EV4/Panel A/._.DS_Store
- Figure EV4/Panel A/CONTROL/
- Figure EV4/Panel A/TBP LOF/mCherry-Trim21.tif
- __MACOSX/Figure EV4/Panel A/TBP LOF/._mCherry-Trim21.tif
- Figure EV4/Panel A/TBP LOF/Cascade Blue Dextran.tif
- __MACOSX/Figure EV4/Panel A/TBP LOF/._Cascade Blue Dextran.tif
- Figure EV4/Panel A/TBP LOF/Bright Field.tif
- __MACOSX/Figure EV4/Panel A/TBP LOF/._Bright Field.tif
- Figure EV4/Panel A/CONTROL/mCherry-Trim21.tif
- __MACOSX/Figure EV4/Panel A/CONTROL/._mCherry-Trim21.tif
- Figure EV4/Panel A/CONTROL/Cascade Blue Dextran.tif
- __MACOSX/Figure EV4/Panel A/CONTROL/._Cascade Blue Dextran.tif
- Figure EV4/Panel A/CONTROL/Bright Field.tif
- __MACOSX/Figure EV4/Panel A/CONTROL/._Bright Field.tif
